# Supplementary material for: Protein-based tools for the detection and characterisation of Oropouche virus infection
Source: EMBO Mol Med. 2025 Aug 11;17(9):2462–82. doi: 10.1038/s44321-025-00291-7 (PMC12423313; doi:10.1038/s44321-025-00291-7)
Supplement: Supplementary file 3 — Source data Fig. 1 [file 44321_2025_291_MOESM3_ESM.zip]

Archive with 9 entries (5 files):
- Figure 1/
- Figure 1/1B/
- Figure 1/1B/SDS-PAGE_crop_marks.png
- Figure 1/1B/SDS-PAGE_crop_marks.svg
- Figure 1/1B/SDS-PAGE_raw_scan.tif
- Figure 1/1C/
- Figure 1/1C/ELISA of mouse IgG response.xls
- Figure 1/1D/
- Figure 1/1D/Immunised mouse PRNT.xls
