# Supplementary material for: Protein-based tools for the detection and characterisation of Oropouche virus infection
Source: EMBO Mol Med. 2025 Aug 11;17(9):2462–82. doi: 10.1038/s44321-025-00291-7 (PMC12423313; doi:10.1038/s44321-025-00291-7)
Supplement: Supplementary file 3 — Source data Fig. 1 [file 44321_2025_291_MOESM3_ESM.zip › Figure 1/1C/ELISA of mouse IgG response.xls]

## Sheet: README
Tab	Notes
OROV Gc Spike	ELISA from mouse serum (diluted 1:250,000) against OROV Gc spike coated plates, blank subtracted values, three independent experiments shown for each mouse
OROV N	ELISA from mouse serum (diluted 1:250,000) against OROV N coated plates, blank subtracted values, three independent experiments shown for each mouse
CRIV Gc Spike	ELISA from mouse serum (diluted 1:250,000) against CRIV Gc spike coated plates, blank subtracted values, three independent experiments shown for each mouse
IgG Std Curve	ELISA from plates coated with 4000 to 15.6 pg/mL mouse IgG used for standard curve, blank subtracted values, three independent experiments shown

## Sheet: OROV Gc Spike
	OROV 1			OROV 2			OROV 3			Mock
7 dpi	0.0036	0.001	-0.0008	0.0239	0.021	0.0134	0.0123	0.0102	0.0028	0	-0.0007	-0.0072
14 dpi	0.3789	0.3485	0.3186	0.4537	0.4318	0.4058	0.4868	0.419	0.3926	-0.0009	-0.0001	-0.0071
21 dpi	0.5112	0.4864	0.4452	0.6548	0.6532	0.5719	0.6689	0.6111	0.6023	0.0026	0.0011	-0.0036

## Sheet: OROV N
	OROV 1			OROV 2			OROV 3			Mock
7 dpi	0.0083	0.0098	0.0028	0.3496	0.3017	0.2999	0.1113	0.1067	0.1021	0.0049	0.0023	-0.0036
14 dpi	0.2884	0.2675	0.2339	0.1065	0.1036	0.0947	0.2351	0.2231	0.2191	0.0008	0.004	0.0017
21 dpi	0.2266	0.2282	0.2074	0.0994	0.0956	0.092	0.1893	0.1952	0.1924	0.0001	0.0043	0.0026

## Sheet: CRIV Gc Spike
	OROV 1			OROV 2			OROV 3			Mock
7 dpi	-0.0001	-0.002	-0.0089	-0.0023	0.0022	-0.0041	0.0006	-0.0031	0.0018	-0.003	-0.0014	-0.008
14 dpi	-0.0027	-0.0009	0.0253	-0.0033	-0.0022	-0.0079	-0.0046	-0.0033	-0.0102	-0.0041	-0.0047	-0.0084
21 dpi	-0.0003	-0.0009	-0.0052	-0.0002	-0.0005	-0.0047	-0.0018	-0.0031	-0.0075	-0.0033	-0.0036	-0.0066

## Sheet: IgG Std Curve
Mouse IgG (ng/ml)
4	0.9041	0.839133	0.8478
2	0.5873	0.613133	0.6346
1	0.254	0.249233	0.2701
0.5	0.0889	0.105333	0.0925
0.25	0.0281	0.037433	0.0312
0.125	0.01	0.013633	0.0133
0.0625	0.0015	0.004833	-0.0005
0.03125	-0.0001	3.33e-05	-0.005
0.015625	0.0005	0.001333	-0.006
