# Supplementary material for: Protein-based tools for the detection and characterisation of Oropouche virus infection
Source: EMBO Mol Med. 2025 Aug 11;17(9):2462–82. doi: 10.1038/s44321-025-00291-7 (PMC12423313; doi:10.1038/s44321-025-00291-7)
Supplement: Supplementary file 3 — Source data Fig. 1 [file 44321_2025_291_MOESM3_ESM.zip › Figure 1/1D/Immunised mouse PRNT.xls]

## Sheet: README
Tab	Notes
Day 15	Results of Plaque Reduction Neutralisation Test (PRNT) at different dilutions of mouse serum at Day 15 post immunisation with indicated proteins (before first boost), scaled relative to mock immunised mice. In each condition data are shown for 3 mice.
Day 29	Results of Plaque Reduction Neutralisation Test (PRNT) at different dilutions of mouse serum at Day 29 post immunisation with indicated proteins (before seconf boost), scaled relative to mock immunised mice. In each condition data are shown for 3 mice.
Day 71	Results of Plaque Reduction Neutralisation Test (PRNT) at different dilutions of mouse serum at Day 71 post immunisation with indicated proteins (six weeks after second boost), scaled relative to mock immunised mice. In each condition data are shown for 3 mice.

## Sheet: Day 15
	Mock			Gc			Gc+N
1/50	98.8	98.9	100	6	7.3	8	4	8.7	6
1/100	99.2	99.4	100	9.3	16.7	10	7.3	13.3	8
1/200	101	100	99.8	20.7	27.3	12.7	14	29.3	18
1/400	98.5	99.7	102	42.7	46.7	32	34.7	42.7	31.3
1/800	100	101	96.4	58.7	61.3	39.3	42.7	50	36.7
1/1600	99.6	99.5	99	66	76.7	47.3	47.3	57.3	46.7
1/3200	99.6	102	99.7	80	85.3	56.7	64	74.7	59.3
1/6400	99.4	99.8	99.8	85.3	93.3	64	69.3	85.3	62.7

## Sheet: Day 29
	Mock			Gc			Gc+N
1/50	98.8	98.9	100	4	1.3	2.7	1.3	0	0
1/100	99.2	99.4	100	2.7	4	2.7	2.7	0	1.3
1/200	101	100	99.8	4.7	4	6.7	2	0	0.7
1/400	98.5	99.7	102	5.3	7.3	6	3.3	0.7	1.3
1/800	100	101	96.4	6	10	6.7	4.7	2.7	6
1/1600	99.6	99.5	99	16	14.7	15.3	11.3	11.3	14.7
1/3200	99.6	102	99.7	40.7	27.3	29.3	26.7	14.7	26
1/6400	99.4	99.8	99.8	74.7	50	46.7	56.7	35.3	51.3

## Sheet: Day 71
	Mock			Gc			Gc+N
1/50	98.8	98.9	100	0	0	0	0	0	0
1/100	99.2	99.4	100	0	0	0	0	0	0
1/200	101	100	99.8	0	0.7	0	0	0	0
1/400	98.5	99.7	102	0	2.7	0	2	0	0
1/800	100	101	96.4	0	3.3	2	2	0	0
1/1600	99.6	99.5	99	0.7	4.7	1.3	4.7	0	0
1/3200	99.6	102	99.7	2.7	13.3	3.3	12	0.7	0.7
1/6400	99.4	99.8	99.8	4.7	42.7	14.7	35.3	4	8
