# Supplementary material for: Protein-based tools for the detection and characterisation of Oropouche virus infection
Source: EMBO Mol Med. 2025 Aug 11;17(9):2462–82. doi: 10.1038/s44321-025-00291-7 (PMC12423313; doi:10.1038/s44321-025-00291-7)
Supplement: Supplementary file 4 — Source data Fig. 2 [file 44321_2025_291_MOESM4_ESM.zip]

Archive with 22 entries (14 files):
- Figure 2/
- Figure 2/2A/
- Figure 2/2A/Indirect_ELISA_biotinylated_Nbs.xls
- Figure 2/2B/
- Figure 2/2B/Sandwich_ELISA_biotinylated_Nbs.xls
- Figure 2/2C/
- Figure 2/2C/Competition_BLI.xls
- Figure 2/2C/OROV N competition BLI raw data/
- Figure 2/2C/OROV N competition BLI raw data/RawData.tsv
- Figure 2/2C/OROV N competition BLI raw data/Reference subtracted baseline corrected/
- Figure 2/2C/OROV N competition BLI raw data/Reference subtracted baseline corrected/N alone repeat.tsv
- Figure 2/2C/OROV N competition BLI raw data/Reference subtracted baseline corrected/N alone.tsv
- Figure 2/2C/OROV N competition BLI raw data/Reference subtracted baseline corrected/N plus NpA2.tsv
- Figure 2/2C/OROV N competition BLI raw data/Reference subtracted baseline corrected/N plus NpD2.tsv
- Figure 2/2C/OROV N competition BLI raw data/Reference subtracted baseline corrected/N plus NpE2.tsv
- Figure 2/2C/OROV N competition BLI raw data/Reference subtracted baseline corrected/N plus NpE3.tsv
- Figure 2/2C/OROV N competition BLI raw data/Reference subtracted baseline corrected/N plus NpF2.tsv
- Figure 2/2C/OROV N competition BLI raw data/Reference subtracted baseline corrected/N plus NpG1.tsv
- Figure 2/2D/
- Figure 2/2D/Nb_Sandwich_ELISA_LODs.xls
- Figure 2/2E/
- Figure 2/2E/Nb_Sandwich_ELISA_virus_titration.xls
