# Supplementary material for: Protein-based tools for the detection and characterisation of Oropouche virus infection
Source: EMBO Mol Med. 2025 Aug 11;17(9):2462–82. doi: 10.1038/s44321-025-00291-7 (PMC12423313; doi:10.1038/s44321-025-00291-7)
Supplement: Supplementary file 4 — Source data Fig. 2 [file 44321_2025_291_MOESM4_ESM.zip › Figure 2/2A/Indirect_ELISA_biotinylated_Nbs.xls]

## Sheet: README
Tab	Notes
Indirect ELISA	Blank-subtracted A450 values from indirect ELISA using plates coated with specified antigens and detected using specified biotinylated nanobodies then streptavidin-HRP secondary

## Sheet: Indirect ELISA
	bSpA7	bSpA9	bSpB6	bSpC6	bSpC7	bSpE8	bNpA2	bNpD2	bNpE2	bNpE3	bNpF2	bNpG1
OROV Gc Spike	0.0112	0.0022	1.7411	0.6892	0.8434	1.2288	-0.0026	0.0035	-0.0026	-0.002	0.0006	-0.0008
OROV N	0.0018	0.0023	0.0008	0.0052	0.0399	0.0032	1.1826	1.7371	1.6791	1.6452	1.6563	1.5727
CRIV Gc Spike	0.0299	-0.0016	-0.0009	-0.0027	0.0422	0.005	-0.0015	0.0046	-0.0032	-0.0024	0.0052	0.0037
