# Supplementary material for: Protein-based tools for the detection and characterisation of Oropouche virus infection
Source: EMBO Mol Med. 2025 Aug 11;17(9):2462–82. doi: 10.1038/s44321-025-00291-7 (PMC12423313; doi:10.1038/s44321-025-00291-7)
Supplement: Supplementary file 4 — Source data Fig. 2 [file 44321_2025_291_MOESM4_ESM.zip › Figure 2/2B/Sandwich_ELISA_biotinylated_Nbs.xls]

## Sheet: README
Tab	Notes
Gc Spike Nb capture	Blank-subtracted A450 values from sandwich ELISA using plates coated with specified nanobodies against OROV Gc Spike (vertical axis) and detected using specified biotinylated nanobodies (horizontal axis) then streptavidin-HRP secondary
N Nb capture	Blank-subtracted A450 values from sandwich ELISA using plates coated with specified nanobodies against OROV N (vertical axis) and detected using specified biotinylated nanobodies (horizontal axis) then streptavidin-HRP secondary
Gc Spike Nb titrations	Raw A450 values from sandwich ELISA using plates coated with specifid nanobodies against OROV Gc Spike and detected with specified biotinylated nanobodies and streptavidin HRP after incubation with varying concentrations of OROV Gc Spike (100 uL per incubation, protein concentrations specified)
N Nb titrations	Raw A450 values from sandwich ELISA using plates coated with specifid nanobodies against OROV N and detected with specified biotinylated nanobodies and streptavidin HRP after incubation with varying concentrations of OROV N (100 uL per incubation, protein concentrations specified)

## Sheet: Gc Spike Nb capture
	bSpA7	bSpA9	bSpB6	bSpC6	bSpC7	bSpE8	bNpA2	bNpD2	bNpE2	bNpE3	bNpF2	bNpG1
SpA7	0.0342	0.0322	0.0309	0.0456	0.0448	0.0398	0.0428	0.0397	0.0387	0.0423	0.0398	0.0416
SpA9	0.0323	0.0392	0.04	0.0455	0.0482	0.0517	0.0497	0.0558	0.0509	0.0461	0.0442	0.0426
SpB6	0.0402	0.0419	0.047	0.0525	0.2126	0.0582	0.0526	0.0547	0.0508	0.0526	0.0446	0.05
SpC6	0.0404	0.0415	0.0523	0.0583	0.0542	0.0536	0.0554	0.0494	0.0492	0.0481	0.0493	0.0405
SpC7	0.0408	0.0432	1.1511	0.2184	0.0649	0.4959	0.0489	0.0472	0.0471	0.0466	0.0466	0.0475
SpE8	0.0396	0.0442	0.0455	0.0458	0.1006	0.0496	0.0465	0.0479	0.0469	0.0486	0.0459	0.0467

## Sheet: N Nb capture
	bSpA7	bSpA9	bSpB6	bSpC6	bSpC7	bSpE8	bNpA2	bNpD2	bNpE2	bNpE3	bNpF2	bNpG1
NpA2	0.0363	0.0378	0.0363	0.0401	0.0381	0.0384	0.492	0.7115	0.7372	0.8293	0.8159	0.7532
NpD2	0.0407	0.0379	0.0395	0.0395	0.0385	0.0395	0.3499	0.6913	0.6906	0.8331	0.7474	0.6578
NpE2	0.0399	0.0386	0.039	0.0405	0.0385	0.0392	0.58	0.8588	0.8056	0.8425	0.8325	0.8301
NpE3	0.0395	0.039	0.0382	0.0408	0.0403	0.0404	0.5186	0.9101	0.7516	0.8597	0.7822	0.7462
NpF2	0.038	0.0385	0.0388	0.0412	0.0406	0.0419	0.326	0.5813	0.46	0.648	0.5766	0.2425
NpG1	0.0389	0.0398	0.0405	0.043	0.0424	0.0432	0.5171	0.7768	0.6598	0.8754	0.6846	0.4796

## Sheet: Gc Spike Nb titrations
OROV Gc Spike captured by:			SpC7	SpC7	SpC7	SpB6	SpC6	SpE8		NB: Control = no detection Ab
Detection:			bSpB6	bSpC6	bSpE8	bSpC7	bSpC7	bSpC7
OROV Gc Spike:	10 µg/ml	1 µg	3.1634	0.115	2.9635	3.2002	3.1792	3.2143
	1 µg/ml	100 ng	3.1004	0.0845	2.1772	3.2082	3.2246	3.2212
	100 ng/ml	10 ng	2.262	0.0678	1.4571	3.2408	2.2105	3.2458
	10 ng/ml	1 ng	0.9531	0.0677	0.6113	1.0279	0.0991	1.2705
	1 ng/ml	100 pg	0.17	0.066	0.1386	0.0905	0.0748	0.2094
	100 pg/ml	10 pg	0.0738	0.0602	0.0667	0.0646	0.0632	0.0773
	0 pg/ml	0 pg	0.0651	0.054	0.0612	0.0552	0.0624	0.0577
		Control	0.053	0.0518	0.0516	0.055	0.0518	0.0514

## Sheet: N Nb titrations
OROV N H6 captured by:			NpA2	NpA2	NpA2	NpA2	NpA2	NpA2		NB: Control = no detection Ab
Detection:			bNpA2	bNpD2	bNpE2	bNpE3	bNpF2	bNpG1
OROV N H6:	10 µg/ml	1 µg	2.3703	2.6667	2.5497	2.1929	2.5166	2.5399
	1 µg/ml	100 ng	0.7472	2.6283	1.9969	2.4425	2.6249	2.1521
	100 ng/ml	10 ng	0.0585	0.6685	0.5183	0.6692	1.5894	1.2842
	10 ng/ml	1 ng	0.0415	0.0921	0.0503	0.0701	0.2627	0.1716
	1 ng/ml	100 pg	0.039	0.0448	0.0397	0.0418	0.0607	0.0541
	100 pg/ml	10 pg	0.0379	0.0395	0.0434	0.0395	0.0435	0.0435
	0 pg/ml	0 pg	0.0379	0.0384	0.0384	0.038	0.0398	0.0393
		Control	0.0381	0.0385	0.0375	0.0393	0.0385	0.0371
OROV N H6 captured by:			NpD2	NpD2	NpD2	NpD2	NpD2	NpD2
Detection:			bNpA2	bNpD2	bNpE2	bNpE3	bNpF2	bNpG1
OROV N H6:	10 µg/ml	1 µg	2.397	2.8425	2.8604	2.9678	2.8994	2.9104
	1 µg/ml	100 ng	0.9524	2.0898	2.3642	2.8651	2.5924	2.2151
	100 ng/ml	10 ng	0.062	0.5112	0.5645	1.4229	1.1716	0.4513
	10 ng/ml	1 ng	0.0425	0.0839	0.0564	0.1605	0.1506	0.0477
	1 ng/ml	100 pg	0.0429	0.0409	0.0408	0.0427	0.0505	0.0417
	100 pg/ml	10 pg	0.041	0.0439	0.0405	0.0397	0.0424	0.0411
	0 pg/ml	0 pg	0.0396	0.041	0.0404	0.0338	0.042	0.0394
		Control	0.0319	0.0395	0.0399	0.0395	0.0373	0.045
OROV N H6 captured by:			NpE2	NpE2	NpE2	NpE2	NpE2	NpE2
Detection:			bNpA2	bNpD2	bNpE2	bNpE3	bNpF2	bNpG1
OROV N H6:	10 µg/ml	1 µg	2.6168	2.8882	2.8386	2.4498	2.7712	2.6353
	1 µg/ml	100 ng	1.11	2.7119	2.5606	2.8194	2.7782	2.795
	100 ng/ml	10 ng	0.0652	1.0017	0.4477	0.8843	1.5656	1.1379
	10 ng/ml	1 ng	0.0356	0.1581	0.0494	0.075	0.2009	0.0799
	1 ng/ml	100 pg	0.0398	0.0468	0.0411	0.0425	0.0552	0.0438
	100 pg/ml	10 pg	0.0407	0.0412	0.0401	0.0402	0.0438	0.0423
	0 pg/ml	0 pg	0.0395	0.0417	0.0401	0.0404	0.0417	0.0415
		Control	0.0395	0.0407	0.0389	0.0348	0.0402	0.0409
OROV N H6 captured by:			NpE3	NpE3	NpE3	NpE3	NpE3	NpE3
Detection:			bNpA2	bNpD2	bNpE2	bNpE3	bNpF2	bNpG1
OROV N H6:	10 µg/ml	1 µg	2.6689	2.9008	2.8154	2.8101	2.8492	2.8362
	1 µg/ml	100 ng	1.0453	2.5218	2.2813	2.5847	2.8478	2.8027
	100 ng/ml	10 ng	0.0698	0.9856	0.3773	0.7016	1.3233	0.6423
	10 ng/ml	1 ng	0.0442	0.1381	0.0672	0.077	0.1964	0.071
	1 ng/ml	100 pg	0.0415	0.0499	0.0419	0.044	0.0642	0.043
	100 pg/ml	10 pg	0.0416	0.0434	0.0418	0.0412	0.0428	0.0417
	0 pg/ml	0 pg	0.0417	0.0428	0.0398	0.0396	0.0417	0.0418
		Control	0.041	0.0408	0.0401	0.0395	0.0361	0.0398
OROV N H6 captured by:			NpF2	NpF2	NpF2	NpF2	NpF2	NpF2
Detection:			bNpA2	bNpD2	bNpE2	bNpE3	bNpF2	bNpG1
OROV N H6:	10 µg/ml	1 µg	1.7291	2.8503	2.6985	2.4408	2.3207	2.5348
	1 µg/ml	100 ng	0.8734	2.1781	1.4792	2.498	1.9469	1.0442
	100 ng/ml	10 ng	0.4497	1.0709	0.6187	1.3298	0.7224	0.2868
	10 ng/ml	1 ng	0.1322	0.1551	0.1016	0.1673	0.1495	0.0502
	1 ng/ml	100 pg	0.0526	0.0552	0.0471	0.0561	0.0529	0.0426
	100 pg/ml	10 pg	0.0431	0.0446	0.045	0.0465	0.0428	0.0422
	0 pg/ml	0 pg	0.0424	0.0438	0.0424	0.0452	0.0418	0.0427
		Control	0.0417	0.0426	0.0418	0.0444	0.041	0.0415
OROV N H6 captured by:			NpG1	NpG1	NpG1	NpG1	NpG1	NpG1
Detection:			bNpA2	bNpD2	bNpE2	bNpE3	bNpF2	bNpG1
OROV N H6:	10 µg/ml	1 µg	2.4203	2.8869	2.8654	2.8865	2.81	2.7088
	1 µg/ml	100 ng	1.568	2.5265	2.259	2.6845	2.3372	1.8028
	100 ng/ml	10 ng	0.4225	1.2178	0.7448	1.737	0.6693	0.2362
	10 ng/ml	1 ng	0.0842	0.1822	0.0925	0.175	0.0979	0.0503
	1 ng/ml	100 pg	0.047	0.054	0.0465	0.0522	0.0478	0.0431
	100 pg/ml	10 pg	0.0434	0.0447	0.0434	0.0439	0.0432	0.0432
	0 pg/ml	0 pg	0.0429	0.0428	0.0417	0.0428	0.0421	0.0434
		Control	0.0413	0.0432	0.0427	0.042	0.0427	0.0424
