# Supplementary material for: Protein-based tools for the detection and characterisation of Oropouche virus infection
Source: EMBO Mol Med. 2025 Aug 11;17(9):2462–82. doi: 10.1038/s44321-025-00291-7 (PMC12423313; doi:10.1038/s44321-025-00291-7)
Supplement: Supplementary file 4 — Source data Fig. 2 [file 44321_2025_291_MOESM4_ESM.zip › Figure 2/2C/Competition_BLI.xls]

## Sheet: README
Tab	Notes
OROV N competition BLI	Responses (nm) at t=180s for biotinylated nanobody biosensors incubated with 1 uM OROV N in the presence of 25 uM competing nanobody
OROV N competition BLI replicate	Responses (nm) at t=160s for biotinylated nanobody biosensors incubated with 1 uM OROV N in the presence of 10 uM competing nanobody

## Sheet: OROV N competition BLI
	Response (nm)
Sample	bNpA2	bNpD2	bNpE2	bNpE3	bNpF2	bNpG1
N	1.01739	0.83252	1.52965	1.23066	1.15197	1.95935
N+NpA2	0.68112	0.90417	1.15834	0.85153	1.30941	2.32481
N+NpD2	1.0588	0.03141	1.55666	1.16963	1.17574	2.26041
N+NpE2	0.04703	0.91857	0.18496	0.18446	1.21231	2.31011
N+NpE3	0.065	0.85007	0.17159	0.17896	1.21385	2.21146
N+NpF2	1.06307	0.819	1.8089	1.39063	0.05603	0.16823
N+NpG1	0.93999	0.76222	1.59598	1.1858	0.12151	0.21418
N (repeat)	0.70586	0.49492	1.09713	0.76137	0.80477	1.6644

## Sheet: OROV N competition BLI replicat
	Response (nm)
Sample	bNpA2	bNpD2	bNpE2	bNpE3	bNpF2	bNpG1
N	1.06278	0.86899	1.59091	1.373	1.41146	2.50923
N+NpA2	0.87111	1.0003	1.38485	1.0372	1.75032	2.99042
N+NpD2	1.12663	0.03509	1.70296	1.31885	1.63303	2.70702
N+NpE2	0.10972	0.99711	0.31135	0.26112	1.70389	2.85767
N+NpE3	0.10127	0.95659	0.24611	0.22434	1.72615	2.80708
N+NpF2	1.14809	0.90904	1.94165	1.50716	0.08943	0.26878
N+NpG1	1.07447	0.80422	1.75821	1.30551	0.23005	0.35266
N (repeat)	0.81572	0.56872	1.20442	0.84104	1.15456	2.05334
