# Supplementary material for: Protein-based tools for the detection and characterisation of Oropouche virus infection
Source: EMBO Mol Med. 2025 Aug 11;17(9):2462–82. doi: 10.1038/s44321-025-00291-7 (PMC12423313; doi:10.1038/s44321-025-00291-7)
Supplement: Supplementary file 4 — Source data Fig. 2 [file 44321_2025_291_MOESM4_ESM.zip › Figure 2/2C/OROV N competition BLI raw data/RawData.tsv]

Biosensors were loaded (as below), regenerated, and then incubations with N alone or in the presence of saturating competitor nanobody was performed in the order shown in Fig EV2E
A6	bNpA2
B6	bNpD2
C6	bNpE2
D6	bNpE3
E6	bNpF2
F6	bNpG1
G6	Reference (no bNb)
