# Supplementary material for: Protein-based tools for the detection and characterisation of Oropouche virus infection
Source: EMBO Mol Med. 2025 Aug 11;17(9):2462–82. doi: 10.1038/s44321-025-00291-7 (PMC12423313; doi:10.1038/s44321-025-00291-7)
Supplement: Supplementary file 4 — Source data Fig. 2 [file 44321_2025_291_MOESM4_ESM.zip › Figure 2/2C/OROV N competition BLI raw data/Reference subtracted baseline corrected/N alone repeat.tsv]

Time (s)	DatabNpA2	DatabNpD2	DatabNpE2	DatabNpE3	DatabNpF2	DatabNpG1
0.0	0.0	0.0	0.0	0.0	0.0	0.0
0.2	0.03068726	0.02766226	0.02391811	0.01532868	0.01393489	0.00722264
0.4	0.03171158	0.03009125	0.02753314	0.01639521	0.01802905	0.00883661
0.6	0.03346823	0.03253162	0.03065248	0.01783734	0.02237585	0.0118036
0.8	0.03474711	0.03574979	0.03547837	0.02000743	0.02777926	0.01394467
1.0	0.03737512	0.04046738	0.04219676	0.02271069	0.03394711	0.01757017
1.2	0.04041724	0.04548446	0.0495949	0.02686997	0.04193731	0.02280862
1.4	0.04464056	0.05105242	0.05782763	0.03040246	0.05003511	0.028024
1.6	0.04842635	0.05826237	0.06700829	0.03524208	0.05993755	0.03367987
1.8	0.0526865	0.06563621	0.07736457	0.03996111	0.06978943	0.03898594
2.0	0.05673845	0.0728305	0.08744089	0.04480867	0.07985	0.0451588
2.2	0.06123094	0.08091482	0.09713135	0.04936945	0.08958462	0.05155
2.4	0.06658602	0.09022003	0.10856761	0.05625163	0.10086246	0.05914212
2.6	0.07325056	0.09863453	0.11961155	0.06257628	0.11201593	0.06666701
2.8	0.07831268	0.10723874	0.13052246	0.06836801	0.12190615	0.07443467
3.0	0.08482684	0.11727017	0.14156855	0.07620958	0.1335279	0.08362728
3.2	0.08926628	0.12480392	0.15152221	0.08125635	0.14278603	0.09031117
3.4	0.09563189	0.13442523	0.16273515	0.08860493	0.15284061	0.09950287
3.6	0.10120273	0.14311573	0.17351179	0.09549875	0.16280809	0.10814281
3.8	0.10790239	0.15189026	0.18447875	0.10181586	0.17303067	0.11691534
4.0	0.11392804	0.16015123	0.19547516	0.10863641	0.18323356	0.12532161
4.2	0.12009657	0.16847658	0.20528523	0.11498725	0.1930062	0.13450045
4.4	0.12635334	0.17747653	0.21593092	0.12222123	0.20356038	0.14328859
4.6	0.13263329	0.18428438	0.2248512	0.12814107	0.21211948	0.15170341
4.8	0.13851214	0.19277897	0.23558504	0.13569969	0.2223418	0.16032545
5.0	0.14737202	0.20186984	0.24768945	0.14351444	0.23202838	0.17057879
5.2	0.15352821	0.20911953	0.25727426	0.15080096	0.24162447	0.17964233
5.4	0.1601336	0.21656956	0.267313	0.15630423	0.24987673	0.18751107
5.6	0.16686674	0.22524644	0.27784757	0.16351902	0.25970024	0.1967313
5.8	0.17407774	0.23284481	0.28885304	0.1707619	0.26887033	0.20556172
6.0	0.17960507	0.239036	0.29745931	0.17667917	0.27638694	0.21381202
6.2	0.18739814	0.24758626	0.30792995	0.18423866	0.28522056	0.22408533
6.4	0.19447779	0.25505552	0.31833119	0.19250713	0.29426725	0.23337334
6.6	0.20087266	0.26126636	0.32772435	0.19927761	0.30185378	0.24142432
6.8	0.20793403	0.2691815	0.33766081	0.20590894	0.31007464	0.25039714
7.0	0.21345277	0.27571493	0.34616494	0.21334825	0.31754401	0.26019268
7.2	0.22023659	0.28178626	0.35555544	0.21900854	0.32543188	0.26886526
7.4	0.22660072	0.28755663	0.36463665	0.22591128	0.33247719	0.27752303
7.6	0.23250067	0.29385877	0.37445193	0.23274454	0.33975374	0.28703593
7.8	0.23911055	0.29900971	0.38366974	0.2394295	0.34695728	0.2959814
8.0	0.24500958	0.30456357	0.39202993	0.24544342	0.35378659	0.30417053
8.2	0.25031764	0.3094613	0.39993128	0.25129466	0.3603872	0.31280005
8.4	0.25702285	0.31540435	0.40919291	0.25807038	0.36757747	0.32177662
8.6	0.26223637	0.31900812	0.41689484	0.26282789	0.37368706	0.3294883
8.8	0.26881348	0.32483815	0.4257635	0.26984611	0.38161031	0.33894888
9.0	0.27525715	0.3291865	0.43447637	0.27524055	0.38730607	0.34742109
9.2	0.2798827	0.33357562	0.44265882	0.28144832	0.39426535	0.35526838
9.4	0.28508337	0.33767525	0.45046751	0.28641792	0.40022446	0.36333852
9.6	0.29180843	0.34219447	0.45886536	0.29286512	0.40758772	0.37201784
9.8	0.29666417	0.34595365	0.46700495	0.29905818	0.41333323	0.38025502
10.0	0.30138795	0.3491318	0.4739143	0.30381945	0.41799481	0.388199
10.2	0.3080426	0.35357822	0.48281923	0.3112094	0.42524786	0.39799617
10.4	0.31351025	0.35735142	0.48957894	0.31728493	0.43083354	0.40484669
10.6	0.31862676	0.36044653	0.49674391	0.32280163	0.43663898	0.41188697
10.8	0.32363432	0.36495878	0.50359372	0.32721858	0.44191569	0.41936468
11.0	0.32908518	0.36791769	0.51117428	0.33421752	0.44804911	0.42932852
11.2	0.33547378	0.37121309	0.51897828	0.33998598	0.45377671	0.43666856
11.4	0.34010924	0.37372848	0.52552914	0.34477011	0.45773606	0.44375288
11.6	0.34554251	0.37746644	0.53298678	0.35143381	0.46364753	0.45243342
11.8	0.35081216	0.3802421	0.54031774	0.35613296	0.46901131	0.46005488
12.0	0.35489057	0.3822867	0.54696731	0.36013778	0.47313181	0.46741472
12.2	0.35926738	0.38488711	0.5527898	0.36519757	0.47776262	0.47528226
12.4	0.3652906	0.38807219	0.56119114	0.37009749	0.48347601	0.48437306
12.6	0.36852892	0.38929703	0.56624335	0.37372867	0.48771071	0.49126692
12.8	0.37390737	0.39249974	0.57379022	0.37928754	0.49321436	0.50031854
13.0	0.37751376	0.39332348	0.58065487	0.38304753	0.49678332	0.50795146
13.2	0.38281779	0.39688089	0.58774996	0.38905623	0.50297098	0.51574323
13.4	0.38676095	0.39834414	0.5934266	0.39296913	0.50692164	0.52366676
13.6	0.39209994	0.40062892	0.6003802	0.39760666	0.51168235	0.5321665
13.8	0.39511982	0.40184516	0.60658514	0.40104967	0.51493973	0.5399308
14.0	0.39932549	0.40332754	0.61203753	0.40545933	0.51990728	0.54775923
14.2	0.40439707	0.40531996	0.61972112	0.41089134	0.525582	0.55649735
14.4	0.40810187	0.40689816	0.62513	0.41494486	0.52899666	0.56297752
14.6	0.41054221	0.40665394	0.62991089	0.41826762	0.53217521	0.57008861
14.8	0.41506268	0.409565	0.63612914	0.42329728	0.53684317	0.57831668
15.0	0.41986534	0.41045808	0.64289569	0.42881682	0.54148229	0.58726246
15.2	0.42332591	0.41170403	0.64716811	0.4320075	0.54453803	0.59268118
15.4	0.42676947	0.41161771	0.65285364	0.43570168	0.54810962	0.59980504
15.6	0.43041348	0.41356839	0.65936652	0.44120842	0.55273269	0.60778207
15.8	0.43380133	0.41404044	0.66395042	0.44346882	0.55495698	0.61452416
16.0	0.43664059	0.41385987	0.66919472	0.44749104	0.55818991	0.6218119
16.2	0.44112169	0.41560406	0.67432098	0.45175956	0.56247848	0.62919965
16.4	0.44403387	0.41620099	0.67993965	0.45488905	0.56523093	0.6367934
16.6	0.44758302	0.41751426	0.6836321	0.45847271	0.5685513	0.64351837
16.8	0.45131366	0.41940809	0.69046962	0.46335724	0.57172507	0.65170585
17.0	0.45496521	0.41972504	0.69538025	0.46619212	0.57521767	0.65829961
17.2	0.45921827	0.4228462	0.70021266	0.47129761	0.57934469	0.66696296
17.4	0.46221263	0.42205455	0.7041772	0.47454491	0.58192022	0.67452189
17.6	0.46569	0.42294751	0.70939225	0.47756667	0.58559764	0.68164382
17.8	0.46804357	0.42299961	0.71431292	0.47988818	0.58829357	0.68873011
18.0	0.47055974	0.42367296	0.71811624	0.48403902	0.59260894	0.69665948
18.2	0.47426435	0.42512847	0.72493006	0.48806646	0.59598881	0.7048079
18.4	0.47592664	0.42520285	0.72790581	0.49057083	0.59818776	0.71111674
18.6	0.47904741	0.42544037	0.73249938	0.49341091	0.60129907	0.71833649
18.8	0.48267341	0.42719421	0.7384712	0.49830078	0.60590276	0.72683222
19.0	0.48430436	0.42697346	0.74164273	0.49960053	0.60765304	0.73274046
19.2	0.48669705	0.42682351	0.74524676	0.50257371	0.61000031	0.73933611
19.4	0.49018952	0.42647792	0.7517073	0.50636355	0.61367029	0.74719204
19.6	0.49282958	0.42785069	0.75476279	0.50963733	0.61648485	0.75452156
19.8	0.49540917	0.42675816	0.75860458	0.51146317	0.6188455	0.76156501
20.0	0.49871005	0.42805907	0.76349909	0.51501807	0.6224789	0.76847062
20.2	0.50092528	0.42924295	0.76674212	0.51651341	0.62380837	0.77423394
20.4	0.50356561	0.43031608	0.77106382	0.51872103	0.6261018	0.78133878
20.6	0.50598029	0.43262335	0.7757118	0.52248276	0.62871127	0.78826069
20.8	0.50819886	0.43207971	0.77931902	0.52469072	0.63000937	0.79510574
21.0	0.51049701	0.43253665	0.78267982	0.52737969	0.63301114	0.80129667
21.2	0.51321203	0.43352205	0.78674096	0.53124203	0.63533688	0.80977433
21.4	0.51560897	0.43265409	0.78965566	0.53326658	0.63783841	0.81567989
21.6	0.5185752	0.43523395	0.79553298	0.5369033	0.6412777	0.82349527
21.8	0.52020823	0.43519941	0.79894875	0.53906126	0.64326982	0.83070013
22.0	0.52090555	0.43530543	0.80166223	0.54184727	0.64592575	0.83693446
22.2	0.52387349	0.43655125	0.80524624	0.54366232	0.6480246	0.84367813
22.4	0.52489126	0.43638099	0.80887772	0.54633323	0.65081888	0.8511357
22.6	0.52638912	0.43661434	0.81249365	0.5485876	0.65252049	0.85730486
22.8	0.52718765	0.43719744	0.81567004	0.55168661	0.65440242	0.86495896
23.0	0.52752834	0.43700764	0.81763194	0.55226954	0.65560077	0.87020481
23.2	0.52910573	0.43641139	0.82057383	0.55518262	0.65781199	0.87632082
23.4	0.53127951	0.43744019	0.82408912	0.55862026	0.66003285	0.88349444
23.6	0.53247463	0.43741652	0.8258304	0.55933837	0.66150678	0.88882137
23.8	0.53401442	0.43715756	0.82976154	0.56091097	0.66403717	0.89512759
24.0	0.53658434	0.43901626	0.83261815	0.56341574	0.66625543	0.90209908
24.2	0.53755268	0.43946448	0.83550581	0.56479903	0.66625563	0.90853571
24.4	0.53953445	0.44046546	0.83895603	0.5671718	0.66914398	0.91508298
24.6	0.54072529	0.44090952	0.84163242	0.56999618	0.67030827	0.92154636
24.8	0.54315751	0.43951541	0.84399987	0.57126837	0.67155169	0.92750727
25.0	0.54497535	0.44107571	0.84828905	0.57483746	0.67488306	0.93547239
25.2	0.54766413	0.44150255	0.85153247	0.57688936	0.67676398	0.94279298
25.4	0.54927848	0.44150421	0.85425402	0.5789633	0.67860774	0.94855118
25.6	0.55051991	0.44267874	0.85710222	0.58083389	0.67984194	0.95515222
25.8	0.55153285	0.44124926	0.85823318	0.58100778	0.68071448	0.96074663
26.0	0.55225249	0.44166658	0.85992203	0.58257909	0.68253867	0.96637304
26.2	0.55401351	0.44205493	0.86232539	0.58371705	0.68356924	0.97258752
26.4	0.55468148	0.44232329	0.86617016	0.58682683	0.68565033	0.97959808
26.6	0.55509203	0.44231113	0.866628	0.5872961	0.68620671	0.98492329
26.8	0.55531105	0.4420105	0.86884956	0.5887116	0.6872127	0.99023054
27.0	0.55587641	0.44184742	0.87054726	0.58945881	0.68831094	0.99563242
27.2	0.5575606	0.44237115	0.87159274	0.59143516	0.68994279	1.00064868
27.4	0.55918263	0.44331894	0.87461254	0.59367972	0.69182879	1.00773778
27.6	0.55953331	0.44293274	0.87671455	0.59310153	0.69307506	1.0123023
27.8	0.56166218	0.44442286	0.87916711	0.59687412	0.69630111	1.02020892
28.0	0.56224599	0.44497688	0.88056753	0.59766149	0.69658293	1.02660743
28.2	0.56167773	0.4445792	0.88181264	0.59819972	0.69711569	1.0310069
28.4	0.56272628	0.44466594	0.88368522	0.59961264	0.699403	1.03664659
28.6	0.56372014	0.44558993	0.88667268	0.60245627	0.70121262	1.04322356
28.8	0.56459267	0.44518548	0.88848944	0.60306246	0.70250007	1.04904892
29.0	0.5648504	0.44592176	0.89069674	0.60487679	0.70409355	1.05512787
29.2	0.56579825	0.44599699	0.89132395	0.6053502	0.70404725	1.05997629
29.4	0.56503207	0.44554805	0.89243797	0.6064108	0.70416023	1.06498403
29.6	0.5658021	0.44592467	0.8936446	0.60639451	0.70467171	1.07015688
29.8	0.56628515	0.44574622	0.89570882	0.60761614	0.70596015	1.0748238
30.0	0.5667506	0.44703268	0.89767283	0.60996012	0.70773167	1.08084318
30.2	0.56759201	0.446333	0.89928308	0.61016912	0.7074749	1.08582518
30.4	0.56943807	0.44741202	0.90130955	0.61243267	0.71011705	1.09186697
30.6	0.57002786	0.44736125	0.90269039	0.61328623	0.7110266	1.09741802
30.8	0.57044437	0.44690841	0.9045914	0.61416198	0.71160007	1.10181039
31.0	0.5724965	0.4475745	0.90685193	0.61581573	0.71290156	1.10854743
31.2	0.57427709	0.44869402	0.90829368	0.61773433	0.71477097	1.11316926
31.4	0.57566018	0.44948832	0.91163079	0.61957917	0.71649365	1.12025824
31.6	0.57592577	0.44921434	0.91294512	0.61971951	0.716592	1.12469058
31.8	0.57724588	0.45070452	0.9149418	0.62198534	0.71892397	1.13122506
32.0	0.57792596	0.45002221	0.91651681	0.62221138	0.71959836	1.13661247
32.2	0.57837284	0.45016163	0.91768597	0.62371308	0.72140307	1.14120506
32.4	0.58002031	0.45157805	0.92011957	0.62561608	0.72262432	1.14757852
32.6	0.5802342	0.4520023	0.92112355	0.62578453	0.72326884	1.15224397
32.8	0.57981636	0.45005991	0.92044906	0.62457209	0.72303615	1.15619321
33.0	0.57953813	0.45072459	0.92171093	0.6259004	0.72292718	1.16144493
33.2	0.58117746	0.45096705	0.92220449	0.62707245	0.72337608	1.16664616
33.4	0.57999441	0.45008219	0.92253947	0.62731633	0.7233679	1.17101784
33.6	0.58139295	0.4510198	0.92517403	0.62770172	0.72520285	1.17602954
33.8	0.58172457	0.45120398	0.92624334	0.62951325	0.72589939	1.18053034
34.0	0.5824048	0.45118291	0.92636053	0.63059065	0.72636413	1.18617137
34.2	0.58346742	0.45136239	0.92743087	0.63065328	0.72678158	1.1902166
34.4	0.58429205	0.45297698	0.9286054	0.63248853	0.72806532	1.19498772
34.6	0.58489759	0.45201821	0.92955116	0.63278744	0.72853991	1.19994898
34.8	0.58417929	0.45088775	0.92887696	0.63304797	0.72776851	1.20346733
35.0	0.58425142	0.45092527	0.93010391	0.63349984	0.72797256	1.20753669
35.2	0.58576449	0.45210337	0.93109597	0.63462329	0.7299202	1.21263559
35.4	0.58685084	0.4531242	0.93357896	0.63694707	0.73103191	1.21895208
35.6	0.58726689	0.45321808	0.93411097	0.63712661	0.73201198	1.22239644
35.8	0.58889039	0.45401249	0.93559073	0.63865809	0.73364456	1.22801693
36.0	0.58892885	0.45278205	0.9366038	0.63938178	0.73339914	1.23145251
36.2	0.58838838	0.45328146	0.93687809	0.63944748	0.73402437	1.23472719
36.4	0.58853879	0.45289821	0.93792151	0.63941269	0.73419628	1.23942681
36.6	0.58905136	0.45227885	0.93912989	0.63952942	0.73540531	1.24298167
36.8	0.5891364	0.45143916	0.93913719	0.63992476	0.7355515	1.24735793
37.0	0.59012771	0.45269023	0.94096434	0.64203878	0.73597254	1.25239333
37.2	0.59099247	0.45282407	0.94086553	0.64258384	0.73680117	1.25546713
37.4	0.5905964	0.453114	0.94255814	0.64274136	0.73701305	1.26039805
37.6	0.59301435	0.45475868	0.94473894	0.64419026	0.7391045	1.26524604
37.8	0.59308506	0.4540051	0.94478717	0.64527752	0.73885457	1.26879846
38.0	0.59349998	0.45594931	0.94613837	0.64596126	0.73958416	1.27302468
38.2	0.59412205	0.45700447	0.9466959	0.6454644	0.74000311	1.27645885
38.4	0.59440936	0.45715845	0.9473562	0.64632749	0.73996231	1.28026382
38.6	0.59585732	0.45691736	0.94875433	0.64680029	0.74143041	1.28538588
38.8	0.59527988	0.45691607	0.94898733	0.64765969	0.74132367	1.28868978
39.0	0.5968756	0.45746774	0.95063695	0.64846738	0.74274618	1.29323138
39.2	0.59801432	0.45801919	0.95112725	0.649259	0.74314565	1.2978089
39.4	0.5989471	0.45870768	0.95295416	0.65056723	0.74361739	1.30180246
39.6	0.59938722	0.45815135	0.95286165	0.64978238	0.74455975	1.30518808
39.8	0.59953818	0.45713277	0.95347218	0.65042284	0.7441706	1.30884374
40.0	0.59889414	0.45647791	0.95401041	0.65071335	0.74344117	1.31220434
40.2	0.59944013	0.45694436	0.95427112	0.65140886	0.74490729	1.31562968
40.4	0.60024717	0.45688374	0.95551474	0.65230233	0.74597615	1.31958258
40.6	0.60056166	0.45721823	0.95657192	0.65283293	0.74627177	1.32330483
40.8	0.60035383	0.45645843	0.95554962	0.65335046	0.7456782	1.32600545
41.0	0.60184048	0.45768984	0.95687558	0.65519061	0.7470911	1.33035289
41.2	0.60172581	0.45752995	0.95745224	0.65571169	0.74835126	1.33295385
41.4	0.60295179	0.45898631	0.95908279	0.65730435	0.74997449	1.33773315
41.6	0.60384324	0.45817152	0.95946628	0.65710189	0.7496799	1.34022298
41.8	0.60381803	0.45908933	0.96085889	0.65810849	0.75025954	1.34303411
42.0	0.60458866	0.46057831	0.96232511	0.65872124	0.75124993	1.34635
42.2	0.60469934	0.45882822	0.96165333	0.65787691	0.75135891	1.34892975
42.4	0.60488989	0.4585469	0.96279302	0.65884015	0.75124922	1.35195309
42.6	0.60566883	0.45893725	0.96438199	0.65924196	0.75272858	1.3553865
42.8	0.60597798	0.45839343	0.9657232	0.6600574	0.75268866	1.35831045
43.0	0.60679251	0.45922734	0.96635686	0.66053851	0.75291494	1.36187062
43.2	0.60618603	0.4590208	0.96618276	0.6603179	0.75200501	1.36476211
43.4	0.60817073	0.45975182	0.96706175	0.66113307	0.75324055	1.36908997
43.6	0.60740281	0.45894649	0.96634069	0.66097793	0.75359273	1.37147709
43.8	0.60690821	0.45845226	0.96684639	0.6615585	0.75253171	1.37459991
44.0	0.60747594	0.45880979	0.96801985	0.66211004	0.75253528	1.3779056
44.2	0.60862064	0.46043759	0.96906419	0.66323789	0.75411548	1.38204507
44.4	0.60873859	0.46028985	0.96927825	0.66240425	0.75375182	1.38451369
44.6	0.60927207	0.46020277	0.96965651	0.6636461	0.75418845	1.38814202
44.8	0.61121975	0.4613619	0.97050494	0.66596705	0.75562853	1.39122906
45.0	0.61151084	0.46122055	0.97140326	0.66590026	0.75678163	1.39467054
45.2	0.61190676	0.4621813	0.97313788	0.66646644	0.75768681	1.3971157
45.4	0.61304229	0.4620012	0.97313495	0.66675323	0.75797206	1.40002966
45.6	0.61293954	0.46081812	0.97345182	0.66611536	0.75703995	1.40115317
45.8	0.61295813	0.46175116	0.97368236	0.66714882	0.75788318	1.40368176
46.0	0.61273209	0.46112271	0.9736331	0.66644852	0.75782602	1.40529404
46.2	0.61312398	0.4607611	0.97352789	0.66653933	0.75822944	1.40733982
46.4	0.61213629	0.46099781	0.97398418	0.66656907	0.75774367	1.40913208
46.6	0.61316402	0.46155732	0.97552137	0.6675407	0.75879301	1.41182642
46.8	0.61288864	0.46166527	0.97627422	0.66762131	0.75868817	1.41492592
47.0	0.61391239	0.46320726	0.97683319	0.66904181	0.75985553	1.41861065
47.2	0.61261166	0.46176245	0.97562638	0.66823756	0.75852021	1.42031085
47.4	0.61260419	0.46182609	0.97585618	0.66818769	0.75888001	1.42299657
47.6	0.61202585	0.46183973	0.97649575	0.66801578	0.75940121	1.42490574
47.8	0.61195953	0.46118437	0.97701478	0.66840236	0.75829091	1.42781965
48.0	0.61314921	0.46174537	0.97788873	0.66922886	0.7592721	1.43104258
48.2	0.61305174	0.46197585	0.97768172	0.66948932	0.75868559	1.43391946
48.4	0.61293649	0.46081944	0.97762868	0.66944884	0.75840819	1.43447963
48.6	0.61395635	0.46143192	0.97904786	0.6715562	0.75954595	1.43815966
48.8	0.61562737	0.46287436	0.9805209	0.67254763	0.76072202	1.44028
49.0	0.61499184	0.46242583	0.98101133	0.67211516	0.76092038	1.44266953
49.2	0.61606973	0.4635403	0.98314163	0.67320043	0.76210956	1.44594885
49.4	0.61691954	0.46309244	0.98292138	0.67368198	0.76265117	1.44800172
49.6	0.61723159	0.46397079	0.98382946	0.6751353	0.76312698	1.44938781
49.8	0.61713163	0.46442689	0.98474353	0.67612771	0.76346376	1.45198108
50.0	0.61921325	0.46623294	0.98576952	0.67748639	0.76554304	1.45435013
50.2	0.6196706	0.46597519	0.98664505	0.67932209	0.76611287	1.45660277
50.4	0.61911734	0.46643415	0.98715718	0.67890106	0.76605036	1.45819483
50.6	0.62034326	0.46668247	0.98791867	0.67882328	0.76643993	1.46062348
50.8	0.62079899	0.46804152	0.98870522	0.67974754	0.76745229	1.46366177
51.0	0.62104013	0.46782387	0.98830775	0.68014274	0.76805558	1.46528085
51.2	0.61949125	0.46626835	0.98742907	0.67831962	0.76600135	1.4652464
51.4	0.62066318	0.4662543	0.98844703	0.67860496	0.76718388	1.46780936
51.6	0.61972887	0.46505042	0.98759219	0.6779344	0.76590008	1.46835041
51.8	0.61928193	0.46324967	0.98735617	0.67757205	0.76423823	1.46848564
52.0	0.62052256	0.46400508	0.98778028	0.67816198	0.76459884	1.47053314
52.2	0.6196562	0.46300395	0.98784723	0.67762775	0.76334263	1.47218873
52.4	0.62077428	0.46378836	0.98869506	0.67808915	0.76447342	1.47292442
52.6	0.62110959	0.46388077	0.98912098	0.67771662	0.76405171	1.4745178
52.8	0.62214956	0.46519594	0.99010409	0.67827681	0.76543031	1.4767918
53.0	0.62191435	0.46508843	0.99038451	0.67821982	0.76484114	1.47941657
53.2	0.62234289	0.46561022	0.99123004	0.67826187	0.76510278	1.48113624
53.4	0.62416647	0.46673213	0.99175839	0.67949063	0.76579156	1.48287479
53.6	0.62357239	0.46713388	0.99285926	0.68039919	0.76602799	1.48413641
53.8	0.62398636	0.46756933	0.9923093	0.6806826	0.76620587	1.48646136
54.0	0.62584197	0.46860833	0.99337753	0.68195205	0.76737705	1.48824596
54.2	0.6256245	0.46898807	0.99482566	0.68249267	0.76799706	1.49010349
54.4	0.62532759	0.46898954	0.99421091	0.68117349	0.76744362	1.49062997
54.6	0.62678245	0.46953368	0.99448009	0.68276855	0.76859028	1.4933646
54.8	0.62765677	0.47006494	0.99492679	0.68385757	0.76864273	1.49425399
55.0	0.62679713	0.4685547	0.99442208	0.68259465	0.76862113	1.49457941
55.2	0.62667908	0.46749652	0.99431364	0.68295315	0.7678051	1.49560491
55.4	0.62616216	0.46662603	0.99517965	0.68343087	0.76890988	1.49726398
55.6	0.6257524	0.4664947	0.99485526	0.68352183	0.76760448	1.49778072
55.8	0.62733701	0.46625153	0.99650869	0.68486592	0.7686954	1.49935284
56.0	0.62728967	0.46661877	0.99646996	0.68526273	0.76954794	1.50157866
56.2	0.62753951	0.46737157	0.99745452	0.68538847	0.76969587	1.50359526
56.4	0.62797059	0.46730561	0.99795891	0.68568499	0.77051675	1.50407938
56.6	0.62763371	0.4665909	0.99783063	0.68531529	0.76984942	1.50571378
56.8	0.62861096	0.46721721	0.99805414	0.68653839	0.77040192	1.50855948
57.0	0.6285567	0.46685244	0.99831031	0.68635769	0.76942304	1.50972892
57.2	0.62919148	0.46768592	0.99876765	0.68653569	0.76893075	1.5109632
57.4	0.63061805	0.46922753	0.99963262	0.68733696	0.77031034	1.51274657
57.6	0.62924201	0.46889179	0.99869681	0.686809	0.76925813	1.51281472
57.8	0.63036385	0.46928729	0.99892771	0.68764	0.76991573	1.51504821
58.0	0.63023953	0.46972039	0.99945971	0.68732335	0.77030289	1.51579593
58.2	0.63020705	0.46963373	0.99953407	0.68677401	0.77030968	1.51678661
58.4	0.63053737	0.46939857	0.99838123	0.68625179	0.769833	1.51684343
58.6	0.63157919	0.47056366	1.00040171	0.68775536	0.77095147	1.5187356
58.8	0.63212605	0.47044406	1.00020021	0.68769838	0.77067896	1.5190387
59.0	0.63124426	0.4695516	0.9998317	0.68660188	0.77062155	1.51956389
59.2	0.63152603	0.47029903	1.00038066	0.68796798	0.77074843	1.52045678
59.4	0.63115512	0.47045925	1.00182595	0.68804983	0.77153571	1.52221108
59.6	0.63198938	0.470157	1.00242859	0.68786116	0.77121001	1.52317135
59.8	0.63242327	0.469579	1.00274385	0.68829413	0.77223035	1.52437439
60.0	0.63203038	0.46911752	1.00317449	0.68785572	0.77224966	1.52432777
60.2	0.63230931	0.46901693	1.0038937	0.68860429	0.77207796	1.52505892
60.4	0.63197405	0.46823112	1.00427854	0.68905985	0.77213915	1.5259922
60.6	0.63247713	0.46837702	1.00433931	0.68931457	0.77179323	1.52736729
60.8	0.63348813	0.46852171	1.00546644	0.69065502	0.7723097	1.52938567
61.0	0.63310841	0.46909156	1.00664478	0.69084727	0.77208172	1.52981404
61.2	0.63466547	0.47012726	1.00718102	0.69169481	0.77243805	1.53108839
61.4	0.63458708	0.47117084	1.00800376	0.69297324	0.77407279	1.53179118
61.6	0.63314449	0.47002356	1.00679621	0.6918537	0.77307419	1.53157187
61.8	0.632927	0.46985908	1.00705177	0.69118821	0.77280019	1.53302934
62.0	0.63302579	0.46997627	1.00672617	0.69099671	0.77210959	1.53383632
62.2	0.63309714	0.46946443	1.00729047	0.69098362	0.77191599	1.53415889
62.4	0.63304041	0.47014467	1.00666499	0.69074439	0.77175738	1.53493866
62.6	0.63481298	0.47092857	1.00856285	0.6926463	0.77303578	1.53706318
62.8	0.63423426	0.4699972	1.00650252	0.69215715	0.77233935	1.53771872
63.0	0.63412701	0.47025803	1.00653153	0.69168004	0.771417	1.53840987
63.2	0.63477829	0.47135147	1.00617546	0.69309934	0.77259814	1.53990032
63.4	0.63515456	0.47071192	1.00650709	0.69346087	0.77269138	1.54106249
63.6	0.63635756	0.47072367	1.00738636	0.6937682	0.77320826	1.54219876
63.8	0.63698367	0.47130673	1.00738886	0.69452816	0.77404976	1.54273689
64.0	0.63628691	0.47077043	1.00728868	0.69451843	0.7740452	1.54224099
64.2	0.63668717	0.47145861	1.00853994	0.69580811	0.77459447	1.54420841
64.4	0.63695374	0.47137339	1.00851636	0.69575376	0.77474268	1.54585748
64.6	0.63727792	0.47150002	1.00952398	0.69624297	0.77549208	1.54687844
64.8	0.63761165	0.47183373	1.01024492	0.69693913	0.77588184	1.54765305
65.0	0.63754646	0.4729286	1.01106494	0.69778195	0.77645858	1.54904597
65.2	0.63769586	0.47304272	1.01157239	0.69759031	0.77720216	1.54954959
65.4	0.63733428	0.47425662	1.01243821	0.69816989	0.7775491	1.55068712
65.6	0.63670763	0.47261519	1.01073622	0.69563871	0.77643461	1.55012725
65.8	0.63562132	0.47133493	1.01040609	0.69535074	0.77463432	1.55088429
66.0	0.63700297	0.47213168	1.01155272	0.69705064	0.77604883	1.55232208
66.2	0.6363845	0.47191805	1.01178458	0.69653046	0.77636143	1.55272892
66.4	0.63766331	0.47147716	1.01200492	0.69698941	0.77671514	1.55393386
66.6	0.63974631	0.47303101	1.01381834	0.70024606	0.77897104	1.55587182
66.8	0.63796147	0.47154304	1.01127734	0.6979462	0.7771389	1.55468389
67.0	0.63920059	0.47287863	1.01266688	0.69939674	0.77666823	1.5561363
67.2	0.6392547	0.47267193	1.01201105	0.70072128	0.77841544	1.55732216
67.4	0.64073057	0.47204429	1.01273739	0.7012326	0.77757813	1.55713589
67.6	0.64069416	0.4724423	1.01317554	0.70115271	0.77839408	1.55809856
67.8	0.6417541	0.47330807	1.01461508	0.70249066	0.77876132	1.55815384
68.0	0.64125611	0.47248165	1.01388358	0.70172965	0.77804316	1.55845459
68.2	0.64299228	0.47336223	1.01586125	0.7026307	0.77864166	1.56000039
68.4	0.64203674	0.47281665	1.01459197	0.70203033	0.778035	1.56011962
68.6	0.64271457	0.47381582	1.01601238	0.70274602	0.77868935	1.56069416
68.8	0.64272367	0.47286245	1.0156436	0.70152815	0.77793941	1.56028504
69.0	0.64271769	0.47353048	1.01565198	0.70154073	0.77776515	1.56119426
69.2	0.64262545	0.47327239	1.0159765	0.70107731	0.77812514	1.56040506
69.4	0.64141791	0.47257421	1.01475497	0.69976515	0.77604628	1.56056376
69.6	0.64095705	0.47154148	1.01452546	0.69945376	0.77670686	1.5604774
69.8	0.64109429	0.47177653	1.01517179	0.70014226	0.77612087	1.56123814
70.0	0.64185911	0.47250167	1.01616437	0.70086741	0.77722846	1.56187853
70.2	0.64182376	0.4728291	1.0168813	0.70105398	0.77707436	1.56255674
70.4	0.6426708	0.47232379	1.01753978	0.70160418	0.77784305	1.56293079
70.6	0.64370001	0.47381115	1.01768477	0.70290287	0.77885243	1.5643452
70.8	0.64260479	0.47221793	1.01612654	0.70065308	0.77718661	1.56382233
71.0	0.6425934	0.47226286	1.0173867	0.70237879	0.7772182	1.56494857
71.2	0.64256596	0.4719501	1.01633352	0.70298992	0.77843945	1.5653129
71.4	0.6435608	0.47221304	1.01852022	0.70319713	0.77800887	1.56570043
71.6	0.6437422	0.4729225	1.01902425	0.70371315	0.77899624	1.5670384
71.8	0.64499791	0.47323282	1.02044121	0.70513187	0.77926018	1.56744126
72.0	0.64447339	0.47355059	1.02023844	0.70459162	0.77914076	1.56858049
72.2	0.64552501	0.47484971	1.02157274	0.7055871	0.78021281	1.56934244
72.4	0.64401935	0.47345604	1.02086902	0.70554777	0.7791836	1.56933347
72.6	0.64530266	0.4736773	1.02149042	0.70536607	0.77873599	1.56950739
72.8	0.64533049	0.47368929	1.0219469	0.70448187	0.77895209	1.56976128
73.0	0.64518851	0.4740386	1.02166005	0.70449277	0.77826882	1.57042922
73.2	0.64551662	0.47378069	1.02264946	0.70496344	0.7789861	1.57067772
73.4	0.64454885	0.47321037	1.02168971	0.70440943	0.77760115	1.57104494
73.6	0.64543165	0.4741176	1.02269116	0.70504447	0.77903575	1.57225869
73.8	0.64662068	0.47446145	1.02382478	0.7059066	0.77897245	1.57251561
74.0	0.64644827	0.47438604	1.02427668	0.70579753	0.77966227	1.57339941
74.2	0.6473972	0.47542215	1.02433814	0.70605658	0.77993366	1.57389103
74.4	0.64788366	0.47450823	1.02435792	0.70642394	0.78098996	1.57433739
74.6	0.64882069	0.47486892	1.02387622	0.70684697	0.78117075	1.57478223
74.8	0.64896448	0.47500524	1.02394223	0.70705381	0.78134642	1.57548161
75.0	0.64947027	0.4755885	1.02494292	0.70825272	0.78237435	1.57662798
75.2	0.65026855	0.47567796	1.02420714	0.70894539	0.78283494	1.57698908
75.4	0.65033189	0.47524483	1.02562184	0.70863195	0.78255057	1.57812943
75.6	0.65119078	0.47565653	1.02502986	0.70915455	0.7833884	1.57854589
75.8	0.65100072	0.47484687	1.02471908	0.7092414	0.78285795	1.57836517
76.0	0.6501962	0.47603459	1.02481285	0.70893967	0.78283125	1.57901344
76.2	0.65015831	0.47589685	1.02438863	0.70888667	0.78235185	1.57892802
76.4	0.65075316	0.47540861	1.0254951	0.70950551	0.78214492	1.57982015
76.6	0.65097439	0.47592854	1.02517651	0.70881545	0.78182251	1.58028621
76.8	0.65015018	0.47564234	1.02561172	0.70865354	0.78283184	1.5802225
77.0	0.65077164	0.47580162	1.02561145	0.70895161	0.78168785	1.58070613
77.2	0.6518222	0.47735796	1.02741861	0.71074306	0.78361847	1.58255092
77.4	0.64991024	0.47651888	1.02640119	0.70908474	0.7824444	1.5815793
77.6	0.64918343	0.4773016	1.0265487	0.70856017	0.78207634	1.58166009
77.8	0.65050731	0.4783988	1.02893653	0.71129635	0.78329123	1.58268583
78.0	0.64944051	0.47861677	1.02860735	0.70993239	0.78297397	1.58233949
78.2	0.64940235	0.47794198	1.02736519	0.7099506	0.78206059	1.581266
78.4	0.64985832	0.47892095	1.02840019	0.71120252	0.7834138	1.58255085
78.6	0.6494864	0.47857181	1.02799768	0.71086904	0.78243604	1.58293226
78.8	0.65225051	0.48043828	1.02968553	0.71258508	0.78435468	1.58527885
79.0	0.6515619	0.47993704	1.03006764	0.71271978	0.78384495	1.58527892
79.2	0.6522879	0.47949232	1.02982571	0.7117592	0.78367982	1.58527445
79.4	0.65277474	0.48052871	1.03095371	0.71221531	0.78348353	1.5862889
79.6	0.65321076	0.48034612	1.03041717	0.71281141	0.78425933	1.58654373
79.8	0.65287799	0.47954187	1.02949221	0.7125566	0.78338647	1.58668549
80.0	0.65271521	0.48100476	1.03015888	0.71270812	0.78418599	1.58746734
80.2	0.65360213	0.48098289	1.03016228	0.71360152	0.78376816	1.58701127
80.4	0.65470697	0.48059701	1.03124291	0.7139648	0.78430495	1.58740729
80.6	0.65377655	0.47984268	1.02935625	0.71340455	0.78382471	1.5875839
80.8	0.65398658	0.4797273	1.03030544	0.71360812	0.7843921	1.58775611
81.0	0.65499857	0.48068355	1.03071185	0.71408892	0.78472744	1.58879414
81.2	0.65523111	0.48123277	1.03144221	0.71427413	0.78544777	1.58932783
81.4	0.65360127	0.47960579	1.02996166	0.71230615	0.783765	1.58762399
81.6	0.6545539	0.48024868	1.03048228	0.71321918	0.78404017	1.58876263
81.8	0.65534169	0.4803814	1.03190141	0.71513954	0.78480114	1.58967001
82.0	0.65513955	0.4800002	1.03042882	0.71336997	0.78456054	1.58929549
82.2	0.65526246	0.47882641	1.03001369	0.71445268	0.78430643	1.58969446
82.4	0.6556305	0.48005348	1.0315613	0.71386254	0.78472846	1.59074686
82.6	0.65555419	0.47853599	1.03184942	0.71360143	0.78430073	1.59066002
82.8	0.65753683	0.4798962	1.03414887	0.71456402	0.7858591	1.59229647
83.0	0.65581282	0.47815312	1.0331986	0.71339779	0.78413532	1.59110169
83.2	0.65725762	0.47943217	1.0344064	0.7139326	0.78541583	1.59167669
83.4	0.65665699	0.47922592	1.03409652	0.7144609	0.78478156	1.59187935
83.6	0.65596179	0.47804207	1.03306711	0.7132922	0.78472744	1.59151562
83.8	0.65667843	0.47860373	1.03386953	0.71408411	0.78497562	1.59177916
84.0	0.65577831	0.47826081	1.03364993	0.71322984	0.78467165	1.59024437
84.2	0.65645103	0.47788725	1.03344934	0.71449273	0.78437675	1.59034385
84.4	0.65593536	0.4784423	1.03422225	0.71409474	0.7841599	1.59045508
84.6	0.6562581	0.47848171	1.0352206	0.71503439	0.78514082	1.59178416
84.8	0.65666519	0.47886903	1.0357683	0.71559821	0.78511747	1.5921513
85.0	0.65687701	0.47994828	1.0359627	0.71596115	0.7850956	1.59143343
85.2	0.65699952	0.47987495	1.03635265	0.71606133	0.78498678	1.59243491
85.4	0.65656039	0.48010781	1.03584886	0.71619625	0.78482533	1.59304021
85.6	0.65825372	0.4818028	1.0372792	0.71726353	0.78575951	1.59484142
85.8	0.65832293	0.48176394	1.03682426	0.71758184	0.78543945	1.59445526
86.0	0.65870025	0.48194516	1.03616899	0.71707712	0.7859318	1.59505755
86.2	0.65808349	0.48102832	1.03691926	0.71745866	0.78533986	1.59495356
86.4	0.65872538	0.48234457	1.03867928	0.7165543	0.78583457	1.5957454
86.6	0.65896079	0.48179476	1.038573	0.71785169	0.78662074	1.59611116
86.8	0.65824886	0.48116767	1.03825279	0.7168525	0.78589221	1.59590654
87.0	0.65825567	0.48074373	1.0378545	0.71719014	0.78626346	1.59599807
87.2	0.65842975	0.48092518	1.03847705	0.71753031	0.78635162	1.596462
87.4	0.65759469	0.47994711	1.03760074	0.71583369	0.78572352	1.59636203
87.6	0.65777339	0.47940811	1.03675907	0.7158349	0.78573238	1.59563892
87.8	0.6586182	0.47951159	1.03870527	0.71753825	0.78633792	1.59683529
88.0	0.65918183	0.47967789	1.03776596	0.71729063	0.78636077	1.59692753
88.2	0.65937958	0.47950702	1.03827483	0.71742697	0.78680576	1.59829005
88.4	0.65968684	0.48090178	1.04019228	0.71861891	0.7879603	1.59884518
88.6	0.66085099	0.48116926	1.04093461	0.71965736	0.78855595	1.60076642
88.8	0.66055885	0.4819397	1.04003386	0.71969311	0.78801431	1.60052624
89.0	0.66049869	0.48198686	1.04053045	0.7196843	0.78801587	1.60032531
89.2	0.66003135	0.48112929	1.0394789	0.71968992	0.78787022	1.60095545
89.4	0.66084856	0.48185682	1.03964224	0.7195737	0.78745141	1.60108751
89.6	0.66085798	0.48223352	1.04012655	0.71961	0.78746323	1.60115835
89.8	0.65985338	0.48063558	1.03932847	0.71931826	0.78630242	1.60019754
90.0	0.65999715	0.48101506	1.03965721	0.71952297	0.78685095	1.60124176
90.2	0.65947279	0.47978897	1.03998274	0.71924646	0.78610092	1.60029176
90.4	0.65899315	0.48002966	1.03950549	0.71910638	0.78610102	1.600284
90.6	0.65836657	0.47878247	1.03903742	0.71941919	0.78576704	1.59984482
90.8	0.65804677	0.47922374	1.03886409	0.7186591	0.78520187	1.60006633
91.0	0.65771058	0.47913897	1.03904878	0.71905412	0.78489216	1.5995317
91.2	0.6581179	0.47899449	1.03923639	0.71865909	0.78470017	1.60035208
91.4	0.65829621	0.47934552	1.03945081	0.71848119	0.78496119	1.59991514
91.6	0.65904107	0.47971112	1.04019829	0.71918406	0.7852485	1.59967954
91.8	0.65918019	0.48033585	1.04078227	0.71928185	0.7854845	1.6010059
92.0	0.66136841	0.48180705	1.04199942	0.71977165	0.78691955	1.60176644
92.2	0.66187563	0.48277902	1.04319459	0.71964661	0.78786359	1.60267841
92.4	0.66284851	0.48444674	1.04429385	0.72136471	0.7887612	1.60342619
92.6	0.66295429	0.48498529	1.04502053	0.72126064	0.78901972	1.60393797
92.8	0.66276317	0.48516584	1.04444728	0.7211367	0.78879447	1.60325915
93.0	0.66298897	0.48441744	1.04417305	0.72005185	0.7885909	1.60392784
93.2	0.6626612	0.48415834	1.04354533	0.71988252	0.78704834	1.60297947
93.4	0.66279645	0.48375814	1.04387257	0.71962793	0.78717515	1.60312378
93.6	0.66233711	0.48415736	1.04433125	0.72048902	0.7875612	1.60417077
93.8	0.66277305	0.48261635	1.04391561	0.72042354	0.78741675	1.60465547
94.0	0.66236877	0.48267623	1.04280943	0.71991366	0.78662299	1.60437081
94.2	0.66245732	0.48258771	1.04372889	0.72030523	0.78644992	1.60446572
94.4	0.66186405	0.48202333	1.04391062	0.72144378	0.78664628	1.60503712
94.6	0.66201947	0.48203388	1.04442626	0.72180416	0.78696043	1.60552902
94.8	0.66228557	0.48236129	1.04369411	0.72141663	0.78717843	1.60643187
95.0	0.66144481	0.48077236	1.043444	0.72144048	0.78620775	1.60529511
95.2	0.66238499	0.48149832	1.04331658	0.7218523	0.78704359	1.60693777
95.4	0.66176438	0.48146732	1.04418962	0.72232716	0.78714839	1.60633731
95.6	0.66258491	0.4825699	1.04497578	0.722554	0.78755875	1.60741841
95.8	0.66307754	0.48227858	1.04464321	0.72396274	0.78800913	1.6085103
96.0	0.66514052	0.48394676	1.04630803	0.72472699	0.78918161	1.60831951
96.2	0.66589608	0.48386671	1.0460247	0.7246659	0.78984456	1.60897865
96.4	0.66470413	0.48296109	1.04607787	0.72447397	0.789754	1.60828541
96.6	0.66578067	0.48360495	1.0472057	0.72498823	0.79060622	1.60996706
96.8	0.66594709	0.48328555	1.04606871	0.72478935	0.79034475	1.60987941
97.0	0.66618382	0.48360936	1.04720599	0.72469819	0.79079555	1.6107289
97.2	0.66719681	0.48449236	1.04754886	0.72534215	0.79057242	1.61101309
97.4	0.66748655	0.48403924	1.04776692	0.72595958	0.79128302	1.61148278
97.6	0.66735069	0.48439086	1.04820892	0.72573165	0.79156079	1.61182952
97.8	0.66792309	0.48383902	1.04838595	0.72636073	0.79169071	1.61201864
98.0	0.66748014	0.48490658	1.04856155	0.72720341	0.79102666	1.61239908
98.2	0.66816683	0.48445558	1.04975792	0.72766336	0.79237925	1.61196749
98.4	0.66810981	0.48389139	1.04999791	0.72824737	0.79237648	1.61211357
98.6	0.6687799	0.4844927	1.04976903	0.72832897	0.79271875	1.61245096
98.8	0.66934485	0.48506896	1.04991806	0.72824204	0.79229041	1.61302337
99.0	0.66906596	0.48497421	1.0506647	0.72843776	0.79141825	1.61187116
99.2	0.66840156	0.48555727	1.05031679	0.72771622	0.79190085	1.61216453
99.4	0.66880615	0.48522559	1.05057602	0.72857892	0.79170855	1.61273381
99.6	0.66867751	0.48412017	1.04947441	0.72879953	0.79060253	1.61210541
99.8	0.66820271	0.48421944	1.04928424	0.72834438	0.79067781	1.61163993
100.0	0.66790814	0.48429837	1.04966842	0.7281674	0.79058545	1.61127237
100.2	0.66729694	0.48215809	1.04941194	0.72725192	0.78977092	1.61110657
100.4	0.666847	0.48372262	1.05034179	0.7278157	0.790249	1.61222429
100.6	0.66822479	0.4841573	1.05085846	0.72816533	0.79104493	1.61339443
100.8	0.6676909	0.4837829	1.0510534	0.72834121	0.79112593	1.61334232
101.0	0.66752369	0.48440206	1.05108096	0.72817563	0.79067886	1.61383225
101.2	0.66862597	0.48465159	1.05119685	0.72878583	0.7914225	1.61487411
101.4	0.66756861	0.48389128	1.05203382	0.7285585	0.79111631	1.61394692
101.6	0.66800487	0.48433247	1.0514677	0.72871111	0.79230869	1.61422325
101.8	0.66872577	0.48514964	1.05244554	0.73036403	0.79271842	1.61582917
102.0	0.66794833	0.48414191	1.0513937	0.72895934	0.79178558	1.6148635
102.2	0.66873836	0.48357791	1.05121402	0.72894202	0.7924764	1.61464604
102.4	0.67086797	0.48569974	1.0534809	0.73048254	0.79330487	1.6166778
102.6	0.67080463	0.48593902	1.05385761	0.73075571	0.79306404	1.61659055
102.8	0.67106376	0.48522279	1.05358585	0.7299578	0.79220313	1.6161241
103.0	0.67098015	0.48534106	1.05365644	0.72987434	0.79198424	1.61583424
103.2	0.67113066	0.48561518	1.05344642	0.72998758	0.79282618	1.61630877
103.4	0.67137315	0.4847613	1.05346936	0.7304248	0.79176555	1.61643261
103.6	0.6706059	0.48454074	1.05374805	0.73043005	0.79125899	1.61527126
103.8	0.67118312	0.48569119	1.05475826	0.7306613	0.79173813	1.61660081
104.0	0.67135441	0.48435959	1.05524541	0.73047308	0.79136358	1.61596906
104.2	0.67137047	0.48469594	1.05573626	0.73003303	0.79103869	1.61588748
104.4	0.67280701	0.48693025	1.0564935	0.73095435	0.79227532	1.617529
104.6	0.67175647	0.48437613	1.05590587	0.72978992	0.79173029	1.61569462
104.8	0.67211077	0.48359976	1.05619606	0.7301705	0.79190281	1.61699678
105.0	0.6709192	0.48331416	1.05422173	0.72944654	0.79139353	1.61600452
105.2	0.67167123	0.48408369	1.05530561	0.7296944	0.7920398	1.61718638
105.4	0.67128637	0.48465448	1.05589763	0.72947351	0.79192604	1.61663764
105.6	0.67191483	0.48428497	1.05435625	0.72996245	0.79239855	1.61762724
105.8	0.67083672	0.48406303	1.05462209	0.72952843	0.7908516	1.61754306
106.0	0.67112517	0.48351471	1.05367417	0.72981877	0.79102351	1.61729487
106.2	0.67148666	0.48330368	1.05346222	0.73048409	0.79177921	1.61773294
106.4	0.67161522	0.48378853	1.0537746	0.73008105	0.79103678	1.61795715
106.6	0.67051533	0.48341638	1.0528437	0.72920145	0.79019977	1.61704051
106.8	0.67128536	0.48352759	1.05315878	0.72942414	0.79055678	1.61739804
107.0	0.67196847	0.48429699	1.05371616	0.73088243	0.79171264	1.61827619
107.2	0.67184125	0.4846033	1.05456536	0.73136771	0.79256377	1.61859191
107.4	0.67120882	0.48335825	1.05401593	0.73128448	0.79155095	1.61838037
107.6	0.67272748	0.48503585	1.05519718	0.73297932	0.7923097	1.61973575
107.8	0.67363669	0.48538387	1.05551966	0.73306668	0.79312101	1.62063336
108.0	0.67347806	0.48545339	1.05621117	0.73290277	0.79319648	1.62033169
108.2	0.67298125	0.48642536	1.05687923	0.73367344	0.79344928	1.62111548
108.4	0.67380383	0.48656905	1.05737593	0.73377679	0.79370633	1.62100977
108.6	0.6725633	0.48501538	1.05720965	0.73304154	0.79361015	1.62078516
108.8	0.67346286	0.4858814	1.05734451	0.73272344	0.79341078	1.62222711
109.0	0.67282439	0.48670511	1.05752741	0.7323561	0.79283951	1.62170204
109.2	0.67344763	0.48691507	1.0582939	0.73347448	0.79311129	1.62263923
109.4	0.67264674	0.48613695	1.05826352	0.73274641	0.79254849	1.62200224
109.6	0.67282881	0.48574559	1.05739697	0.73200343	0.79262161	1.62186373
109.8	0.6721187	0.48505215	1.05668108	0.73078025	0.79087298	1.62071475
110.0	0.67295567	0.48397694	1.05635856	0.73096797	0.79150151	1.62074882
110.2	0.67250803	0.48312956	1.05624547	0.72994483	0.79063006	1.6200369
110.4	0.67301477	0.48477857	1.05640183	0.73034081	0.79090967	1.62066785
110.6	0.67230309	0.48371279	1.0568337	0.73027687	0.7907293	1.61929233
110.8	0.67348525	0.48450667	1.05780977	0.73116218	0.79100172	1.62009348
111.0	0.6741942	0.48430615	1.0582529	0.73215845	0.79164423	1.62115814
111.2	0.67396734	0.48437176	1.05765108	0.73197668	0.79181481	1.62172859
111.4	0.67505267	0.48420434	1.05775834	0.73290295	0.79150765	1.62184447
111.6	0.67608912	0.48584432	1.05920497	0.73371041	0.79281261	1.62358089
111.8	0.67585271	0.48538184	1.05786877	0.73381647	0.79292005	1.62273088
112.0	0.67645557	0.48609106	1.05999167	0.73594859	0.79358477	1.62429615
112.2	0.67591125	0.48543711	1.05896198	0.73505144	0.79304305	1.62379184
112.4	0.67701423	0.48579112	1.0600686	0.7355951	0.79369706	1.62447931
112.6	0.67583583	0.48549467	1.05893257	0.73490482	0.79315435	1.62459247
112.8	0.67611149	0.48570971	1.06060708	0.73517091	0.79298148	1.62459039
113.0	0.6759636	0.48590539	1.06077752	0.73550762	0.7935514	1.62488421
113.2	0.67610658	0.48582888	1.06092219	0.73590908	0.79378402	1.62497494
113.4	0.67567127	0.48532191	1.05983869	0.73395131	0.7935676	1.62415317
113.6	0.67594121	0.48539275	1.06002783	0.73380475	0.79340486	1.62335529
113.8	0.67567615	0.48488986	1.05950647	0.73353185	0.79299843	1.62348255
114.0	0.67619007	0.48511225	1.06053094	0.73449162	0.79404208	1.62386868
114.2	0.67625034	0.48605201	1.06147301	0.7343986	0.79439085	1.62329533
114.4	0.67625169	0.48669455	1.0615042	0.73479822	0.79462294	1.62402646
114.6	0.67640716	0.48617749	1.06135908	0.73503778	0.79450387	1.62347191
114.8	0.67747078	0.48714185	1.06217597	0.73536921	0.79486183	1.62481723
115.0	0.67816873	0.48688626	1.06191814	0.73576495	0.79537632	1.62587475
115.2	0.67816543	0.48623289	1.06061493	0.73553149	0.79520611	1.62554082
115.4	0.67846854	0.48671804	1.06208985	0.73640874	0.79548117	1.62616299
115.6	0.67857969	0.48619478	1.06186354	0.73658445	0.79555144	1.62686933
115.8	0.67896875	0.48618282	1.06135162	0.73825709	0.79518928	1.62663418
116.0	0.67948045	0.48673233	1.06218087	0.73905266	0.79552433	1.6276266
116.2	0.67824456	0.48598433	1.0601612	0.73733297	0.79414443	1.62702506
116.4	0.67878129	0.48563542	1.06069376	0.7377425	0.79373373	1.62707283
116.6	0.67801986	0.48611103	1.06078337	0.73779432	0.79333991	1.62739335
116.8	0.67859211	0.4851696	1.06148816	0.73884248	0.79322834	1.62751945
117.0	0.67887741	0.48673181	1.06162593	0.73880837	0.79336424	1.62806387
117.2	0.67943969	0.48656226	1.06207566	0.73884559	0.7933502	1.62834183
117.4	0.67832911	0.485848	1.06029087	0.73822821	0.79303111	1.62688948
117.6	0.67906629	0.48653535	1.06185408	0.73845623	0.79278977	1.62785915
117.8	0.6786053	0.48638659	1.062165	0.73947565	0.79388185	1.62782002
118.0	0.67839475	0.485801	1.06216705	0.73861259	0.79370374	1.62764653
118.2	0.67881084	0.4862103	1.06282519	0.73836924	0.7941	1.62752094
118.4	0.67891357	0.48649874	1.06263527	0.73921491	0.79434101	1.62878264
118.6	0.67837058	0.48569469	1.06323029	0.73865987	0.79479928	1.62805074
118.8	0.67818206	0.48452845	1.06295835	0.73758591	0.79368302	1.62774038
119.0	0.67914723	0.48527691	1.0629315	0.73783477	0.79434947	1.62910975
119.2	0.67856866	0.48463447	1.0624577	0.73728768	0.79380317	1.62827807
119.4	0.67843477	0.48574451	1.06337374	0.73854092	0.79519191	1.62980826
119.6	0.67866225	0.48569388	1.06364827	0.73863018	0.79460539	1.6299093
119.8	0.67909378	0.48596896	1.06339593	0.73902727	0.79484205	1.62965074
120.0	0.67895168	0.48689046	1.06373642	0.73815333	0.79468316	1.62994773
120.2	0.67842898	0.48640911	1.06317383	0.73715166	0.79401441	1.62956058
120.4	0.67897118	0.48622122	1.06435117	0.73807829	0.7940581	1.62963346
120.6	0.6802781	0.48834121	1.06567958	0.73973613	0.79525344	1.63246136
120.8	0.68121302	0.48866409	1.06617117	0.74064138	0.79541998	1.63190812
121.0	0.68059021	0.48941378	1.06651731	0.73942933	0.79524366	1.63234115
121.2	0.68077365	0.48803794	1.06625203	0.7395186	0.79483123	1.63205699
121.4	0.68094694	0.48883697	1.06603566	0.74028068	0.79535638	1.63233767
121.6	0.68153153	0.48918874	1.06734263	0.74057308	0.79549284	1.63251311
121.8	0.67995883	0.4878759	1.06659221	0.73989914	0.79459096	1.63067504
122.0	0.68103966	0.48875859	1.06685457	0.74082983	0.79594646	1.63185261
122.2	0.68057268	0.48789419	1.0677056	0.74094124	0.79494789	1.63128257
122.4	0.68030031	0.48713428	1.06791021	0.74064146	0.79478708	1.63153463
122.6	0.67911828	0.48593323	1.06698654	0.73891894	0.7939558	1.63072064
122.8	0.68032167	0.4863374	1.06696106	0.73965324	0.79446514	1.63156249
123.0	0.68011088	0.48624276	1.06641641	0.73963844	0.79461676	1.63210183
123.2	0.67985089	0.48545362	1.06592655	0.73981652	0.79396707	1.63116803
123.4	0.6799601	0.48624138	1.06637588	0.740409	0.79519737	1.63195184
123.6	0.67975991	0.48532756	1.06708935	0.7398021	0.79423214	1.63151409
123.8	0.68073837	0.48550345	1.06682275	0.73947377	0.79518314	1.63123274
124.0	0.68062729	0.48656885	1.06758054	0.73942315	0.79546901	1.63189958
124.2	0.68015745	0.48580241	1.06635634	0.73972663	0.79550128	1.63170386
124.4	0.68135767	0.48663208	1.06803659	0.74085936	0.79582576	1.63252531
124.6	0.68170455	0.4875077	1.06819226	0.74132356	0.79589743	1.63341508
124.8	0.68182315	0.48685561	1.06865363	0.74108499	0.79600121	1.6329538
125.0	0.68111472	0.48677042	1.06794804	0.74067793	0.79577608	1.63321032
125.2	0.68192559	0.48602553	1.06791635	0.74164571	0.79614412	1.63222252
125.4	0.68232296	0.48818001	1.06897324	0.74164541	0.7968826	1.63332612
125.6	0.68340341	0.48835205	1.07036552	0.74294565	0.79782265	1.63320953
125.8	0.68321455	0.48864382	1.0701098	0.74306182	0.79745086	1.63365534
126.0	0.68375663	0.48975853	1.07091896	0.74451149	0.79879171	1.63471897
126.2	0.682383	0.48687477	1.07084357	0.74262325	0.79622469	1.6335018
126.4	0.68247232	0.4875048	1.07062308	0.74189774	0.79701301	1.63346167
126.6	0.6823151	0.48719163	1.07016652	0.7420445	0.79706423	1.63446054
126.8	0.68154843	0.48618925	1.07025358	0.74181179	0.79619683	1.63287485
127.0	0.68195135	0.4866969	1.06995873	0.74110709	0.79570526	1.63277872
127.2	0.68123713	0.48568995	1.0693083	0.74112333	0.79520143	1.632246
127.4	0.68168457	0.48661474	1.07018788	0.74129232	0.79647992	1.63275803
127.6	0.68120629	0.48595426	1.06977491	0.74075333	0.79560477	1.63345583
127.8	0.68191911	0.4859779	1.06976768	0.74072944	0.79596748	1.63399461
128.0	0.68126393	0.48576322	1.06779262	0.74009688	0.79484158	1.63344827
128.2	0.68087971	0.4857244	1.06816943	0.74035603	0.79464509	1.63391602
128.4	0.68216631	0.48593109	1.06868757	0.74038902	0.79479858	1.63406419
128.6	0.68212208	0.48700123	1.06900724	0.74099777	0.79532302	1.63466589
128.8	0.68216886	0.48632893	1.06771701	0.74102993	0.79480393	1.63465324
129.0	0.68258237	0.48757188	1.06876408	0.74187585	0.79571473	1.63504623
129.2	0.68329682	0.48738427	1.06879475	0.74206873	0.7962526	1.63517598
129.4	0.68435623	0.48860363	1.07062591	0.74272312	0.79658827	1.63701959
129.6	0.686546	0.49017872	1.0712096	0.74583331	0.79880954	1.63808705
129.8	0.68524076	0.48964815	1.07059266	0.7447429	0.79708673	1.63735014
130.0	0.68443319	0.48856055	1.07000181	0.74443771	0.79654944	1.63667117
130.2	0.68448293	0.48780178	1.0708423	0.74487034	0.79663364	1.63637285
130.4	0.68423636	0.48881289	1.07067314	0.74442584	0.7967675	1.63604557
130.6	0.68360991	0.48798794	1.07041962	0.74395865	0.79637879	1.63661806
130.8	0.68363347	0.48837525	1.07116156	0.74357466	0.79549936	1.63521537
131.0	0.68417336	0.49027841	1.07140986	0.74346876	0.79589331	1.63614426
131.2	0.68313179	0.48931344	1.07056212	0.74363444	0.79601667	1.63665543
131.4	0.68480126	0.48997116	1.0724486	0.74397717	0.79707843	1.63729132
131.6	0.68343315	0.48814302	1.07079789	0.74267916	0.7955374	1.63669495
131.8	0.68434689	0.48875431	1.07189962	0.74296929	0.79570167	1.63643178
132.0	0.68391345	0.48939242	1.07040869	0.74215179	0.795795	1.6357206
132.2	0.68494055	0.48883787	1.07170673	0.74281086	0.79651856	1.63653644
132.4	0.68501784	0.48921921	1.07141908	0.74286587	0.7961866	1.63634217
132.6	0.68520448	0.49046485	1.07252507	0.74367578	0.79659406	1.63718395
132.8	0.68456562	0.48909125	1.07078172	0.74308974	0.79514424	1.63625275
133.0	0.68623001	0.49037411	1.07355732	0.745119	0.79760266	1.63816327
133.2	0.68608501	0.49014739	1.07289495	0.74472084	0.79644237	1.63809972
133.4	0.68662297	0.48977798	1.07356799	0.7462538	0.79672458	1.6389302
133.6	0.68708778	0.49049694	1.07409626	0.74700705	0.79728207	1.63928966
133.8	0.6858792	0.48937107	1.073857	0.74598447	0.7964381	1.63902347
134.0	0.68642413	0.48933683	1.07434133	0.74613898	0.79653213	1.63937247
134.2	0.68627211	0.48919103	1.07473799	0.74652237	0.79714133	1.63991958
134.4	0.68544064	0.4880594	1.0742826	0.74476287	0.79640028	1.64016933
134.6	0.6858456	0.48869915	1.07468308	0.74503023	0.79680887	1.64095889
134.8	0.6866502	0.49044333	1.07584509	0.74565448	0.79696428	1.64080178
135.0	0.68603337	0.48974941	1.07506738	0.74482741	0.7960859	1.63985647
135.2	0.68643762	0.4894297	1.07592842	0.74532728	0.79754052	1.64063091
135.4	0.68772982	0.4893886	1.07661274	0.74601511	0.79800926	1.6401886
135.6	0.68685343	0.48887442	1.07499139	0.74564685	0.79733125	1.63955255
135.8	0.68793476	0.4888036	1.07585523	0.74603528	0.79769263	1.63867429
136.0	0.68798614	0.48905257	1.07501027	0.7466521	0.79873887	1.63951091
136.2	0.68825779	0.4879774	1.07524474	0.74654722	0.7984544	1.63949174
136.4	0.68818757	0.48903837	1.07512366	0.74665254	0.7983324	1.63921206
136.6	0.68864786	0.48829603	1.07504431	0.74699319	0.79871217	1.63896332
136.8	0.6874377	0.48737553	1.0738383	0.74564435	0.79761709	1.63816577
137.0	0.68890727	0.48818442	1.07584229	0.74664293	0.79900237	1.63957557
137.2	0.68776491	0.48804463	1.07462122	0.74539803	0.79783025	1.63934404
137.4	0.68754634	0.48734317	1.07449828	0.74579481	0.79828284	1.64027873
137.6	0.68796061	0.48867562	1.0746993	0.74528679	0.79862316	1.64085996
137.8	0.6874384	0.48843068	1.07416242	0.74520613	0.79803938	1.64071743
138.0	0.68810733	0.48804901	1.07478108	0.74489759	0.79849905	1.6417825
138.2	0.68700591	0.48806356	1.07410966	0.74511254	0.7986881	1.64221567
138.4	0.68727188	0.48881024	1.07487774	0.74394331	0.79855662	1.64299304
138.6	0.68762671	0.49014604	1.07514463	0.74531526	0.79887676	1.64233972
138.8	0.68776347	0.49039224	1.07574631	0.74537915	0.79835348	1.64275164
139.0	0.68747845	0.48924551	1.07548022	0.74551326	0.79801696	1.64254677
139.2	0.68732191	0.48964989	1.07556484	0.74679906	0.79903465	1.64365292
139.4	0.68747818	0.48949394	1.07449649	0.74653388	0.79858318	1.64369764
139.6	0.68654807	0.48930756	1.07444507	0.74633589	0.79851036	1.64338238
139.8	0.68709404	0.48859937	1.07509803	0.74681769	0.79880664	1.64263639
140.0	0.68616194	0.48807512	1.07374072	0.74620119	0.79804644	1.64289839
140.2	0.68640532	0.4882438	1.07351996	0.74670847	0.79781623	1.64254648
140.4	0.68750023	0.48858131	1.07445998	0.74656895	0.79834183	1.64194333
140.6	0.68693255	0.48754741	1.0746722	0.74578091	0.79788124	1.64174278
140.8	0.68681638	0.48824708	1.07503127	0.74575061	0.7977012	1.64190812
141.0	0.68770096	0.48826442	1.07529419	0.74629284	0.79822298	1.64219946
141.2	0.68737286	0.48859025	1.07478126	0.74643962	0.79829605	1.64299638
141.4	0.68819429	0.4886921	1.0748905	0.74592774	0.79785067	1.642493
141.6	0.6883993	0.4900384	1.07555145	0.74646202	0.79799434	1.64249609
141.8	0.68713804	0.4890166	1.07516851	0.74585949	0.79679127	1.64117776
142.0	0.68825913	0.48949772	1.07561642	0.74569199	0.7980548	1.64206935
142.2	0.68756116	0.48984423	1.07581088	0.7466046	0.79760167	1.64220024
142.4	0.68809545	0.48992417	1.07645891	0.74612814	0.79725129	1.64239227
142.6	0.68797749	0.48869417	1.07600787	0.74693179	0.79676814	1.6423342
142.8	0.68761093	0.48840939	1.07685543	0.74662804	0.79607552	1.64258505
143.0	0.68812076	0.48894892	1.07667307	0.74781347	0.79661176	1.64242434
143.2	0.68756103	0.48735975	1.07622401	0.74721381	0.79582985	1.64270189
143.4	0.68750989	0.48726906	1.07638034	0.74641102	0.79628952	1.64298066
143.6	0.68769323	0.48675029	1.07624935	0.74655916	0.79563931	1.64257309
143.8	0.68812762	0.48733242	1.07646746	0.74725083	0.79588994	1.642726
144.0	0.68797143	0.48641459	1.07584413	0.7468825	0.7959942	1.64273196
144.2	0.6894413	0.48858761	1.07808771	0.74846685	0.79674074	1.64349309
144.4	0.69023063	0.48858444	1.07843495	0.74749109	0.79743774	1.6430822
144.6	0.69008097	0.48808085	1.07812263	0.74756962	0.79731297	1.6441311
144.8	0.69178351	0.48891916	1.07903884	0.74848025	0.79772522	1.6448182
145.0	0.69217367	0.48958674	1.07899665	0.7479647	0.79856521	1.64542401
145.2	0.69232105	0.48946043	1.07842057	0.74717231	0.79852145	1.64520443
145.4	0.69239471	0.49027589	1.07869458	0.74738322	0.79819117	1.64490153
145.6	0.69191317	0.49074676	1.07895411	0.74826198	0.79890082	1.64540898
145.8	0.69062331	0.48978031	1.07791306	0.74677165	0.79702203	1.6446746
146.0	0.69189261	0.48998165	1.07884895	0.74793231	0.79824375	1.64573931
146.2	0.6914192	0.48949824	1.07911767	0.74863628	0.79777764	1.64612463
146.4	0.69130636	0.4889137	1.07797687	0.74748141	0.79653523	1.64500447
146.6	0.69131726	0.48935814	1.078686	0.74761301	0.79661176	1.64574603
146.8	0.69053551	0.48933922	1.07915438	0.74836101	0.79719348	1.64519257
147.0	0.69113251	0.48903931	1.07770619	0.74886008	0.79790109	1.64583081
147.2	0.68964541	0.48758148	1.07753788	0.7475682	0.79663606	1.64487774
147.4	0.68928479	0.48778203	1.07737423	0.74711223	0.79640422	1.6443116
147.6	0.6890553	0.48738073	1.07670224	0.74721557	0.79610123	1.643894
147.8	0.68956089	0.48886993	1.07771028	0.74867452	0.7973264	1.64516043
148.0	0.68942952	0.48772927	1.07731806	0.74773898	0.79711268	1.64513967
148.2	0.68945012	0.48807048	1.07782508	0.74773928	0.79672912	1.64466685
148.4	0.68946522	0.48807608	1.07571352	0.74772484	0.79716762	1.64536775
148.6	0.68947701	0.48770004	1.076319	0.74776105	0.79678129	1.6451934
148.8	0.69064381	0.48873636	1.07707163	0.74857415	0.79770017	1.64625601
149.0	0.69026068	0.49015314	1.07664568	0.74835786	0.79886118	1.64686871
149.2	0.69008393	0.48909765	1.07636813	0.74875165	0.79842565	1.64636915
149.4	0.69087797	0.48996084	1.0779125	0.74977357	0.79849056	1.64783681
149.6	0.69089209	0.48943995	1.07811124	0.74990824	0.79930991	1.64805263
149.8	0.6905581	0.48886238	1.07843471	0.74953056	0.79807243	1.64828027
150.0	0.69176759	0.4900171	1.07939765	0.75040763	0.7990979	1.64883211
150.2	0.69171843	0.4898506	1.0800164	0.75020981	0.79879315	1.64877942
150.4	0.69217957	0.49066193	1.08003454	0.74966812	0.79833712	1.64873961
150.6	0.69182371	0.49104429	1.08229877	0.75026747	0.79961035	1.64954889
150.8	0.69155557	0.49075164	1.08160508	0.75075737	0.79941532	1.64898478
151.0	0.69225172	0.49154692	1.0826893	0.75095814	0.79930511	1.64902295
151.2	0.69222564	0.4915029	1.0829888	0.75069941	0.79797067	1.64780821
151.4	0.69270522	0.49056383	1.08358227	0.75006463	0.79834448	1.64818202
151.6	0.69297607	0.48982837	1.08325313	0.75032909	0.79859666	1.64858894
151.8	0.69379602	0.4909459	1.0834241	0.7507671	0.79824851	1.64903297
152.0	0.69437551	0.4911586	1.08395442	0.75077553	0.79906899	1.64917437
152.2	0.69474055	0.49085845	1.08327524	0.75122049	0.79824793	1.64840548
152.4	0.69513554	0.49131725	1.08251242	0.75138275	0.79947571	1.64977235
152.6	0.69661301	0.4915387	1.08389403	0.75235618	0.79977973	1.65026549
152.8	0.69618544	0.49161095	1.08343102	0.75217085	0.80026661	1.6514367
153.0	0.69587255	0.49079047	1.08311022	0.75157024	0.80041843	1.65104685
153.2	0.69685881	0.49104871	1.08344603	0.75321677	0.80055545	1.65158732
153.4	0.69675658	0.49034066	1.08434175	0.75269912	0.80080322	1.65321679
153.6	0.69638962	0.49058055	1.08335629	0.75267704	0.80082	1.65295259
153.8	0.6955715	0.48991748	1.08261936	0.75134724	0.79964781	1.65204105
154.0	0.69582634	0.49104449	1.08298184	0.75149904	0.80065172	1.6524631
154.2	0.69495743	0.49086918	1.08305726	0.75143766	0.80022081	1.65148993
154.4	0.69463008	0.49145434	1.08280752	0.75144727	0.79963877	1.65176038
154.6	0.69423514	0.49169273	1.08428791	0.752396	0.80085401	1.65186035
154.8	0.69475454	0.49252868	1.08406959	0.75315471	0.8004732	1.65204977
155.0	0.69456484	0.49197785	1.08478735	0.75298637	0.7999192	1.6518224
155.2	0.69381652	0.49087277	1.08320184	0.75243594	0.79948106	1.6511279
155.4	0.69332555	0.49135277	1.08337196	0.75182559	0.79988127	1.65154509
155.6	0.69352206	0.49124429	1.08335674	0.75217444	0.79946718	1.65096414
155.8	0.69333002	0.49139671	1.08356036	0.75265171	0.79951106	1.65093326
156.0	0.69401937	0.49132028	1.08356893	0.75264623	0.79961113	1.65072496
156.2	0.69396652	0.49033867	1.08209659	0.75217468	0.79861252	1.6510841
156.4	0.69409856	0.4901442	1.08243431	0.75212745	0.80003112	1.65177944
156.6	0.69418311	0.49036287	1.0832895	0.7529602	0.79960004	1.65256568
156.8	0.69340591	0.48961797	1.08232104	0.75149932	0.79909566	1.65158681
157.0	0.69365134	0.48994668	1.08321407	0.75298353	0.79940261	1.6527718
157.2	0.69481692	0.49037806	1.08360363	0.75379804	0.80010719	1.65373854
157.4	0.69371604	0.48930301	1.08387008	0.75268853	0.80009083	1.65406328
157.6	0.69382022	0.48974912	1.08318202	0.75223448	0.79924265	1.65329569
157.8	0.69499909	0.48991611	1.08385897	0.75229303	0.80045182	1.65321135
158.0	0.6960967	0.49192093	1.08514524	0.75444153	0.80166384	1.65543993
158.2	0.69621584	0.49230867	1.08634775	0.75530458	0.8011869	1.65582428
158.4	0.69769688	0.4937847	1.08780388	0.75661566	0.80259877	1.65737591
158.6	0.69815341	0.49421198	1.08845896	0.75663924	0.80313917	1.65751305
158.8	0.69867904	0.49442846	1.08831706	0.75744812	0.80304665	1.6580664
159.0	0.69784156	0.49322577	1.08808841	0.75589824	0.80251623	1.65744199
159.2	0.6988125	0.49375714	1.08789459	0.75758999	0.80312926	1.65820915
159.4	0.69887333	0.49443826	1.08885488	0.75773733	0.802769	1.65743118
159.6	0.6986836	0.49250369	1.08846002	0.75678835	0.80206175	1.65588892
159.8	0.69851927	0.49233599	1.08833757	0.75622484	0.80241083	1.65578887
160.0	0.69891062	0.49273792	1.08693904	0.7558854	0.80181984	1.65519204
160.2	0.69943022	0.4936684	1.08819299	0.7566061	0.80287694	1.65604771
160.4	0.69855476	0.493274	1.08793105	0.75563587	0.80210652	1.65558733
160.6	0.69810835	0.49309461	1.08731367	0.75564481	0.80206124	1.6554527
160.8	0.69851586	0.49289982	1.08724306	0.75488499	0.80128829	1.65554347
161.0	0.69820739	0.49322809	1.08743953	0.75601641	0.80174524	1.65606666
161.2	0.69870867	0.49179708	1.08696649	0.75504427	0.80199966	1.65540842
161.4	0.69758039	0.49215153	1.08707101	0.75444379	0.80134164	1.65509104
161.6	0.69876468	0.49224751	1.08728341	0.7550293	0.80140353	1.65500917
161.8	0.69918138	0.49261011	1.08765937	0.75447389	0.80237377	1.65480643
162.0	0.69845474	0.49248701	1.08716597	0.7552426	0.80097358	1.65547305
162.2	0.69778056	0.49287346	1.08761137	0.75486811	0.80131384	1.65539387
162.4	0.6972691	0.49180159	1.08671022	0.75362997	0.80076134	1.65445649
162.6	0.69698496	0.49088336	1.08578019	0.75323897	0.80004662	1.65408466
162.8	0.69648303	0.49050722	1.08597226	0.75343971	0.80039164	1.65406465
163.0	0.69609354	0.48919105	1.08594681	0.75261272	0.79974907	1.65347947
163.2	0.69706412	0.48889375	1.08663965	0.75426272	0.80011596	1.65393671
163.4	0.69593544	0.4886674	1.08670218	0.75313198	0.79930209	1.65205344
163.6	0.69678628	0.48868321	1.08604651	0.75287163	0.79955977	1.65263393
163.8	0.69779246	0.49086253	1.08765539	0.7546378	0.8011005	1.65385835
164.0	0.69787067	0.4906191	1.08723866	0.75513571	0.80086957	1.65438856
164.2	0.69823822	0.49136332	1.08888795	0.75529316	0.80125379	1.65467793
164.4	0.69865595	0.49184508	1.08869797	0.75593898	0.80124121	1.65604761
164.6	0.69902823	0.49304263	1.08921708	0.75672003	0.80234064	1.65639808
164.8	0.70041233	0.49327373	1.09025839	0.75658582	0.80306717	1.65774693
165.0	0.70096971	0.49404852	1.09005801	0.75804689	0.80351747	1.65775608
165.2	0.70019045	0.49306636	1.0896915	0.75751465	0.80349481	1.65712823
165.4	0.7005366	0.49459224	1.09043007	0.75811497	0.80404435	1.65863901
165.6	0.70196263	0.49550075	1.09085702	0.7592195	0.80487059	1.65971364
165.8	0.70078805	0.49490164	1.08975407	0.75730259	0.80315201	1.6586032
166.0	0.70102321	0.49538911	1.08967993	0.75846492	0.80267414	1.65924753
166.2	0.70003146	0.4949595	1.08974743	0.7571222	0.80265537	1.65862667
166.4	0.70011795	0.49305718	1.08938781	0.75636395	0.8017544	1.65796742
166.6	0.70014007	0.49374592	1.08904835	0.75701025	0.8020785	1.65776084
166.8	0.69988303	0.49369698	1.08934113	0.75637865	0.80159304	1.65728773
167.0	0.69936348	0.49285852	1.0893761	0.75592314	0.80136879	1.65681156
167.2	0.70038291	0.49283904	1.08942991	0.75559015	0.80047695	1.65668794
167.4	0.70004827	0.49428581	1.08881887	0.75567985	0.80034149	1.65628278
167.6	0.70107308	0.49421599	1.08871737	0.75608148	0.80105612	1.6570043
167.8	0.701377	0.49434638	1.08903955	0.75692083	0.80152285	1.65711862
168.0	0.70080919	0.49334202	1.08902214	0.75589247	0.8009575	1.6570247
168.2	0.70150774	0.49483618	1.09007364	0.75642931	0.80133185	1.65645019
168.4	0.7012408	0.49442051	1.09034926	0.75643447	0.80123899	1.65722943
168.6	0.70055933	0.49379112	1.08970747	0.75491068	0.80074571	1.65575699
168.8	0.70104294	0.49265104	1.08933662	0.75547275	0.80120317	1.65618098
169.0	0.70066427	0.49371894	1.09022756	0.75619821	0.80137115	1.65652258
169.2	0.69979941	0.49223626	1.08944426	0.75533339	0.80110972	1.65583707
169.4	0.70019907	0.49284763	1.090397	0.75557119	0.8011195	1.65727249
169.6	0.69988153	0.49236377	1.09016586	0.75522633	0.80030273	1.65686636
169.8	0.70025451	0.49207251	1.09036723	0.75556206	0.80063091	1.65607229
170.0	0.70038423	0.49178237	1.09083225	0.75590732	0.80062744	1.65635955
170.2	0.69948038	0.49032654	1.09010013	0.75486135	0.80004693	1.6559519
170.4	0.69937442	0.49027607	1.08968854	0.75487566	0.79980373	1.65647739
170.6	0.69940757	0.49068969	1.08956096	0.75530223	0.80015106	1.65607729
170.8	0.69966406	0.49098017	1.08974668	0.75508934	0.80022461	1.65695762
171.0	0.69999717	0.49213251	1.09032578	0.75512529	0.80035558	1.65821098
171.2	0.70130638	0.492175	1.09032398	0.75547143	0.80063384	1.65912179
171.4	0.70113713	0.49238348	1.09091624	0.75652431	0.80190922	1.65902286
171.6	0.70263834	0.49250144	1.0915978	0.75708315	0.80134906	1.65975496
171.8	0.70170573	0.49285661	1.09147787	0.75716989	0.80116758	1.65971689
172.0	0.70088701	0.4917281	1.09130122	0.7567383	0.80076337	1.65878676
172.2	0.70206265	0.49199121	1.09219241	0.75745859	0.80074471	1.65877778
172.4	0.70177425	0.49058329	1.09254678	0.75741324	0.80068958	1.65864089
172.6	0.70197173	0.49135248	1.09239114	0.75722473	0.80065353	1.65893523
172.8	0.70190828	0.49183052	1.09336969	0.75815386	0.80113817	1.65973055
173.0	0.7025194	0.49189879	1.09423409	0.75883737	0.80135186	1.66024542
173.2	0.70262448	0.49114223	1.09341309	0.7586571	0.80114678	1.659711
173.4	0.70188326	0.49058607	1.09356729	0.75847507	0.80149671	1.65951498
173.6	0.70183399	0.49023155	1.0930353	0.75828334	0.80136571	1.65959354
173.8	0.70251685	0.49070629	1.09343681	0.75917212	0.80221787	1.6594092
174.0	0.70152253	0.48997334	1.09221679	0.75809381	0.80066475	1.65884436
174.2	0.70116347	0.49037152	1.09117937	0.75701155	0.80090311	1.65875302
174.4	0.70175829	0.49127089	1.09099288	0.75668143	0.80090751	1.65901741
174.6	0.70218536	0.49161343	1.09073917	0.75682236	0.80100032	1.65931736
174.8	0.70297713	0.49284118	1.09253027	0.75760713	0.80210417	1.66064969
175.0	0.70375293	0.49341392	1.09224823	0.75807331	0.80284862	1.66128876
175.2	0.70266553	0.4931156	1.09139278	0.75757351	0.80252089	1.66042237
175.4	0.70214764	0.49272	1.09213914	0.75771173	0.8030313	1.65965165
175.6	0.70274023	0.4934609	1.09228187	0.75835499	0.80253823	1.66035089
175.8	0.70152561	0.4928799	1.09146357	0.75769706	0.8032339	1.66026065
176.0	0.70251899	0.49247368	1.09191038	0.75830437	0.80294289	1.6602924
176.2	0.70401342	0.49312785	1.09318804	0.75862338	0.80366261	1.66108392
176.4	0.70450205	0.49363969	1.09396707	0.75929334	0.80416466	1.66182579
176.6	0.7043783	0.49423238	1.09399243	0.7594043	0.80401514	1.66285878
176.8	0.70497228	0.49447063	1.09530527	0.76090673	0.80495291	1.66314739
177.0	0.70494035	0.49314092	1.0951101	0.76094525	0.80469945	1.66356924
177.2	0.70544729	0.49491668	1.09561324	0.76093571	0.80562178	1.66312321
177.4	0.70397868	0.49325668	1.0943743	0.76006193	0.80427253	1.66244824
177.6	0.70483554	0.49403773	1.09548651	0.76047763	0.80431189	1.66362502
177.8	0.70474982	0.49493624	1.09636456	0.7609381	0.80369217	1.66341893
178.0	0.70489543	0.49452418	1.0957443	0.76051797	0.80421641	1.66346666
178.2	0.70525248	0.49528802	1.09464756	0.75964266	0.80394863	1.66382509
178.4	0.70634488	0.49623715	1.09526196	0.76047141	0.80427681	1.6642546
178.6	0.7057309	0.49643648	1.09682016	0.76121345	0.80473763	1.66485128
178.8	0.70662096	0.49706135	1.09828623	0.76231759	0.80622557	1.66621962
179.0	0.70650905	0.49699295	1.09715351	0.76245848	0.80654125	1.66591753
179.2	0.70587647	0.49771872	1.09745147	0.76248878	0.80632718	1.66527298
179.4	0.7054595	0.49620298	1.09746946	0.7621385	0.80700677	1.66519975
179.6	0.70693194	0.49738382	1.09791861	0.76336999	0.8067061	1.66555957
179.8	0.70612472	0.49633827	1.09672172	0.76191649	0.80610594	1.66529129
180.0	0.70661639	0.49616571	1.09741826	0.76224658	0.80536654	1.66477121
180.2	0.70625017	0.49466748	1.09708244	0.76085003	0.80458417	1.66437239
180.4	0.7057294	0.49429205	1.09741911	0.76116826	0.80451897	1.66462918
180.6	0.70643205	0.49385166	1.09770384	0.76173798	0.80501006	1.66476095
180.8	0.705843	0.49316401	1.09770639	0.76138138	0.8048144	1.664169
181.0	0.70524424	0.49232507	1.09810812	0.76052037	0.80372416	1.66396551
181.2	0.70608552	0.49396038	1.09791736	0.76096175	0.80389449	1.66285691
181.4	0.70507261	0.49140386	1.09682755	0.76041966	0.80280064	1.66264725
181.6	0.70527652	0.49210653	1.09741926	0.76090794	0.80237746	1.6635863
181.8	0.70497633	0.4922227	1.09752907	0.76065387	0.80227485	1.66235592
182.0	0.70519638	0.4923877	1.09647441	0.75992503	0.80255884	1.66246537
182.2	0.70462289	0.49228941	1.09566714	0.75980638	0.80178332	1.66255471
182.4	0.70493626	0.49334263	1.09712029	0.76068278	0.80229066	1.66248964
182.6	0.70440459	0.49344133	1.09721898	0.761137	0.80270217	1.66360043
182.8	0.70527065	0.49365098	1.09687023	0.76172753	0.80333005	1.66451881
183.0	0.70469054	0.49286137	1.09625934	0.76159711	0.80283057	1.66350496
183.2	0.70400758	0.49276295	1.09501972	0.7606276	0.80256553	1.66276612
183.4	0.70418323	0.49220499	1.09531516	0.76080193	0.80205338	1.66312081
183.6	0.70449206	0.49216931	1.09535509	0.76086812	0.80215632	1.66308759
183.8	0.70460404	0.49204451	1.09500354	0.75976313	0.80144609	1.66281588
184.0	0.70460787	0.49234976	1.09569381	0.7607739	0.80180318	1.66369561
184.2	0.70456291	0.49166306	1.09465633	0.75921839	0.80086755	1.66280471
184.4	0.70620858	0.4923856	1.09640391	0.76125103	0.8025051	1.66431947
184.6	0.70743876	0.49220319	1.09617722	0.76180219	0.80374649	1.66464698
184.8	0.707576	0.49257414	1.09750348	0.76241266	0.80457832	1.66501904
185.0	0.70854614	0.4930873	1.09794821	0.76355071	0.80453123	1.66556417
185.2	0.7095563	0.49428115	1.09696622	0.7637836	0.80482835	1.66575731
185.4	0.70870528	0.49383932	1.09684882	0.76396698	0.8054106	1.66595261
185.6	0.70860723	0.49530415	1.09728142	0.76404419	0.80460409	1.66679548
185.8	0.7085549	0.49553595	1.09861814	0.76418105	0.80522886	1.66638584
186.0	0.70757131	0.49528358	1.09763441	0.76341771	0.80355234	1.66602816
186.2	0.70746701	0.49525643	1.097073	0.76379237	0.80404037	1.66626322
186.4	0.70862616	0.49679889	1.09811926	0.76497881	0.80446049	1.66723921
186.6	0.70752259	0.49623602	1.09699475	0.76459827	0.80411144	1.66761831
186.8	0.70737585	0.496081	1.09727615	0.76395733	0.80382911	1.66762514
187.0	0.70625756	0.49533201	1.09657262	0.76333262	0.80301781	1.66679195
187.2	0.70657823	0.49636181	1.09749009	0.76279284	0.80362832	1.66670041
187.4	0.70693865	0.49513827	1.09766453	0.76335283	0.80330947	1.66733479
187.6	0.70721851	0.49514739	1.09802759	0.76250123	0.80365399	1.66717031
187.8	0.70702873	0.49620638	1.09818161	0.7629436	0.80355464	1.66656041
188.0	0.70676565	0.49533249	1.09800358	0.76305128	0.80390616	1.66754389
188.2	0.70787522	0.49576722	1.09827629	0.76189238	0.80350763	1.666322
188.4	0.70859624	0.49467868	1.0988498	0.76300893	0.80476693	1.66727612
188.6	0.70819631	0.4939644	1.09862457	0.76303815	0.80579617	1.66716652
188.8	0.70913355	0.49446865	1.09958426	0.76348622	0.80586658	1.66748911
189.0	0.70965163	0.49443864	1.09917359	0.76369086	0.80596264	1.66770755
189.2	0.70928135	0.49422211	1.09834931	0.76288636	0.80523687	1.6671225
189.4	0.70878711	0.49463824	1.09930435	0.76346106	0.80592769	1.6680281
189.6	0.70778899	0.49388308	1.09967749	0.76293968	0.80428951	1.66733488
189.8	0.70762831	0.49390036	1.09981148	0.7626106	0.80371157	1.66663438
190.0	0.70729593	0.49370632	1.09930807	0.76273842	0.8037611	1.66668687
190.2	0.70871524	0.49431321	1.09999675	0.76332829	0.80409803	1.66716981
190.4	0.70850954	0.49405104	1.10061033	0.76403438	0.80397137	1.66798701
190.6	0.70691886	0.49293367	1.09893194	0.76285747	0.80357444	1.66753498
190.8	0.70826066	0.49448247	1.09957154	0.76304257	0.80381976	1.66794691
191.0	0.70821757	0.49431256	1.10028815	0.76389745	0.80398377	1.66803484
191.2	0.7081694	0.49432026	1.10032748	0.76340038	0.80416996	1.66782513
191.4	0.70887724	0.49347451	1.10012603	0.76430193	0.80374529	1.66851421
191.6	0.70848273	0.4946611	1.10057269	0.76387577	0.80429555	1.66826017
191.8	0.70848176	0.49560506	1.10114273	0.76442258	0.80495685	1.66868808
192.0	0.7094235	0.49503893	1.10068603	0.76457214	0.80488728	1.66956756
192.2	0.71038993	0.49537446	1.10047679	0.76454265	0.80427721	1.66881031
192.4	0.70961142	0.49443009	1.10056157	0.76481278	0.80491235	1.66951101
192.6	0.70993669	0.49419315	1.10063855	0.76468184	0.80538762	1.66952471
192.8	0.71014856	0.49388541	1.10051506	0.76407083	0.80518893	1.66956694
193.0	0.7100312	0.49433709	1.10060547	0.76467278	0.80546028	1.67024206
193.2	0.70993048	0.49436412	1.10046279	0.76548439	0.80507077	1.67015773
193.4	0.70932652	0.49492078	1.10097846	0.76517988	0.80575422	1.67058484
193.6	0.70834555	0.49298656	1.10074749	0.7645859	0.80452521	1.6689829
193.8	0.70945912	0.49469587	1.10176008	0.76512926	0.80557952	1.67037285
194.0	0.70851362	0.49378602	1.10122929	0.76483342	0.80538749	1.67076268
194.2	0.70928373	0.49418057	1.10191229	0.76485703	0.80527383	1.6710365
194.4	0.7093008	0.49450485	1.10144087	0.76508597	0.8061199	1.67167536
194.6	0.7085548	0.49415446	1.10113361	0.76405466	0.80624254	1.67118532
194.8	0.70882319	0.49509062	1.10283627	0.76430401	0.80654193	1.67133476
195.0	0.70815925	0.49389996	1.10258432	0.76465145	0.80617416	1.67125795
195.2	0.70747912	0.4928283	1.10200771	0.76400884	0.80558102	1.67102663
195.4	0.70863012	0.49330998	1.1018778	0.76414529	0.80618219	1.6710588
195.6	0.707802	0.49355241	1.10110577	0.76342018	0.80589146	1.67093759
195.8	0.70888951	0.49339296	1.10209764	0.7643003	0.80650226	1.67175549
196.0	0.70929225	0.4928705	1.10091603	0.76404649	0.80573904	1.67179196
196.2	0.70930288	0.49268006	1.10154084	0.76444958	0.80590334	1.67101176
196.4	0.70898621	0.49351908	1.10228465	0.76524166	0.80660308	1.67168993
196.6	0.70917697	0.49312354	1.10073825	0.76433707	0.8059994	1.67107686
196.8	0.70803668	0.49298487	1.10132153	0.7648051	0.80554602	1.67096886
197.0	0.70962551	0.49357031	1.10178339	0.76578977	0.80585408	1.67135962
197.2	0.71025823	0.49376265	1.10236423	0.76597086	0.806083	1.6698999
197.4	0.70949821	0.4939002	1.10093447	0.76483701	0.80526983	1.66951333
197.6	0.70965248	0.49302186	1.10098182	0.76550795	0.80458085	1.66923103
197.8	0.70982562	0.49477956	1.10140467	0.7652855	0.80430688	1.67026432
198.0	0.70893117	0.49288008	1.09975166	0.76455531	0.80304027	1.66924942
198.2	0.71079783	0.49462069	1.10179132	0.76576931	0.80445644	1.67023159
198.4	0.70989323	0.49390201	1.10028283	0.76513053	0.80412666	1.66878645
198.6	0.70926883	0.49295539	1.10091363	0.76409929	0.8031498	1.66882936
198.8	0.70891901	0.49247688	1.10022759	0.7635102	0.80209778	1.66835056
199.0	0.70900159	0.49123227	1.09965459	0.7637799	0.80182187	1.66840731
199.2	0.70904012	0.49140268	1.0995421	0.76295896	0.80140022	1.66798678
199.4	0.71002953	0.49178478	1.09860948	0.76293191	0.80247677	1.66774787
199.6	0.70964227	0.49173369	1.09953015	0.76341389	0.80140926	1.66810924
199.8	0.7112335	0.49199739	1.10094524	0.76448723	0.80288804	1.66841647
200.0	0.71106454	0.49297094	1.10058266	0.76449078	0.80339776	1.6690917
200.2	0.71187495	0.49437413	1.10169462	0.76647048	0.80397149	1.66954572
200.4	0.71292038	0.49573757	1.10292102	0.76732192	0.80483502	1.67174199
200.6	0.71215008	0.49583959	1.10219478	0.76612262	0.80507776	1.6713991
200.8	0.71323081	0.49647858	1.10461704	0.76792168	0.80633332	1.6719715
201.0	0.71471202	0.49746104	1.10507901	0.76875336	0.8074758	1.67355621
201.2	0.71338492	0.49783233	1.10468312	0.76855525	0.8066724	1.67237598
201.4	0.71290139	0.49739198	1.10454989	0.76830816	0.80679884	1.67370633
201.6	0.71241769	0.49639953	1.10443486	0.7681044	0.80590888	1.67358988
201.8	0.71277842	0.49703307	1.10554956	0.76852298	0.80683411	1.67443554
202.0	0.71269899	0.49614008	1.10527942	0.76840504	0.80634494	1.6746794
202.2	0.71353005	0.49714061	1.10670248	0.76907245	0.80771832	1.67526532
202.4	0.71241291	0.49620011	1.10554032	0.76828277	0.80692566	1.67441364
202.6	0.71273805	0.49546929	1.10711735	0.76754661	0.80605484	1.67550842
202.8	0.71269583	0.49587445	1.1065513	0.76788947	0.80637945	1.67576151
203.0	0.71276689	0.49485333	1.10722311	0.76778038	0.80709328	1.67428876
203.2	0.71407332	0.49615911	1.10802835	0.76843878	0.80691953	1.67491985
203.4	0.71421198	0.49605586	1.10677422	0.76827057	0.80686893	1.67414449
203.6	0.71444433	0.49687561	1.10771854	0.76895385	0.80672166	1.6741631
203.8	0.71520025	0.49680756	1.10682436	0.76845845	0.80724065	1.67464133
204.0	0.71508346	0.49764498	1.10687213	0.76918512	0.80786086	1.67593233
204.2	0.71661689	0.49843859	1.10687848	0.76949687	0.80774909	1.67579315
204.4	0.71642481	0.49895364	1.10744551	0.76971706	0.80901509	1.6768707
204.6	0.71616477	0.49898152	1.10673689	0.76887927	0.80926109	1.67560571
204.8	0.71707472	0.49949178	1.10711999	0.76985898	0.80934759	1.67640781
205.0	0.71629493	0.49938361	1.10602374	0.76935309	0.80953157	1.67674863
205.2	0.71535594	0.49850221	1.10562331	0.76815635	0.80827943	1.67482987
205.4	0.71544163	0.49878492	1.10559436	0.76809525	0.80901161	1.67492401
205.6	0.71576389	0.49865544	1.10564065	0.76916609	0.80895174	1.67586646
205.8	0.71530153	0.49804742	1.10662624	0.76961977	0.8092565	1.67472387
206.0	0.71456061	0.49778145	1.10589793	0.76878052	0.80824603	1.67467246
206.2	0.71580933	0.49839727	1.10712237	0.76989299	0.8096898	1.67489528
206.4	0.71520154	0.49729992	1.10723222	0.76900556	0.80904972	1.6745582
206.6	0.71435236	0.49688975	1.10689172	0.76867661	0.8081659	1.67366976
206.8	0.71455323	0.49721482	1.10728151	0.76919244	0.80923451	1.67394652
207.0	0.71404142	0.49706942	1.1079449	0.76904698	0.8085847	1.67260417
207.2	0.71407099	0.49714297	1.10748521	0.76868035	0.80786164	1.67345311
207.4	0.71438195	0.49666126	1.10638738	0.7683617	0.80734122	1.67304827
207.6	0.7146537	0.49614442	1.10755172	0.76912861	0.80844379	1.67440357
207.8	0.71449989	0.49503553	1.10664096	0.76772329	0.80712968	1.67414826
208.0	0.715126	0.4962216	1.10662587	0.76897368	0.80799186	1.67593036
208.2	0.71511225	0.4958412	1.10621405	0.76763427	0.80762627	1.67495101
208.4	0.71448996	0.4956461	1.10576365	0.76745599	0.8073581	1.67579636
208.6	0.71392075	0.49407707	1.10463521	0.76639935	0.80685748	1.674724
208.8	0.71422581	0.49341413	1.10435268	0.76660659	0.80649212	1.67533397
209.0	0.71440741	0.49398321	1.10463765	0.76669281	0.80732346	1.67567012
209.2	0.71353708	0.49377531	1.10484048	0.76660129	0.80688687	1.674728
209.4	0.71419572	0.49470634	1.10509578	0.76789747	0.80719493	1.6759333
209.6	0.71455089	0.49426464	1.10578708	0.76827546	0.80655494	1.67684775
209.8	0.71313415	0.49422235	1.10504936	0.76706619	0.80680873	1.67453571
210.0	0.71356443	0.49539681	1.1050138	0.76750475	0.80663877	1.67539211
210.2	0.71478269	0.49561434	1.10644756	0.76798241	0.80748503	1.67619612
210.4	0.71379369	0.49456363	1.10603066	0.76732107	0.80708516	1.67509988
210.6	0.71378906	0.49579228	1.10678253	0.76781326	0.80743864	1.67513257
210.8	0.7138994	0.4958561	1.10692919	0.76784894	0.80798166	1.67589392
211.0	0.71431995	0.4963674	1.10726318	0.76779175	0.80702852	1.67528026
211.2	0.71437107	0.49550667	1.10677752	0.76769886	0.80709636	1.67524843
211.4	0.7149387	0.49599286	1.10743046	0.7684818	0.80731275	1.67613622
211.6	0.71531049	0.49726169	1.10808931	0.76915439	0.80852181	1.67654308
211.8	0.71465232	0.4967317	1.10747446	0.76800583	0.80732824	1.67567536
212.0	0.7145821	0.49750858	1.10730297	0.76944614	0.80810921	1.67642471
212.2	0.71385647	0.49651717	1.10697073	0.76839522	0.8064472	1.67484548
212.4	0.71438721	0.49612227	1.10646912	0.76852652	0.80602966	1.67564325
212.6	0.71435157	0.49634785	1.10746021	0.76898602	0.80690759	1.67548692
212.8	0.7145124	0.4966185	1.10762463	0.76910587	0.80742882	1.67616607
213.0	0.71466254	0.49714111	1.10765264	0.76881667	0.80727933	1.67614711
213.2	0.71508131	0.49756899	1.10843033	0.76945283	0.80686814	1.67717432
213.4	0.71564894	0.49726408	1.10852513	0.77001418	0.80733878	1.6771673
213.6	0.71567924	0.4977101	1.10893431	0.77026995	0.80752004	1.67741347
213.8	0.71614851	0.49783176	1.10946357	0.77034354	0.80923983	1.67786221
214.0	0.71732269	0.49790445	1.11016685	0.77113404	0.80897766	1.67905415
214.2	0.71810176	0.49810822	1.11114227	0.77184097	0.81006185	1.67933153
214.4	0.71791986	0.49821616	1.11117393	0.77128913	0.80986079	1.67993178
214.6	0.71735715	0.49749436	1.11031376	0.76999772	0.80956451	1.67856358
214.8	0.71680347	0.49652231	1.10899861	0.76995551	0.80923118	1.67856429
215.0	0.71732329	0.496685	1.11012393	0.77024429	0.80920067	1.67910339
215.2	0.71675687	0.49663862	1.10949201	0.77031873	0.80922896	1.67925758
215.4	0.71632151	0.49682557	1.10906138	0.77065835	0.80915045	1.67859716
215.6	0.7169798	0.49686368	1.10950709	0.7714853	0.80952933	1.67869673
215.8	0.71590251	0.49601087	1.10957558	0.77036843	0.80913394	1.67746882
216.0	0.71672827	0.49681813	1.10956976	0.77151686	0.80912594	1.67841158
216.2	0.71704534	0.49720401	1.10901704	0.77093096	0.80841383	1.67909851
216.4	0.71809226	0.49707223	1.1094828	0.77221069	0.80914884	1.67997676
216.6	0.71652765	0.49757421	1.10930847	0.77119114	0.80840876	1.67955802
216.8	0.71738705	0.49714333	1.10899698	0.77124543	0.8087036	1.68031045
217.0	0.71818184	0.4968594	1.10923048	0.77154255	0.80799567	1.68007053
217.2	0.71841326	0.49691478	1.1099388	0.77236262	0.80816415	1.6807905
217.4	0.71857741	0.49652695	1.11003238	0.77239302	0.80890395	1.68005031
217.6	0.71877373	0.49656072	1.1099063	0.77241007	0.80881207	1.68085521
217.8	0.71920244	0.49617431	1.1107458	0.77265707	0.81013568	1.68062613
218.0	0.71891175	0.49573988	1.1105323	0.77210268	0.80882229	1.67975593
218.2	0.71893214	0.49605563	1.11040033	0.77189278	0.80881462	1.68009714
218.4	0.71825618	0.49642021	1.11049308	0.77138151	0.8089132	1.68073255
218.6	0.71872382	0.49601741	1.1105128	0.77153451	0.81007212	1.68071047
218.8	0.71783776	0.49495936	1.11070012	0.7711745	0.80921229	1.68032876
219.0	0.71784692	0.49551453	1.11053928	0.77073173	0.80855413	1.68016239
219.2	0.71788111	0.49597418	1.11094612	0.77123618	0.80868706	1.68062002
219.4	0.71736484	0.49560651	1.11100291	0.77098377	0.80841705	1.67931088
219.6	0.7176409	0.49614345	1.11076185	0.7704454	0.80829291	1.67952665
219.8	0.71694006	0.49680385	1.11047618	0.76966165	0.80790525	1.67836506
220.0	0.71729241	0.4973182	1.11002329	0.7703338	0.8074953	1.67970639
220.2	0.71703344	0.49686159	1.10889329	0.77019858	0.80704298	1.67922345
220.4	0.71805591	0.49740498	1.10945535	0.77098779	0.80758036	1.68024446
220.6	0.71705596	0.49819154	1.10932831	0.76941545	0.80628294	1.67904728
220.8	0.71844369	0.49899877	1.10910491	0.77091412	0.80746226	1.67954121
221.0	0.71789802	0.498655	1.10911334	0.77038428	0.80634235	1.6788935
221.2	0.71738209	0.49809258	1.10845832	0.77006354	0.80571799	1.67832607
221.4	0.71774283	0.49831249	1.10797591	0.77002715	0.80692761	1.67813505
221.6	0.717192	0.49783055	1.1085579	0.77013774	0.80720599	1.67784836
221.8	0.71762718	0.49820006	1.10919642	0.77029692	0.80798418	1.67831517
222.0	0.71797129	0.49864109	1.10939814	0.77034331	0.80832609	1.6796586
222.2	0.71744921	0.49906206	1.10942201	0.77038212	0.80922814	1.6800001
222.4	0.71767712	0.49855602	1.11110375	0.77138239	0.80891623	1.68060612
222.6	0.71749748	0.49789104	1.11147603	0.77016081	0.80920408	1.68040435
222.8	0.7158747	0.49620944	1.11004802	0.76879337	0.80729779	1.67802749
223.0	0.71762498	0.49734968	1.11126736	0.77035885	0.80863762	1.68001785
223.2	0.71714546	0.49666917	1.11189774	0.77055627	0.80783803	1.67999902
223.4	0.71674395	0.49588026	1.11039314	0.76907885	0.80672369	1.67859493
223.6	0.71682248	0.49569012	1.11027608	0.76961666	0.80660735	1.67858845
223.8	0.71706667	0.4959311	1.11126013	0.7697281	0.80648766	1.67809414
224.0	0.71753327	0.49543281	1.11026619	0.76979349	0.80632993	1.67910961
224.2	0.71774637	0.49539135	1.11009845	0.77001833	0.80657669	1.67905538
224.4	0.71864352	0.49518192	1.11031453	0.77062551	0.80632976	1.67997143
224.6	0.71799883	0.4950868	1.10908816	0.76967837	0.80541597	1.67868483
224.8	0.71775646	0.4951835	1.10893303	0.77027964	0.80521617	1.67921245
225.0	0.71798273	0.49559507	1.10993667	0.77022994	0.80509153	1.68021849
225.2	0.71790867	0.49499238	1.10921223	0.77093312	0.80569789	1.68006256
225.4	0.71822771	0.49535025	1.10948714	0.77109414	0.80704739	1.6806979
225.6	0.71831657	0.49524509	1.11018916	0.77180084	0.80735996	1.68183789
225.8	0.71826081	0.49623539	1.11044866	0.77200762	0.8084177	1.68267463
226.0	0.71906327	0.49747048	1.11191166	0.7728527	0.80953964	1.68336749
226.2	0.71855145	0.49673204	1.11137817	0.7725116	0.80811242	1.68264007
226.4	0.71903499	0.49618661	1.11170766	0.77223378	0.80775802	1.68317587
226.6	0.71750802	0.49533893	1.11097411	0.77129461	0.80799203	1.68175736
226.8	0.71855585	0.49630782	1.11221698	0.7731761	0.8090046	1.68336652
227.0	0.7196024	0.49577015	1.11267995	0.77375474	0.80952732	1.6840683
227.2	0.71847842	0.4960092	1.11292691	0.77315002	0.80912396	1.68271083
227.4	0.71985672	0.49716533	1.11234694	0.77331995	0.80992945	1.68343075
227.6	0.71982901	0.49706927	1.11399424	0.77440548	0.8100832	1.68310397
227.8	0.71962114	0.49824886	1.11284658	0.77423344	0.81035613	1.68287053
228.0	0.71959774	0.49694399	1.11193679	0.77348898	0.81079157	1.68327038
228.2	0.71936624	0.49740184	1.1128446	0.77371676	0.81067342	1.68309295
228.4	0.72071351	0.49691769	1.11258305	0.77418925	0.81059032	1.68391346
228.6	0.72022134	0.49811238	1.11230954	0.77365441	0.81066728	1.68349694
228.8	0.71953453	0.49765362	1.1125154	0.77384939	0.81011343	1.68348091
229.0	0.72111158	0.49953156	1.11324232	0.77482872	0.8111843	1.68464461
229.2	0.72023604	0.49752369	1.1114197	0.77395218	0.81098228	1.68341374
229.4	0.72084029	0.49882618	1.11188823	0.77417796	0.81129583	1.68439337
229.6	0.72041514	0.49811222	1.11228193	0.77437974	0.81098002	1.68369837
229.8	0.72145218	0.50005029	1.11366713	0.7746519	0.81128255	1.68459538
230.0	0.72182443	0.49837032	1.11287492	0.77427817	0.81038224	1.68412561
230.2	0.71946596	0.49698928	1.11173017	0.77267143	0.80803703	1.68316571
230.4	0.71894409	0.49564115	1.11096187	0.77177609	0.80745752	1.68250117
230.6	0.7188278	0.4969282	1.11187009	0.77230655	0.8075031	1.68349008
230.8	0.7196976	0.4972065	1.11239375	0.77352632	0.80848775	1.68457474
231.0	0.71982769	0.49621341	1.11207744	0.7726976	0.80801416	1.68386449
231.2	0.72061081	0.49732172	1.11336608	0.7735966	0.80880241	1.68394258
231.4	0.72077512	0.49780225	1.11306684	0.77381231	0.80844282	1.68517548
231.6	0.72137666	0.49778699	1.11454727	0.77436762	0.80946047	1.68502588
231.8	0.71965081	0.49704939	1.11277004	0.77267206	0.80904285	1.68408221
232.0	0.72082901	0.49668838	1.114169	0.77341768	0.80992855	1.68503659
232.2	0.72061635	0.49763441	1.11473934	0.77390304	0.80927246	1.68467715
232.4	0.72224519	0.49766324	1.11461343	0.7747383	0.81046595	1.68571764
232.6	0.72058779	0.49706871	1.11358314	0.77368982	0.80968101	1.68412366
232.8	0.72099859	0.49703442	1.11273378	0.77343268	0.80982601	1.68394829
233.0	0.72145342	0.49764555	1.11314679	0.77349907	0.81027072	1.68413723
233.2	0.72097426	0.49665759	1.11238152	0.77308252	0.81013734	1.68326247
233.4	0.72117827	0.49721757	1.11337056	0.77377037	0.81008477	1.6841418
233.6	0.72085516	0.49660153	1.11320046	0.77367216	0.81048417	1.6830634
233.8	0.72060403	0.4959136	1.11299034	0.77349711	0.80959524	1.68383803
234.0	0.72015809	0.49525117	1.11255699	0.77283392	0.8092466	1.68278624
234.2	0.71872024	0.4949075	1.11091882	0.77143928	0.80789007	1.68264315
234.4	0.72006083	0.49476341	1.11078158	0.77219003	0.80812287	1.68305612
234.6	0.72040074	0.49640253	1.11175138	0.77244176	0.80881159	1.68425929
234.8	0.72057635	0.49522768	1.11176534	0.77297162	0.80892448	1.68345047
235.0	0.7207388	0.4959374	1.11314528	0.77313727	0.80877725	1.68408678
235.2	0.7215239	0.49662353	1.11366366	0.77416351	0.80963445	1.68424356
235.4	0.72051508	0.4964148	1.1132886	0.77352981	0.80911769	1.683921
235.6	0.7202143	0.49625974	1.11360306	0.77353499	0.80964164	1.68378407
235.8	0.71967273	0.49577928	1.11323033	0.77338215	0.80875096	1.68299679
236.0	0.72123617	0.49642397	1.11429573	0.77467598	0.80992498	1.6843702
236.2	0.72141774	0.49700365	1.11410117	0.77431748	0.80969718	1.68445856
236.4	0.72179639	0.49747011	1.11330556	0.7741253	0.81002697	1.68514298
236.6	0.72146352	0.4968708	1.11348771	0.77380682	0.80961254	1.68409564
236.8	0.72225336	0.49672298	1.11303086	0.77383743	0.80969708	1.68452463
237.0	0.7220824	0.49674316	1.11352301	0.77436783	0.81033907	1.68428015
237.2	0.72160381	0.49685882	1.11307901	0.77434073	0.80987499	1.68455896
237.4	0.72246938	0.49645423	1.11408373	0.77498056	0.81018069	1.685364
237.6	0.72264896	0.49642523	1.11361218	0.77483093	0.81084498	1.68499264
237.8	0.72272197	0.49637573	1.1138367	0.77501395	0.81031968	1.68461238
238.0	0.72278854	0.4974599	1.11426321	0.77491326	0.81127423	1.68530631
238.2	0.7221135	0.49587874	1.11276437	0.77403501	0.81035122	1.68484998
238.4	0.72324052	0.4973231	1.11447803	0.77464765	0.81065261	1.6849206
238.6	0.72240275	0.49855484	1.11483855	0.7748568	0.81099499	1.68528978
238.8	0.72185729	0.49758363	1.11496696	0.77447045	0.8104179	1.68467193
239.0	0.72168605	0.49821708	1.11523919	0.77483961	0.81034651	1.68454947
239.2	0.72178229	0.49887555	1.11563021	0.77503334	0.81016842	1.68486899
239.4	0.72124727	0.49771152	1.11487495	0.77412004	0.80966187	1.68392304
239.6	0.72099574	0.49818474	1.11507926	0.77404069	0.80937682	1.68482483
239.8	0.72159109	0.49800721	1.11520512	0.77395575	0.80902627	1.68462017
240.0	0.72133128	0.49846868	1.11493961	0.77379643	0.80933647	1.68611207
240.2	0.72194398	0.49949565	1.11575664	0.77427407	0.80974994	1.68739113
240.4	0.7215698	0.49825935	1.11453421	0.77394842	0.80938751	1.6865379
240.6	0.72211428	0.49801063	1.11582037	0.77441621	0.80989125	1.6860089
240.8	0.7219199	0.49724102	1.11475597	0.77448914	0.80949574	1.68556197
241.0	0.72256276	0.4989967	1.11623729	0.77626612	0.81109259	1.68616538
241.2	0.72264057	0.49915807	1.11684017	0.77614805	0.81072488	1.68759164
241.4	0.72362808	0.49880235	1.11736871	0.77690825	0.81094364	1.68691588
241.6	0.7230542	0.49869315	1.11680286	0.77661163	0.81145776	1.68721731
241.8	0.72325031	0.49984816	1.11681006	0.77763699	0.81128203	1.68676749
242.0	0.72267087	0.4992038	1.11730111	0.77703538	0.81134096	1.68779613
242.2	0.72349303	0.49998043	1.11760646	0.77718948	0.8117328	1.68758214
242.4	0.72428309	0.50018799	1.11753017	0.77749621	0.81136764	1.68790552
242.6	0.72353024	0.50038608	1.11766712	0.77707699	0.81171363	1.68771641
242.8	0.72461778	0.49999708	1.11767051	0.77675782	0.81096107	1.6874775
243.0	0.72357523	0.500403	1.11717408	0.7755658	0.81054143	1.68656404
243.2	0.722923	0.50033304	1.11667315	0.77521411	0.80978155	1.68694576
243.4	0.72406678	0.49949866	1.11567849	0.77488395	0.8093387	1.68699637
243.6	0.72409485	0.49941745	1.11495781	0.77464141	0.80925733	1.68705454
243.8	0.72463212	0.49991717	1.11572365	0.77480987	0.80990784	1.6872906
244.0	0.72464355	0.49864096	1.11420348	0.77510222	0.81003849	1.68803718
244.2	0.72458367	0.49845035	1.11415413	0.77462896	0.80914295	1.68726616
244.4	0.72471425	0.49801322	1.11380482	0.77487772	0.8095681	1.68619626
244.6	0.72508889	0.498505	1.11457493	0.77619988	0.81032858	1.68737817
244.8	0.72447539	0.49730174	1.11418091	0.77539474	0.81013835	1.68725714
245.0	0.72525059	0.49855843	1.1159191	0.77710393	0.81168894	1.68835861
245.2	0.72442743	0.49732967	1.11528027	0.77632905	0.81004089	1.6880532
245.4	0.72427568	0.49686152	1.11518295	0.77609301	0.80957215	1.68666176
245.6	0.72450437	0.49719394	1.11594933	0.77751561	0.81044344	1.6882554
245.8	0.72533173	0.49920822	1.11683481	0.77897503	0.81165052	1.6889226
246.0	0.72610392	0.49924512	1.11830536	0.77921278	0.81175003	1.68939696
246.2	0.72678283	0.50022294	1.11961943	0.77987068	0.81273184	1.68954252
246.4	0.72611993	0.49918895	1.11802458	0.77844176	0.81204508	1.68913576
246.6	0.72566912	0.49982612	1.11872655	0.77799162	0.81246996	1.68814738
246.8	0.7258136	0.50069269	1.11856082	0.7782766	0.81230834	1.68883253
247.0	0.72412773	0.5006644	1.11822309	0.77734869	0.81216994	1.6884868
247.2	0.72575448	0.50187262	1.11883364	0.77878347	0.81261876	1.68943045
247.4	0.72620831	0.5013234	1.11864038	0.77769275	0.81244403	1.68920792
247.6	0.7264084	0.50209685	1.11873786	0.77793295	0.81383425	1.68925198
247.8	0.72628582	0.50139037	1.1185901	0.77803614	0.81328142	1.68974673
248.0	0.72708612	0.50134805	1.11814742	0.77848254	0.81347807	1.68955521
248.2	0.72607395	0.50134802	1.11817129	0.77708228	0.81225694	1.68809905
248.4	0.72624707	0.50134713	1.11820376	0.77795854	0.81281506	1.68920776
248.6	0.72680333	0.50080096	1.11747284	0.77838706	0.81315122	1.68987162
248.8	0.7258739	0.49955693	1.1175992	0.7764947	0.81203279	1.68883208
249.0	0.7264751	0.49990158	1.11798095	0.77768348	0.8122929	1.68875884
249.2	0.7257987	0.49898575	1.11738605	0.77729877	0.81088067	1.68788992
249.4	0.72675438	0.49949539	1.1185821	0.77763535	0.81129279	1.68820009
249.6	0.72617398	0.49918998	1.11782306	0.7777565	0.8111846	1.68903561
249.8	0.72626869	0.50039446	1.1175895	0.77764086	0.81112951	1.6886496
250.0	0.72623491	0.49951069	1.11741781	0.77779954	0.80985751	1.68745282
250.2	0.72579004	0.49948153	1.11829054	0.77688801	0.81077404	1.68875935
250.4	0.72528695	0.49880132	1.11666412	0.77594414	0.81024201	1.68793262
250.6	0.72555495	0.50030097	1.11817655	0.77735113	0.81078926	1.6889142
250.8	0.7258846	0.50017735	1.11782982	0.77728301	0.81063738	1.68900943
251.0	0.72473287	0.49998855	1.1180844	0.77659799	0.80975599	1.68902893
251.2	0.72619219	0.50039659	1.1182069	0.7767702	0.81080082	1.69002876
251.4	0.72570722	0.49973222	1.11777075	0.77659779	0.81106862	1.6898792
251.6	0.72650169	0.50079326	1.11910291	0.77781541	0.81151074	1.6906357
251.8	0.72720754	0.5010779	1.11909419	0.77834161	0.81204526	1.69143058
252.0	0.72668138	0.50150432	1.11927792	0.77800869	0.81212839	1.69080516
252.2	0.7260567	0.50017981	1.11841621	0.77719974	0.81118256	1.69087368
252.4	0.72611489	0.50066665	1.1190613	0.77831378	0.8115314	1.69244863
252.6	0.72715186	0.49954926	1.11885445	0.77850577	0.81206259	1.69208321
252.8	0.72550702	0.49892749	1.11905917	0.77765307	0.81113512	1.69195441
253.0	0.72612214	0.49888214	1.11865435	0.77804559	0.8111524	1.69147599
253.2	0.72521453	0.49855197	1.11925496	0.77837412	0.81101161	1.69121063
253.4	0.7253495	0.49890067	1.11960613	0.77833165	0.81014105	1.69157094
253.6	0.72490781	0.49843418	1.11858812	0.77779799	0.8103761	1.69149143
253.8	0.72446641	0.49935823	1.11829998	0.77752531	0.80959119	1.69027302
254.0	0.72483286	0.49861463	1.11931242	0.77739209	0.80940225	1.68991244
254.2	0.72595411	0.49889268	1.1200778	0.77725032	0.81018772	1.69084065
254.4	0.72587161	0.49918018	1.11930981	0.77714064	0.80994898	1.68980114
254.6	0.72599458	0.50042994	1.11980482	0.77788706	0.810623	1.69114006
254.8	0.72701875	0.50050836	1.11914869	0.77733508	0.81055458	1.69059032
255.0	0.72635492	0.50138486	1.11987768	0.77867622	0.81112783	1.69209404
255.2	0.72841217	0.50137043	1.11959277	0.77886593	0.81200495	1.69254489
255.4	0.72763074	0.50104447	1.1194787	0.77952382	0.81136759	1.69208901
255.6	0.72792928	0.50150845	1.12042014	0.7789556	0.8110965	1.69249558
255.8	0.72854066	0.50289858	1.11969417	0.77975987	0.81222115	1.69331991
256.0	0.7276847	0.50119981	1.11904635	0.77849905	0.81101842	1.69204584
256.2	0.72807613	0.49980827	1.11873163	0.778438	0.81050486	1.69197738
256.4	0.72755162	0.49963751	1.11823388	0.77771241	0.81012628	1.69151267
256.6	0.72751126	0.49922898	1.11764428	0.77830057	0.81014952	1.69132334
256.8	0.72668008	0.49906425	1.11826354	0.77841189	0.81015331	1.69169386
257.0	0.7276221	0.49871726	1.11882703	0.77896512	0.81038034	1.69100406
257.2	0.72724306	0.4991476	1.1192861	0.7783627	0.81046186	1.690836
257.4	0.72811049	0.49900464	1.11978037	0.77945068	0.81067045	1.69152496
257.6	0.72726169	0.49739832	1.11885713	0.77743723	0.81059475	1.68990566
257.8	0.7262775	0.49706329	1.11746943	0.77633405	0.80958056	1.68852652
258.0	0.72759287	0.49765226	1.11959318	0.77728844	0.81027045	1.68926401
258.2	0.72775455	0.49792988	1.11936277	0.77825301	0.81072173	1.69015905
258.4	0.72746803	0.49888057	1.12007934	0.77857048	0.8114509	1.69126738
258.6	0.72775352	0.49897204	1.12014348	0.77878653	0.81238922	1.69200667
258.8	0.72899332	0.50073559	1.12145807	0.78075815	0.8135266	1.69306203
259.0	0.72816931	0.50025294	1.12204015	0.78117046	0.8136987	1.69378723
259.2	0.72832716	0.50038021	1.12145442	0.78011478	0.81218894	1.69325919
259.4	0.72790405	0.50027482	1.12133735	0.78029659	0.81207566	1.69348739
259.6	0.72811672	0.5011148	1.12194493	0.78004785	0.81292217	1.69372198
259.8	0.72865064	0.50190977	1.12180459	0.78000278	0.81274641	1.69350618
260.0	0.72758413	0.50023596	1.12103655	0.7785445	0.81128947	1.6930193
260.2	0.72720528	0.49929392	1.1199332	0.77800864	0.81069332	1.69206128
260.4	0.72811794	0.50078762	1.12062007	0.77867354	0.81098887	1.69297321
260.6	0.72751088	0.50020342	1.11996996	0.77940201	0.81136044	1.6935045
260.8	0.727846	0.49943645	1.1196961	0.7787512	0.81098456	1.6934555
261.0	0.72866319	0.50038913	1.1199387	0.77849953	0.81208467	1.69343241
261.2	0.72875977	0.50003008	1.11935629	0.77826814	0.81223386	1.69337431
261.4	0.72859662	0.49977486	1.11910083	0.77819966	0.81198057	1.692979
261.6	0.72704178	0.49871017	1.11845937	0.77682852	0.81050664	1.69139769
261.8	0.72824066	0.49971578	1.11888442	0.77803206	0.81188212	1.69284692
262.0	0.72758261	0.49953344	1.11964088	0.77790903	0.81068673	1.69174211
262.2	0.72673997	0.49845358	1.11925919	0.77757615	0.81055594	1.69213506
262.4	0.72868063	0.49922699	1.12004756	0.77895683	0.81144632	1.69319301
262.6	0.72795137	0.49879053	1.11956492	0.77811986	0.81165596	1.6921763
262.8	0.72842736	0.50018394	1.12130209	0.77955719	0.81202929	1.69305006
263.0	0.72770227	0.49940656	1.12145712	0.77875477	0.8112572	1.6928453
263.2	0.727896	0.49957525	1.12155962	0.77897391	0.81166327	1.69265718
263.4	0.72862532	0.50002374	1.1224214	0.77941181	0.81230482	1.69316915
263.6	0.72831639	0.49982292	1.12231763	0.77943494	0.8122938	1.69353438
263.8	0.72917849	0.49959107	1.12357855	0.77902886	0.81212993	1.69302935
264.0	0.72893015	0.49948309	1.12329819	0.78014078	0.81276557	1.69379749
264.2	0.72959908	0.49859471	1.12198318	0.77923939	0.81284721	1.69254144
264.4	0.73104127	0.50061665	1.12394137	0.78121032	0.8143014	1.69437007
264.6	0.73030888	0.49871385	1.12195199	0.7804119	0.81391649	1.69404755
264.8	0.73053048	0.49981047	1.12256353	0.78104736	0.81468974	1.69521077
265.0	0.73086079	0.50057691	1.12368701	0.78111257	0.81527112	1.69519443
265.2	0.72999854	0.49924238	1.12233485	0.78045973	0.81373041	1.69369949
265.4	0.72995698	0.50018987	1.1225104	0.78004319	0.81275254	1.69377834
265.6	0.72975434	0.5000431	1.12274148	0.78100976	0.81365398	1.69414014
265.8	0.72958387	0.50019226	1.12256314	0.78013549	0.81375186	1.69364778
266.0	0.72949547	0.5003321	1.12253006	0.77983565	0.81293292	1.69413328
266.2	0.72992715	0.50011863	1.12218016	0.7798794	0.81239428	1.69494756
266.4	0.73115655	0.50134971	1.12236543	0.7809587	0.81278043	1.69514647
266.6	0.72978828	0.50106524	1.12258451	0.77988922	0.81251583	1.69522207
266.8	0.73060274	0.50105379	1.1237434	0.77992887	0.81225056	1.69621464
267.0	0.73076624	0.50205368	1.12405089	0.78085146	0.81236716	1.69679446
267.2	0.73008395	0.50192919	1.12374442	0.78035813	0.8124465	1.69646191
267.4	0.73047662	0.50233408	1.12490767	0.78050464	0.81264963	1.69681313
267.6	0.73059873	0.50210707	1.12461478	0.78075636	0.81317491	1.69683524
267.8	0.73030677	0.50226442	1.12499785	0.78069488	0.81317495	1.69583107
268.0	0.73211051	0.50257545	1.12575619	0.78181226	0.81468238	1.69698111
268.2	0.73208293	0.5024124	1.12502827	0.78118705	0.81408683	1.69589705
268.4	0.73296276	0.50332253	1.12768174	0.78262537	0.81519711	1.69706447
268.6	0.73162967	0.50065436	1.12559245	0.78141472	0.81378121	1.69533568
268.8	0.73256743	0.50238575	1.12782616	0.78233275	0.81516819	1.69675375
269.0	0.73150257	0.50131405	1.12699594	0.7815606	0.81422129	1.69491857
269.2	0.73158512	0.50047502	1.12654987	0.78201978	0.81367211	1.69514053
269.4	0.73291809	0.50142428	1.12773381	0.78297592	0.81453232	1.69595488
269.6	0.73357867	0.50163694	1.1272485	0.78321885	0.81545386	1.69538095
269.8	0.73289169	0.50105515	1.12677277	0.7827412	0.81400351	1.69482411
270.0	0.73332467	0.5008769	1.1264604	0.7827975	0.81368333	1.69563375
270.2	0.73319737	0.50109206	1.12641687	0.78221917	0.81336502	1.69475872
270.4	0.73307583	0.50141399	1.12607713	0.78208672	0.81304244	1.69552687
270.6	0.73265448	0.501193	1.12623227	0.78212257	0.81305654	1.69680255
270.8	0.73315687	0.50192697	1.12571207	0.78198454	0.81288156	1.69587272
271.0	0.73230048	0.50230843	1.12570065	0.78183498	0.81276548	1.69618697
271.2	0.73155474	0.50182299	1.12505576	0.7814491	0.81259738	1.69639896
271.4	0.7330915	0.50289243	1.12622895	0.78255137	0.81442533	1.6972855
271.6	0.73329406	0.502947	1.12512502	0.7821629	0.81423236	1.69752285
271.8	0.73282946	0.50286678	1.12458858	0.78180307	0.81324887	1.69654676
272.0	0.73430302	0.50345665	1.1262136	0.78253124	0.81443274	1.69724536
272.2	0.73299265	0.50375361	1.1259915	0.78205079	0.81410771	1.69703477
272.4	0.73265575	0.50249606	1.12588717	0.78169211	0.81376708	1.69763101
272.6	0.73218466	0.50229817	1.12496439	0.78212076	0.81397507	1.69684206
272.8	0.73246557	0.50245771	1.12536683	0.78222422	0.81401334	1.69772247
273.0	0.73141335	0.50173144	1.12417805	0.78243678	0.81353601	1.69718002
273.2	0.73220866	0.50129156	1.12493711	0.78230283	0.81333293	1.69836693
273.4	0.73238569	0.50173964	1.12442694	0.78178213	0.81337949	1.6970611
273.6	0.7326931	0.50224007	1.12513476	0.78299613	0.81323724	1.69700184
273.8	0.73095204	0.50028062	1.12323923	0.78122773	0.81254888	1.69675566
274.0	0.73067492	0.49967594	1.12373987	0.78056738	0.81166923	1.69660537
274.2	0.73046488	0.50022853	1.12381115	0.78017548	0.81209247	1.69678716
274.4	0.72991908	0.4992683	1.12269643	0.77985325	0.81120373	1.69660601
274.6	0.7316506	0.50076524	1.12519901	0.78143417	0.81302675	1.69847118
274.8	0.73154946	0.50048968	1.12465762	0.78100733	0.8130102	1.69710607
275.0	0.73146545	0.49927337	1.1247007	0.78070919	0.8126819	1.69766852
275.2	0.73164573	0.50031925	1.12453291	0.78160357	0.81339882	1.6979196
275.4	0.73247942	0.5007521	1.12565709	0.78122874	0.81362797	1.69732478
275.6	0.73251116	0.50094153	1.1253247	0.78090392	0.81380893	1.69718064
275.8	0.7316765	0.50085574	1.12600489	0.78165335	0.81357155	1.69573361
276.0	0.731919	0.50123824	1.12735168	0.78250802	0.81454232	1.69651728
276.2	0.73287046	0.50220475	1.12841757	0.78275195	0.81474812	1.69737666
276.4	0.73231433	0.50100389	1.12700923	0.78254311	0.81351693	1.69688692
276.6	0.7329113	0.50086753	1.12713147	0.78330458	0.81357235	1.69591005
276.8	0.73234598	0.50030208	1.12620725	0.78178167	0.81209512	1.69549842
277.0	0.73236875	0.50083746	1.1264517	0.78241988	0.81259054	1.69624418
277.2	0.73247168	0.50140679	1.12724748	0.78247872	0.81323956	1.69687872
277.4	0.73238151	0.50131573	1.12757241	0.78307088	0.81377286	1.69668393
277.6	0.73322303	0.5009465	1.12797773	0.78314645	0.81311961	1.697841
277.8	0.73214377	0.49980311	1.12584047	0.78066884	0.81292877	1.69713544
278.0	0.73302371	0.50087533	1.12683523	0.78186964	0.81274632	1.69740516
278.2	0.73355023	0.50186401	1.12694301	0.78178952	0.8134659	1.69871631
278.4	0.73454063	0.50208507	1.12661528	0.78280857	0.81402331	1.70010549
278.6	0.73460903	0.50234377	1.12731253	0.78296	0.81440705	1.70029816
278.8	0.73345608	0.50057988	1.12501894	0.78140228	0.81348041	1.69842826
279.0	0.73377122	0.50132628	1.12477878	0.78200063	0.81440136	1.69834148
279.2	0.73335175	0.50156722	1.12416603	0.78137142	0.81421468	1.69817437
279.4	0.73369224	0.50155687	1.12445037	0.78115815	0.81406677	1.69818409
279.6	0.73338768	0.5018426	1.12497912	0.78189818	0.81503566	1.69874842
279.8	0.73295697	0.50115763	1.12495163	0.7814003	0.81491401	1.69767756
280.0	0.73344789	0.50113024	1.12499757	0.78105559	0.81375073	1.69793271
280.2	0.73386916	0.50155262	1.12603248	0.78141081	0.81405326	1.69844799
280.4	0.73252569	0.50069992	1.12409968	0.78038251	0.8122792	1.69696903
280.6	0.73235081	0.49989246	1.12428271	0.78052218	0.81243349	1.69715197
280.8	0.73182131	0.50058553	1.12490332	0.77976669	0.81240323	1.69732446
281.0	0.73187644	0.50041568	1.12536137	0.78021103	0.81274241	1.69784885
281.2	0.73166733	0.50135859	1.12645954	0.78089636	0.81355479	1.69837617
281.4	0.73270065	0.50130851	1.12689132	0.78076759	0.81345011	1.69875635
281.6	0.73357488	0.50190721	1.12734365	0.7817476	0.81371318	1.69907404
281.8	0.73261749	0.50226758	1.12661694	0.78133728	0.81422882	1.69824234
282.0	0.73390569	0.50310318	1.12769633	0.78302105	0.81500319	1.70025474
282.2	0.7340032	0.50362507	1.12852456	0.78297097	0.81538647	1.70082839
282.4	0.73329991	0.50285491	1.12751568	0.78310611	0.81537813	1.70042714
282.6	0.73277456	0.50291195	1.12792193	0.7828906	0.81518174	1.69959798
282.8	0.73247415	0.50234204	1.1270219	0.78264082	0.8157896	1.69957454
283.0	0.73301405	0.50443301	1.12821008	0.78416359	0.81725662	1.70092145
283.2	0.73322172	0.50340602	1.12759946	0.78380879	0.81579521	1.70062784
283.4	0.73216138	0.50303831	1.12779245	0.78330458	0.81579501	1.69995563
283.6	0.73184399	0.5037166	1.12818184	0.78308789	0.81580339	1.69964914
283.8	0.73294567	0.50351818	1.12694009	0.78277021	0.81562585	1.6989561
284.0	0.73287794	0.50284067	1.1275811	0.78274913	0.81516367	1.69850355
284.2	0.73260734	0.50334142	1.12812688	0.78371961	0.81552711	1.69910416
284.4	0.73230248	0.50251004	1.12675205	0.7820799	0.81462793	1.697815
284.6	0.733075	0.50257208	1.12733085	0.78344831	0.8153663	1.69906912
284.8	0.73412304	0.50322269	1.12751345	0.78303756	0.81414017	1.69817436
285.0	0.73279377	0.50222384	1.12691864	0.78232788	0.81335366	1.69805281
285.2	0.73377324	0.50311179	1.12810059	0.78420061	0.81420507	1.69871436
285.4	0.73482949	0.50254052	1.12774665	0.78370991	0.81423791	1.6986179
285.6	0.73474606	0.50129154	1.12781256	0.78452064	0.81374054	1.69790911
285.8	0.73389955	0.50089713	1.12748412	0.78275047	0.81343657	1.69769255
286.0	0.73496706	0.50086498	1.12871133	0.78368017	0.8142907	1.69918945
286.2	0.7341138	0.50127624	1.12815305	0.78368367	0.81376011	1.6985277
286.4	0.73447879	0.50054394	1.12778374	0.78362931	0.81349298	1.69895024
286.6	0.73439718	0.50093336	1.12736168	0.78318207	0.813463	1.69909953
286.8	0.73355323	0.50024844	1.12719386	0.78313301	0.81409643	1.69922274
287.0	0.7343032	0.50231815	1.1277608	0.78355576	0.81449616	1.70016715
287.2	0.73401245	0.50034205	1.12715086	0.7821917	0.81323031	1.69876741
287.4	0.73384205	0.50142569	1.12747286	0.78209219	0.81408666	1.69835567
287.6	0.7357936	0.50284498	1.12820502	0.7832389	0.81527355	1.69967183
287.8	0.73674847	0.5032099	1.12838542	0.78329814	0.81524142	1.70048864
288.0	0.73566404	0.50257944	1.12911532	0.78292999	0.815474	1.69982132
288.2	0.73659557	0.5038509	1.12867786	0.78439367	0.81611831	1.70144849
288.4	0.73723433	0.50351963	1.12944154	0.78429895	0.81664172	1.70065498
288.6	0.7378165	0.50479789	1.1289479	0.78576487	0.81619747	1.70213232
288.8	0.7389145	0.50558495	1.13045533	0.78533531	0.81678994	1.70259079
289.0	0.73688457	0.50453244	1.13059854	0.78475609	0.81671799	1.70230704
289.2	0.7386003	0.50572067	1.13156397	0.78619523	0.81686836	1.70280996
289.4	0.73740005	0.50439982	1.13013961	0.7847996	0.8156698	1.70195736
289.6	0.73761164	0.50448416	1.13082219	0.78461719	0.81525931	1.70148159
289.8	0.73675	0.50401138	1.13067108	0.78396633	0.8158446	1.70189662
290.0	0.73761185	0.50356783	1.13033437	0.78518545	0.81671624	1.70232848
290.2	0.73624726	0.50322951	1.12868951	0.78347975	0.81452605	1.70080454
290.4	0.73665304	0.50192856	1.12861354	0.78287934	0.81507788	1.70113195
290.6	0.73599867	0.50129495	1.12817928	0.78269306	0.81519769	1.70095603
290.8	0.73541251	0.50078636	1.12853241	0.78321923	0.81539405	1.70050754
291.0	0.73577968	0.50163979	1.12874959	0.78259542	0.81541512	1.70096757
291.2	0.736502	0.50082577	1.12908477	0.78306622	0.81492166	1.70045197
291.4	0.73683991	0.50196664	1.12982977	0.78406655	0.8156455	1.70174408
291.6	0.73654246	0.50022487	1.12962691	0.78394902	0.81506225	1.70120905
291.8	0.73682874	0.50176154	1.13086175	0.78433365	0.81562461	1.70216772
292.0	0.73597137	0.50081538	1.13022786	0.78449605	0.81520334	1.70149946
292.2	0.73700699	0.50074773	1.12988197	0.78492152	0.8157276	1.70183305
292.4	0.73711436	0.50071875	1.1302826	0.78452136	0.81527765	1.70155193
292.6	0.73743047	0.5018664	1.12968338	0.78497541	0.81520275	1.70280196
292.8	0.73770258	0.50282615	1.13083012	0.78463898	0.81555926	1.70226969
293.0	0.73671806	0.5026128	1.12953824	0.78441312	0.81411142	1.70134246
293.2	0.7366916	0.50425025	1.12953758	0.78528605	0.81419092	1.70169898
293.4	0.73513239	0.50342554	1.12836349	0.78346669	0.81343014	1.70100394
293.6	0.73669061	0.50460202	1.12882377	0.78348042	0.81458243	1.70100538
293.8	0.73589814	0.50296162	1.12803757	0.78324656	0.81524174	1.70029651
294.0	0.73588492	0.50265755	1.12676351	0.78272499	0.81438765	1.69946272
294.2	0.73509253	0.50236426	1.12760129	0.78152721	0.81370383	1.6994763
294.4	0.73565567	0.5013799	1.12851011	0.78321866	0.81514216	1.70085672
294.6	0.73610178	0.50198196	1.12887549	0.78339367	0.81570036	1.70043972
294.8	0.73516583	0.50160539	1.12796506	0.78309323	0.81459621	1.6992721
295.0	0.7370076	0.50355794	1.12913902	0.78448614	0.8152723	1.70096731
295.2	0.73788726	0.50391128	1.13025303	0.78581085	0.81604983	1.70174695
295.4	0.73814789	0.50347407	1.13126011	0.7856796	0.81639651	1.70248159
295.6	0.73785684	0.50267354	1.13187214	0.78568211	0.81670447	1.70155581
295.8	0.73865244	0.50393527	1.13288065	0.78678691	0.81791884	1.70397427
296.0	0.73876625	0.50278649	1.13212255	0.78605892	0.81653944	1.70324771
296.2	0.73848239	0.50223904	1.13215325	0.7856293	0.81702347	1.70254459
296.4	0.73978252	0.50364498	1.1326719	0.78671192	0.81662251	1.70423378
296.6	0.73930835	0.50329364	1.13348209	0.786998	0.8169593	1.70368168
296.8	0.73949152	0.50382994	1.13346256	0.78701467	0.81719356	1.70440275
297.0	0.73916884	0.50344054	1.13319183	0.78712818	0.81721775	1.70447985
297.2	0.73836265	0.50321328	1.13257204	0.78612642	0.81660067	1.70411117
297.4	0.73786046	0.50277646	1.13169541	0.7852483	0.81519152	1.70337046
297.6	0.73894757	0.50344572	1.132106	0.78610168	0.81622884	1.70310323
297.8	0.73812547	0.50282892	1.13171015	0.78608629	0.81601216	1.70271547
298.0	0.73808556	0.50322038	1.13162221	0.78641188	0.815153	1.70339426
298.2	0.73791659	0.50313905	1.13261286	0.78676438	0.81595033	1.70408953
298.4	0.73788549	0.50329328	1.13193038	0.78738929	0.81574915	1.70410131
298.6	0.738039	0.50424699	1.13149655	0.78709187	0.81578499	1.70355574
298.8	0.73780935	0.50463813	1.13154694	0.78760723	0.81544282	1.7037835
299.0	0.73916969	0.5061088	1.13292465	0.78880155	0.81677105	1.70542493
299.2	0.73853449	0.50552158	1.13331238	0.78854958	0.8171419	1.70553428
						1.70527121
