# Supplementary material for: Protein-based tools for the detection and characterisation of Oropouche virus infection
Source: EMBO Mol Med. 2025 Aug 11;17(9):2462–82. doi: 10.1038/s44321-025-00291-7 (PMC12423313; doi:10.1038/s44321-025-00291-7)
Supplement: Supplementary file 4 — Source data Fig. 2 [file 44321_2025_291_MOESM4_ESM.zip › Figure 2/2C/OROV N competition BLI raw data/Reference subtracted baseline corrected/N alone.tsv]

Time (s)	DatabNpA2	DatabNpD2	DatabNpE2	DatabNpE3	DatabNpF2	DatabNpG1
0.0	0.0	0.0	0.0	0.0	0.0	0.0
0.2	0.02756375	0.02831332	0.02608412	0.01506557	0.01629827	0.00120921
0.4	0.03009563	0.03456344	0.03232739	0.01786314	0.0229304	0.00554864
0.6	0.03350114	0.04218823	0.03851556	0.02131685	0.0310618	0.01021944
0.8	0.03848609	0.05248546	0.04766656	0.02690893	0.04200163	0.0176982
1.0	0.04248753	0.06229763	0.05687111	0.03146371	0.05107665	0.02323459
1.2	0.04893958	0.07502656	0.0684244	0.0380626	0.06415996	0.03192543
1.4	0.05625249	0.08787975	0.08144229	0.04615492	0.07702588	0.04138465
1.6	0.06263706	0.101594	0.09361211	0.05325532	0.09059343	0.05116361
1.8	0.07080945	0.11540368	0.106887	0.06117052	0.10405521	0.06109782
2.0	0.07968257	0.12983439	0.12093155	0.07093404	0.11800081	0.07102049
2.2	0.08764954	0.14307931	0.13533139	0.0799474	0.13134214	0.08134198
2.4	0.09761287	0.15732374	0.14960881	0.08912013	0.14454091	0.09234515
2.6	0.10687073	0.17199391	0.1628489	0.09896211	0.15710873	0.10359085
2.8	0.11683845	0.18526875	0.17650101	0.10837168	0.1700847	0.11470521
3.0	0.12720218	0.1993882	0.19125074	0.11881067	0.18311008	0.12670808
3.2	0.13662586	0.21425456	0.20389977	0.12958573	0.19474027	0.13828874
3.4	0.14736365	0.22750971	0.21823737	0.13859061	0.20728315	0.14969042
3.6	0.15651222	0.23909444	0.2301353	0.14748936	0.21780316	0.16012093
3.8	0.16761561	0.25277285	0.24366231	0.15808866	0.22966232	0.17196607
4.0	0.17718306	0.26565646	0.25628152	0.16635186	0.24141086	0.18291724
4.2	0.18603994	0.27764601	0.26798506	0.17509383	0.25288514	0.19346567
4.4	0.19662167	0.29104176	0.28112906	0.1846452	0.26446662	0.2051489
4.6	0.20577711	0.30241978	0.29209859	0.19239749	0.27538069	0.21537891
4.8	0.21469854	0.31417777	0.30457244	0.20125714	0.28571831	0.2255765
5.0	0.22255528	0.32442768	0.3152066	0.20876024	0.29485072	0.23478762
5.2	0.23253069	0.33737737	0.32798928	0.21782245	0.30726514	0.24669367
5.4	0.24129964	0.34764563	0.33786774	0.22640552	0.31635407	0.25639281
5.6	0.24983908	0.3585543	0.34793923	0.23367959	0.32688369	0.26596934
5.8	0.25870406	0.36784728	0.35836302	0.24190068	0.33638449	0.27520147
6.0	0.26705636	0.37828451	0.36855381	0.25033395	0.34578723	0.28326155
6.2	0.27593756	0.38827693	0.3795177	0.25810675	0.35596096	0.29364132
6.4	0.28556905	0.39927978	0.38937465	0.26703277	0.36545432	0.30360404
6.6	0.29352636	0.40886201	0.39827009	0.27566796	0.37427676	0.31381254
6.8	0.3028147	0.4195043	0.40976738	0.28540191	0.38501147	0.32384599
7.0	0.3102636	0.42963351	0.419279	0.2924907	0.39307449	0.3332785
7.2	0.31918199	0.43922936	0.42924412	0.30168713	0.40241227	0.34216356
7.4	0.32639526	0.44776452	0.43886982	0.30903916	0.41177427	0.35147903
7.6	0.33475691	0.45767393	0.4488708	0.31751072	0.41997915	0.36038805
7.8	0.34187856	0.46572317	0.45815758	0.32467891	0.42909698	0.37008005
8.0	0.34907759	0.47393335	0.46727982	0.33201564	0.43708059	0.37824772
8.2	0.35714686	0.48264264	0.47751362	0.33981556	0.44638342	0.38813236
8.4	0.36509014	0.49077163	0.48750448	0.34775107	0.45483749	0.39630036
8.6	0.37116892	0.49769288	0.49624976	0.35377647	0.46183019	0.40409722
8.8	0.37811349	0.50555318	0.50579646	0.36136865	0.46921677	0.41257727
9.0	0.38512902	0.51382574	0.51548369	0.36908733	0.47757865	0.42262891
9.2	0.39246881	0.52200802	0.52502348	0.37586635	0.48583063	0.4307544
9.4	0.39913983	0.52907663	0.53318947	0.38274237	0.49359767	0.43957987
9.6	0.40691741	0.53648289	0.54285986	0.38949725	0.50172326	0.44736914
9.8	0.41394242	0.54360502	0.55184831	0.39711787	0.50982172	0.45606377
10.0	0.42081386	0.55129367	0.56019521	0.40363288	0.51741433	0.4642188
10.2	0.42854164	0.5585378	0.56991208	0.41145592	0.52666152	0.47378521
10.4	0.4353576	0.56532557	0.57737786	0.41883598	0.53335435	0.48249823
10.6	0.44381844	0.57312812	0.58652542	0.42673095	0.54181223	0.49195349
10.8	0.44992223	0.58010479	0.59496053	0.43357732	0.54920908	0.49927419
11.0	0.45733194	0.58641071	0.60261945	0.44035453	0.5563166	0.50799585
11.2	0.46451934	0.59313861	0.61127588	0.44864036	0.56499224	0.51588251
11.4	0.47021905	0.59877474	0.61866212	0.4541158	0.57176875	0.52406431
11.6	0.47785627	0.60553529	0.62790145	0.46163403	0.57832955	0.53197224
11.8	0.48363079	0.60955955	0.63479696	0.46810783	0.58500942	0.5392171
12.0	0.48995434	0.61490541	0.64238294	0.47446941	0.59125877	0.54656662
12.2	0.49632359	0.6207656	0.6509645	0.48158371	0.59872415	0.5558439
12.4	0.50133706	0.62492798	0.65798401	0.48789503	0.60415601	0.56165492
12.6	0.50727215	0.63031077	0.66538758	0.49382962	0.61047728	0.56928552
12.8	0.51363422	0.63476343	0.67339058	0.50019967	0.61604242	0.57800745
13.0	0.51885512	0.63996232	0.68130259	0.50737116	0.6235458	0.58599798
13.2	0.52447949	0.64346264	0.68810078	0.51276127	0.6294174	0.59232275
13.4	0.5297097	0.64875508	0.69501319	0.51885465	0.63545844	0.60044749
13.6	0.53579068	0.65234079	0.70280275	0.52492188	0.64180135	0.60725604
13.8	0.54086889	0.65654606	0.71025487	0.53116456	0.64823354	0.61518989
14.0	0.5455505	0.66030528	0.7164743	0.53657198	0.65428502	0.62205956
14.2	0.55068243	0.66417606	0.72389051	0.54309478	0.66054215	0.62934854
14.4	0.55628612	0.66860644	0.7309323	0.5488827	0.66603112	0.63689714
14.6	0.56209338	0.6724093	0.73759803	0.5553188	0.67234076	0.64413089
14.8	0.56644125	0.67652118	0.74397658	0.56069071	0.67758204	0.65098244
15.0	0.57210264	0.68029282	0.75183691	0.56705301	0.68394555	0.65832093
15.2	0.57747241	0.68368845	0.75832446	0.57320657	0.68912319	0.66475884
15.4	0.58194503	0.68576957	0.76527326	0.57752216	0.69364314	0.67189955
15.6	0.58709946	0.68979355	0.77278866	0.58431599	0.69915303	0.67941324
15.8	0.59145034	0.69182933	0.77866902	0.5891262	0.70352544	0.68533598
16.0	0.59650483	0.69549467	0.78597993	0.59458137	0.70967059	0.69338828
16.2	0.6018336	0.69835846	0.79334502	0.60095667	0.7153326	0.70061464
16.4	0.60622022	0.70057662	0.79948846	0.60607456	0.71939848	0.70634887
16.6	0.61211859	0.70394681	0.80679997	0.61168149	0.72509514	0.71479214
16.8	0.61691797	0.70654318	0.81275684	0.61761867	0.72981788	0.72152358
17.0	0.62139852	0.70861608	0.81966195	0.6236216	0.735266	0.72803221
17.2	0.62526186	0.70900047	0.82484763	0.62739528	0.7379885	0.73326945
17.4	0.62990301	0.7120855	0.83144406	0.63271821	0.74314018	0.74114992
17.6	0.63485608	0.71395354	0.8391395	0.63867997	0.74876829	0.74801067
17.8	0.63830158	0.7154967	0.84437922	0.64370582	0.75272659	0.75394805
18.0	0.6432323	0.71839637	0.85168445	0.65005296	0.7586117	0.76194743
18.2	0.64634504	0.71955661	0.85745688	0.65488312	0.76314958	0.76818647
18.4	0.65124192	0.722057	0.86486356	0.66015212	0.76859148	0.775577
18.6	0.6561362	0.72386691	0.86987576	0.66653032	0.77281956	0.7827895
18.8	0.65977473	0.72618905	0.87706294	0.67169867	0.77715393	0.78933188
19.0	0.66354886	0.72752043	0.88292539	0.67664112	0.78201139	0.79672068
19.2	0.66763057	0.72849187	0.88865337	0.68218338	0.78592341	0.80358209
19.4	0.67104317	0.72982778	0.89478867	0.6867918	0.79041119	0.81123504
19.6	0.67517884	0.73307835	0.90136574	0.69296108	0.79551061	0.8176389
19.8	0.67915551	0.73405861	0.90691521	0.69809906	0.79965397	0.82414968
20.0	0.68319724	0.73630429	0.91322752	0.7034584	0.80484671	0.83171228
20.2	0.68737651	0.7374435	0.91921097	0.70917562	0.80892675	0.83898933
20.4	0.69091337	0.73924345	0.92434222	0.71398751	0.81273223	0.84580082
20.6	0.69452757	0.74126242	0.92969347	0.71876183	0.81756468	0.85235503
20.8	0.69746117	0.74249521	0.93522911	0.72372447	0.82110316	0.8580829
21.0	0.70097805	0.74216234	0.94026853	0.72730957	0.82408644	0.86429559
21.2	0.70310671	0.74314444	0.94508501	0.73042717	0.82689087	0.8693551
21.4	0.70808696	0.74548628	0.95132869	0.7360341	0.83153291	0.87697269
21.6	0.71220455	0.74656208	0.95712141	0.74077991	0.83588879	0.88289899
21.8	0.71473933	0.74667029	0.96191791	0.74424535	0.83888859	0.88903998
22.0	0.7193782	0.74947899	0.96836606	0.74951128	0.84355163	0.8961379
22.2	0.72226303	0.7495499	0.9730528	0.75277067	0.84658108	0.9012336
22.4	0.72595291	0.75105758	0.9791962	0.75829014	0.84994357	0.90928885
22.6	0.72914704	0.75153663	0.98340453	0.76217129	0.85296417	0.91572228
22.8	0.73158603	0.75259019	0.9886538	0.76576745	0.85642048	0.92147834
23.0	0.73523049	0.75324653	0.99334822	0.76954528	0.86001882	0.92776513
23.2	0.73770156	0.75300028	0.99834302	0.77358671	0.86241949	0.93329164
23.4	0.74120232	0.75490673	1.00409259	0.77892415	0.86660992	0.94036691
23.6	0.74407685	0.75574666	1.00942605	0.78403708	0.87060149	0.94672278
23.8	0.74695197	0.75550864	1.01344753	0.7881511	0.87339439	0.95352276
24.0	0.74923303	0.75575846	1.01878705	0.79143406	0.87632437	0.95952242
24.2	0.75201394	0.7572142	1.02382297	0.79616804	0.8798474	0.96628902
24.4	0.75271775	0.7573383	1.02689224	0.79957028	0.88168101	0.97091128
24.6	0.75514954	0.75883579	1.03238439	0.8034841	0.88618573	0.97780193
24.8	0.75777326	0.76033804	1.03704048	0.80749063	0.88896404	0.9841237
25.0	0.75921611	0.75937353	1.04024264	0.80914522	0.8904938	0.98840094
25.2	0.76240268	0.76108801	1.04591944	0.8142146	0.89417984	0.9951404
25.4	0.76607588	0.76108841	1.05024689	0.81806277	0.89729537	1.00114801
25.6	0.7684386	0.76180593	1.05449723	0.82109433	0.9001742	1.00643763
25.8	0.77075714	0.76365496	1.05983466	0.82485232	0.90245493	1.01365636
26.0	0.77382202	0.76599195	1.06466098	0.82881648	0.90598583	1.01937002
26.2	0.77566901	0.76590172	1.06931129	0.83222743	0.90820843	1.02572219
26.4	0.77822991	0.76703908	1.07350848	0.83695255	0.91124982	1.03217318
26.6	0.7812186	0.76785181	1.07761004	0.84006387	0.91418583	1.03797148
26.8	0.7835528	0.7685507	1.08221702	0.84373717	0.9166101	1.0437345
27.0	0.78719542	0.76975509	1.08751495	0.84812212	0.91994428	1.05077181
27.2	0.78873067	0.76971713	1.0922471	0.85184984	0.9225294	1.05674095
27.4	0.79178906	0.77081427	1.09692696	0.85648504	0.92622136	1.06405115
27.6	0.79273948	0.76997387	1.09901273	0.859182	0.92727224	1.06894386
27.8	0.79546025	0.77085134	1.10363159	0.86295091	0.93031467	1.07506767
28.0	0.79616046	0.77134987	1.10780525	0.86665301	0.93250861	1.08076906
28.2	0.79730313	0.77282707	1.11156347	0.87015975	0.93522862	1.08710126
28.4	0.79950884	0.77306092	1.11571465	0.87414583	0.93795772	1.09333247
28.6	0.80113191	0.77402872	1.12033481	0.87789211	0.9416079	1.09943828
28.8	0.80257901	0.77529151	1.12361825	0.88064085	0.94357636	1.10486904
29.0	0.80415487	0.77339957	1.12703047	0.8828648	0.94521444	1.10980852
29.2	0.80567104	0.77456608	1.13081114	0.88635291	0.94790067	1.11580724
29.4	0.80772536	0.77493918	1.1343678	0.88862953	0.94939712	1.12085427
29.6	0.80991229	0.77674011	1.13945437	0.89257978	0.95278537	1.12723294
29.8	0.81077919	0.7763751	1.14298826	0.89494616	0.95325248	1.13260911
30.0	0.81278171	0.77644409	1.14636722	0.8977727	0.95596201	1.13722118
30.2	0.81362817	0.77531593	1.1492724	0.9008558	0.95732945	1.1424674
30.4	0.81642817	0.77611309	1.15281884	0.90429999	0.95977764	1.14739048
30.6	0.81806476	0.77622091	1.15664302	0.90718967	0.96201681	1.15394083
30.8	0.81880456	0.77683331	1.16014582	0.90931943	0.96351099	1.15892453
31.0	0.82094606	0.77776431	1.16432353	0.91276872	0.96575316	1.16496506
31.2	0.82137988	0.77684589	1.16668022	0.91438453	0.96643101	1.16936876
31.4	0.82305343	0.7764358	1.16971618	0.91724392	0.96800181	1.17527347
31.6	0.82372548	0.77640541	1.17226488	0.91956129	0.96953071	1.17960373
31.8	0.82606225	0.7775216	1.17681373	0.92266775	0.97289466	1.18643064
32.0	0.82682216	0.77886381	1.18046501	0.92611783	0.97415465	1.19270083
32.2	0.82866021	0.77907625	1.18428518	0.92863572	0.97610159	1.19839363
32.4	0.83072083	0.77915363	1.18755387	0.93241581	0.97820511	1.20347771
32.6	0.83128163	0.77960755	1.19003038	0.93479498	0.98007284	1.20849987
32.8	0.83276957	0.77978874	1.19322835	0.9363578	0.98212302	1.21433154
33.0	0.83405883	0.78026963	1.19590023	0.93939769	0.98383513	1.2196883
33.2	0.8344656	0.78157828	1.19900575	0.94137322	0.98505501	1.22427245
33.4	0.8363224	0.78157205	1.20141259	0.94390318	0.98626875	1.23002891
33.6	0.83618755	0.78104393	1.20364168	0.94535904	0.98780176	1.23449843
33.8	0.83776417	0.77990467	1.206202	0.94705357	0.9882994	1.23936608
34.0	0.83977586	0.78047213	1.20915263	0.94994813	0.99083744	1.24431639
34.2	0.83886493	0.7800985	1.21109747	0.95182894	0.99138918	1.24792337
34.4	0.84163188	0.78137407	1.21469254	0.95545911	0.99373459	1.25408464
34.6	0.84155907	0.78140984	1.21590799	0.95686202	0.9944335	1.25817866
34.8	0.84229112	0.78146883	1.21763509	0.95883279	0.99432102	1.2625925
35.0	0.8432465	0.78159939	1.220684	0.96083487	0.99544737	1.26788379
35.2	0.84459204	0.78188765	1.22221004	0.96285554	0.99638837	1.27185335
35.4	0.8461142	0.78276578	1.22612	0.96565305	0.99902707	1.27749838
35.6	0.84676139	0.78382816	1.22846896	0.9681636	1.00024709	1.28270647
35.8	0.84882927	0.78446502	1.23124771	0.97055519	1.00148491	1.28855367
36.0	0.85054613	0.7850277	1.23566487	0.97376928	1.0030279	1.29435118
36.2	0.85187457	0.78478574	1.23801018	0.97607055	1.00473018	1.29838357
36.4	0.85316034	0.78539106	1.24064073	0.97862122	1.00666073	1.30314083
36.6	0.85440272	0.78633062	1.24365094	0.98126638	1.0087181	1.3093934
36.8	0.85544501	0.78696144	1.24662703	0.98287825	1.01047444	1.31484951
37.0	0.8558367	0.7873346	1.2479917	0.98534812	1.0110443	1.3197357
37.2	0.85754508	0.78765008	1.25175759	0.98757712	1.01315438	1.32481351
37.4	0.85796235	0.78787128	1.25304334	0.98905014	1.01462987	1.33022189
37.6	0.85806405	0.78775991	1.25575511	0.99026065	1.01593911	1.33443771
37.8	0.86021854	0.78934112	1.26014116	0.99261457	1.01776526	1.34029419
38.0	0.85965508	0.78898477	1.26103059	0.99444022	1.01822792	1.34394736
38.2	0.85953082	0.78873463	1.26319979	0.99553998	1.01957789	1.34841269
38.4	0.86160105	0.78907433	1.26487353	0.99857252	1.02123491	1.35394008
38.6	0.86155601	0.78852656	1.26551673	0.99899207	1.02090314	1.35749515
38.8	0.86309783	0.78902492	1.2678521	1.00082717	1.02302925	1.36261124
39.0	0.86275479	0.7888408	1.26962166	1.0016528	1.02381196	1.36635838
39.2	0.86511579	0.789843	1.27194953	1.00547239	1.02599333	1.37212661
39.4	0.86459562	0.78954745	1.27452758	1.0061789	1.02698838	1.37617782
39.6	0.86450042	0.78823479	1.27431182	1.00678864	1.02638884	1.37927432
39.8	0.86564025	0.78815575	1.27645866	1.00827397	1.02728159	1.38334136
40.0	0.86613798	0.78857039	1.27817964	1.01026483	1.02913219	1.38798083
40.2	0.86653552	0.78843068	1.27910443	1.01255095	1.03033853	1.39132165
40.4	0.86773307	0.78884656	1.28184423	1.0151198	1.03145147	1.39693674
40.6	0.8691785	0.78984691	1.28436395	1.01724765	1.03299963	1.40214971
40.8	0.87046309	0.7905214	1.28663793	1.01919883	1.03446355	1.40637694
41.0	0.87070292	0.79148232	1.28795491	1.02170652	1.03542717	1.41092576
41.2	0.87272517	0.79248271	1.29189616	1.02408754	1.03777663	1.41551602
41.4	0.87191766	0.79259816	1.29257736	1.02467807	1.0378947	1.41898088
41.6	0.8731054	0.79345683	1.29618518	1.02651105	1.03880291	1.42398751
41.8	0.87352809	0.79419499	1.29802653	1.02763671	1.03950496	1.42781651
42.0	0.87396088	0.79328416	1.29842552	1.02902566	1.04028265	1.43126806
42.2	0.87442106	0.79350013	1.30033356	1.02997817	1.04236203	1.43571894
42.4	0.87563559	0.7934817	1.30194212	1.03171164	1.04238423	1.43990144
42.6	0.87647666	0.7941005	1.30375079	1.0326396	1.04319709	1.4441927
42.8	0.87724901	0.79385552	1.30563203	1.03346172	1.04463223	1.44788314
43.0	0.87660361	0.79293297	1.30702429	1.03456124	1.04340615	1.45187447
43.2	0.87768151	0.79340294	1.30809189	1.03593004	1.04522655	1.45634589
43.4	0.87765776	0.79267051	1.30905053	1.03606568	1.04535613	1.459748
43.6	0.87814011	0.79258529	1.30944189	1.03726398	1.0452216	1.46340756
43.8	0.87786552	0.79238661	1.31064632	1.03854712	1.04620108	1.46787099
44.0	0.87868137	0.79238326	1.3118826	1.0399434	1.04709712	1.47253824
44.2	0.87925005	0.79149541	1.31422439	1.04129561	1.04777911	1.4765946
44.4	0.88091863	0.792463	1.31704155	1.04332084	1.04890119	1.48228583
44.6	0.88184359	0.794152	1.31899765	1.04479248	1.05064657	1.48604801
44.8	0.88336314	0.7945242	1.32156623	1.04721804	1.05164642	1.49157301
45.0	0.88356075	0.79531863	1.32197163	1.04835464	1.05183394	1.49523515
45.2	0.88469869	0.79518948	1.32500295	1.04996092	1.05318935	1.49796071
45.4	0.88461861	0.7951432	1.32612797	1.05128282	1.05309415	1.50164828
45.6	0.88692256	0.79655257	1.32860112	1.05311623	1.05479191	1.50607422
45.8	0.88549236	0.79594128	1.32841308	1.05360605	1.05448722	1.5076322
46.0	0.88657194	0.79609606	1.33037046	1.05542977	1.0560809	1.51148857
46.2	0.88748625	0.79724272	1.33304127	1.05708993	1.05761827	1.5155254
46.4	0.88760244	0.79667994	1.33387546	1.05786708	1.05685636	1.51771904
46.6	0.88698018	0.79695414	1.33352897	1.05807085	1.05693373	1.52027893
46.8	0.88753617	0.79733468	1.33515378	1.05978643	1.05845572	1.52425596
47.0	0.88688964	0.79787169	1.33474219	1.06038042	1.05873083	1.52724213
47.2	0.88777553	0.7972307	1.33610588	1.06269476	1.061273	1.53149628
47.4	0.88872109	0.79714897	1.33724116	1.06343747	1.061276	1.53566329
47.6	0.88718031	0.79592394	1.33806583	1.06316758	1.06132111	1.53813097
47.8	0.8882107	0.7951326	1.33875954	1.06364013	1.06209331	1.54152179
48.0	0.88853269	0.79510921	1.34040511	1.06517984	1.06287864	1.54501498
48.2	0.88900229	0.7951094	1.34262417	1.06596063	1.06378491	1.54879794
48.4	0.89004566	0.79649867	1.34439859	1.06762995	1.06525723	1.55323524
48.6	0.89046679	0.79760477	1.34567529	1.06904025	1.06612543	1.55662683
48.8	0.8915799	0.79662998	1.3478423	1.07054105	1.06622434	1.56080217
49.0	0.8912312	0.79603071	1.34753057	1.07113272	1.06595603	1.5627308
49.2	0.89293758	0.79692391	1.35049941	1.07245413	1.06749279	1.56655941
49.4	0.89299642	0.79630883	1.35056351	1.073923	1.06669786	1.56994382
49.6	0.89414231	0.79717226	1.35280595	1.07484514	1.06815408	1.57357102
49.8	0.89474076	0.79687422	1.35418608	1.07658898	1.06802391	1.57674471
50.0	0.89617285	0.79762787	1.35561202	1.07748597	1.06828444	1.57973341
50.2	0.89635543	0.79780412	1.35620477	1.07762445	1.06841145	1.58225619
50.4	0.89669637	0.79769775	1.35652031	1.07892912	1.06878032	1.58522943
50.6	0.8974629	0.79935554	1.35717611	1.08002718	1.06979682	1.58794112
50.8	0.89857864	0.79993353	1.35934431	1.08192932	1.07129029	1.59208475
51.0	0.89966417	0.8001792	1.35970331	1.08264749	1.07162183	1.59505577
51.2	0.90091206	0.80019191	1.3626297	1.08483636	1.07328833	1.59989705
51.4	0.90149063	0.80002702	1.36266736	1.083484	1.07289821	1.60171331
51.6	0.90187216	0.80041445	1.36474762	1.08564294	1.07441362	1.60523377
51.8	0.90332471	0.80089273	1.36547856	1.08717636	1.07496973	1.60799179
52.0	0.90271568	0.80214636	1.36720787	1.08840675	1.07596976	1.61127908
52.2	0.9030564	0.80129621	1.36859323	1.08929352	1.07648517	1.61421942
52.4	0.90305916	0.80108129	1.36892687	1.08983417	1.07725287	1.61693266
52.6	0.90303537	0.80029902	1.36989266	1.09108094	1.07748606	1.61976142
52.8	0.90373697	0.80063214	1.37144247	1.09261168	1.07837308	1.62265224
53.0	0.90349391	0.79954333	1.37091	1.09287148	1.07892048	1.62561588
53.2	0.90402373	0.80020282	1.37188292	1.09324192	1.08019131	1.62851677
53.4	0.90362599	0.79965516	1.37198682	1.09371945	1.07965557	1.63030002
53.6	0.90472112	0.79959742	1.37294744	1.09460646	1.08042247	1.63394758
53.8	0.90490094	0.80057526	1.37373565	1.09547303	1.08090626	1.63607242
54.0	0.90407685	0.79976624	1.37271402	1.09535762	1.08008954	1.63752074
54.2	0.90388844	0.79951459	1.37349373	1.09595921	1.08133936	1.64029368
54.4	0.90454642	0.80063604	1.37484458	1.09709274	1.08222408	1.64348324
54.6	0.90586061	0.80132162	1.37549897	1.0977413	1.0829276	1.64578764
54.8	0.90670211	0.80126606	1.37708971	1.09876017	1.08349693	1.64982364
55.0	0.90699106	0.80226541	1.37757362	1.09935824	1.08415652	1.65276028
55.2	0.90735481	0.80344992	1.379622	1.10023972	1.08500121	1.65673118
55.4	0.90737049	0.80281431	1.37915439	1.09980221	1.0844787	1.6583337
55.6	0.90868002	0.80437782	1.38076627	1.10194288	1.08601937	1.66222834
55.8	0.90856532	0.80438544	1.38109687	1.10218845	1.0856179	1.6637174
56.0	0.90867385	0.80395201	1.38255104	1.10308644	1.08575942	1.66580706
56.2	0.90888276	0.80318389	1.38320283	1.10385661	1.08606932	1.66852582
56.4	0.90902265	0.80332605	1.38359292	1.10390193	1.0854877	1.66993605
56.6	0.91105117	0.80552675	1.38571748	1.10582158	1.08647934	1.6734595
56.8	0.9112184	0.80525848	1.38639191	1.10658456	1.08695531	1.67486187
57.0	0.91121078	0.80428687	1.38626119	1.10633641	1.08734604	1.67720951
57.2	0.9124075	0.80484655	1.38738982	1.10752254	1.08802683	1.67934017
57.4	0.91308451	0.80503616	1.38856421	1.10803364	1.08790382	1.68155401
57.6	0.9128978	0.8041553	1.38905766	1.10957794	1.0883054	1.68359393
57.8	0.91253682	0.80525131	1.3896155	1.11016897	1.08890279	1.68546048
58.0	0.91308799	0.80379955	1.38923878	1.1108392	1.08831343	1.68718435
58.2	0.9133853	0.804468	1.39036215	1.11192075	1.08951122	1.68916896
58.4	0.91321957	0.80442317	1.39017329	1.11218843	1.08967713	1.69097444
58.6	0.914783	0.80523231	1.39219909	1.11415223	1.09119144	1.69478374
58.8	0.91400213	0.80496819	1.39244332	1.11427936	1.09106271	1.69636179
59.0	0.91420189	0.80589073	1.3933647	1.1149813	1.09203062	1.6993763
59.2	0.91483804	0.8059875	1.39466923	1.11611632	1.09349508	1.70271008
59.4	0.91474823	0.80513468	1.39493891	1.11627262	1.09298078	1.70395218
59.6	0.91537104	0.80580311	1.39548018	1.11759654	1.09410947	1.70601283
59.8	0.91437502	0.80468158	1.3957727	1.11741013	1.09345771	1.70635431
60.0	0.91564176	0.80547131	1.39771255	1.11859588	1.09431172	1.70918551
60.2	0.91601448	0.80631561	1.39846854	1.11921486	1.09522417	1.71222499
60.4	0.91548832	0.80515684	1.39800782	1.11900013	1.09360981	1.71256454
60.6	0.91731177	0.80603533	1.40013165	1.11975215	1.09512731	1.71467493
60.8	0.91686059	0.80490718	1.40011728	1.11977159	1.096178	1.7168557
61.0	0.91855603	0.80562882	1.40124919	1.12057762	1.09695565	1.71914991
61.2	0.91996441	0.80573027	1.40227639	1.1214696	1.09770607	1.7220097
61.4	0.91971706	0.80610001	1.40290639	1.12140999	1.09772287	1.72357625
61.6	0.92056135	0.80665034	1.40335253	1.1227931	1.09833239	1.72584445
61.8	0.92118721	0.80703846	1.40335415	1.12292198	1.0986538	1.72824554
62.0	0.92192884	0.80727433	1.40373256	1.12346565	1.09849655	1.72973942
62.2	0.92143006	0.80743242	1.40401647	1.12410559	1.09936243	1.73154895
62.4	0.92170234	0.80802286	1.4039859	1.12425072	1.09949756	1.73294685
62.6	0.92278853	0.80876211	1.40652438	1.12557398	1.10045604	1.73642687
62.8	0.92252579	0.80818147	1.40543503	1.12516237	1.0995013	1.73722173
63.0	0.92266884	0.80854006	1.40607173	1.12530195	1.09962969	1.73905316
63.2	0.92261474	0.80735282	1.40657782	1.12538235	1.10012771	1.74060695
63.4	0.92146974	0.80638845	1.40596073	1.12517128	1.09830123	1.74065967
63.6	0.92182726	0.80714474	1.40609001	1.12623698	1.09846352	1.74249933
63.8	0.92245879	0.80678679	1.40764748	1.12718576	1.09970153	1.74396859
64.0	0.92219235	0.80774885	1.4090347	1.12776535	1.09985177	1.74592897
64.2	0.92120762	0.8061247	1.40737739	1.12757765	1.09880422	1.7467562
64.4	0.92084745	0.8057479	1.40733466	1.12728069	1.09806786	1.74744831
64.6	0.92254777	0.80695951	1.40842454	1.12844586	1.10048566	1.74952133
64.8	0.9227828	0.80727188	1.40876653	1.12930573	1.101043	1.75195905
65.0	0.92373023	0.80750603	1.4097881	1.12987542	1.10082154	1.75269655
65.2	0.92396272	0.80778594	1.41011762	1.13050327	1.1014114	1.75455759
65.4	0.92401651	0.80856627	1.41161475	1.13051261	1.10131286	1.75506922
65.6	0.92586517	0.80861584	1.41189311	1.13183976	1.10234609	1.75800589
65.8	0.92542722	0.80820032	1.41203116	1.13132597	1.10252329	1.7586535
66.0	0.92673048	0.80914164	1.4128506	1.13271165	1.1024205	1.7602728
66.2	0.92666344	0.80812903	1.41341302	1.13258365	1.10314375	1.76173289
66.4	0.92729297	0.808513	1.41411837	1.13335802	1.10308998	1.76290238
66.6	0.92774899	0.80836862	1.41526619	1.13347354	1.1032815	1.76512752
66.8	0.92787525	0.80790288	1.41567461	1.13291539	1.10270006	1.76556926
67.0	0.92839424	0.80807281	1.41777805	1.13359342	1.10385706	1.76719625
67.2	0.92816932	0.80766886	1.41802883	1.13429744	1.10433727	1.76895384
67.4	0.9276401	0.80741245	1.41786551	1.13445083	1.10310844	1.76956902
67.6	0.92999308	0.80926038	1.42049628	1.13712111	1.10546519	1.77240238
67.8	0.92990154	0.80900367	1.42206528	1.1384812	1.10733077	1.77454071
68.0	0.92828869	0.80850376	1.42158565	1.13799142	1.10532804	1.774795
68.2	0.9290893	0.80906188	1.42167784	1.13924765	1.10608568	1.77764863
68.4	0.9295337	0.80925752	1.42216063	1.13949213	1.10718042	1.7785653
68.6	0.93000082	0.80972163	1.42299913	1.14022561	1.10791859	1.77980024
68.8	0.92936556	0.80925519	1.42337343	1.14029813	1.10788553	1.78092228
69.0	0.93011092	0.8097908	1.42389586	1.13990418	1.10816897	1.78149634
69.2	0.93046836	0.80931935	1.42391562	1.13990725	1.10840661	1.7832802
69.4	0.93127798	0.81014893	1.42434965	1.1394765	1.10927288	1.78374824
69.6	0.93146681	0.8096404	1.42374576	1.14033669	1.10931361	1.7852617
69.8	0.93147721	0.81039171	1.42354267	1.14017531	1.10913965	1.78682934
70.0	0.93198375	0.80952234	1.42330768	1.14038101	1.10909861	1.7881112
70.2	0.9319116	0.80983095	1.42315258	1.14049195	1.10987848	1.7897331
70.4	0.93272026	0.81071714	1.42305489	1.14148021	1.11055943	1.79074183
70.6	0.93370243	0.81164277	1.42379904	1.14174451	1.11085665	1.79262731
70.8	0.93257134	0.81048473	1.42379527	1.14086666	1.1101004	1.79264718
71.0	0.93369059	0.81053056	1.42479624	1.14276087	1.11057698	1.79476383
71.2	0.93262915	0.810623	1.42371107	1.14224785	1.11001009	1.79520394
71.4	0.93346298	0.81061603	1.42513622	1.14340434	1.11019039	1.79648961
71.6	0.9348064	0.81118397	1.42712802	1.14589851	1.11168894	1.79901353
71.8	0.93348393	0.81061416	1.4275574	1.14599557	1.11116443	1.79962201
72.0	0.93347873	0.81042813	1.42737035	1.14525761	1.10993058	1.80004442
72.2	0.93452766	0.81143648	1.42900154	1.14608276	1.11157755	1.80198258
72.4	0.93476167	0.81014089	1.42959041	1.14628402	1.11108739	1.80218884
72.6	0.9356068	0.8105402	1.43088654	1.1471326	1.11102964	1.80404359
72.8	0.93600455	0.81012673	1.43111652	1.14733344	1.11180871	1.80587535
73.0	0.93572235	0.81029267	1.43146184	1.14646072	1.11115294	1.80513255
73.2	0.93599704	0.80986339	1.43124656	1.1467961	1.11108349	1.80632279
73.4	0.93589221	0.81054201	1.432188	1.14710569	1.11189462	1.80680649
73.6	0.93567884	0.80980708	1.43225585	1.14753819	1.11050171	1.80787628
73.8	0.93647923	0.81044772	1.43231645	1.14779807	1.11154778	1.809924
74.0	0.93722566	0.80998756	1.43178518	1.1479469	1.11164564	1.81022241
74.2	0.93814735	0.81114478	1.43205894	1.14922852	1.11259017	1.81284423
74.4	0.93802087	0.81078225	1.4315344	1.14921276	1.11274109	1.81364739
74.6	0.93861316	0.81089046	1.43233328	1.15006238	1.11285709	1.81475312
74.8	0.93804463	0.80937564	1.43253944	1.14966939	1.1129924	1.81535846
75.0	0.94000169	0.81106995	1.43472146	1.15247318	1.11432878	1.8175667
75.2	0.93849331	0.81086906	1.43362462	1.15078209	1.11438089	1.81792831
75.4	0.93922308	0.81100516	1.43463387	1.15212417	1.1145961	1.81877349
75.6	0.93966179	0.81177911	1.4354785	1.15267444	1.11573213	1.82092566
75.8	0.93904224	0.81152338	1.43502734	1.15175595	1.11522516	1.82042217
76.0	0.94036857	0.81233858	1.43624324	1.15285765	1.11613289	1.82263843
76.2	0.93963622	0.8126863	1.43690879	1.15288379	1.11647108	1.82289869
76.4	0.94010503	0.81162414	1.4371434	1.15410548	1.11650971	1.82491928
76.6	0.9410022	0.81182468	1.43731132	1.15399123	1.11641236	1.82565444
76.8	0.94071926	0.81183838	1.43716958	1.15362803	1.11679345	1.826298
77.0	0.94084315	0.81271595	1.43812711	1.15386967	1.11687558	1.82659899
77.2	0.94047332	0.8115917	1.4374628	1.15372913	1.11700908	1.82728735
77.4	0.94091648	0.81216837	1.43901428	1.15435032	1.11735886	1.82927175
77.6	0.94117416	0.81145587	1.43871549	1.15476539	1.1168167	1.8294598
77.8	0.94153079	0.81218107	1.43902625	1.15486897	1.11735122	1.8303517
78.0	0.94161841	0.81207242	1.43891574	1.15508336	1.11655463	1.83142756
78.2	0.94101628	0.81136542	1.43882041	1.15500693	1.11645683	1.83163107
78.4	0.94044171	0.81118056	1.43906076	1.15519987	1.11668768	1.83130366
78.6	0.9412943	0.81088206	1.44034544	1.15535704	1.11652752	1.83211386
78.8	0.94001629	0.81028715	1.44071094	1.15465118	1.1155925	1.83207515
79.0	0.93993189	0.8112248	1.44118891	1.15529935	1.11574672	1.83263838
79.2	0.93941892	0.81022025	1.44073056	1.15438781	1.11551333	1.8321632
79.4	0.93998983	0.81073922	1.44124479	1.15524432	1.11520972	1.83320713
79.6	0.94009223	0.81098866	1.44085293	1.15442929	1.11548832	1.83429277
79.8	0.94056229	0.81115	1.44120638	1.15485549	1.11555937	1.83457289
80.0	0.94113761	0.8119314	1.44180887	1.156044	1.11658994	1.83563561
80.2	0.94108343	0.81255281	1.44222704	1.15544584	1.1161139	1.83615502
80.4	0.94223641	0.81232236	1.44254957	1.15670948	1.1166372	1.8382318
80.6	0.94422525	0.81362138	1.44330465	1.15704109	1.11771833	1.83951448
80.8	0.94479397	0.81402406	1.44318947	1.15719545	1.11836465	1.84110655
81.0	0.9456549	0.81509709	1.4449401	1.15943484	1.12029211	1.84291564
81.2	0.94538567	0.81438358	1.44373133	1.15880339	1.1197021	1.84353112
81.4	0.9471713	0.8155925	1.44554812	1.16051768	1.12048671	1.8451197
81.6	0.94707167	0.81570029	1.44452112	1.16101704	1.12032898	1.84497144
81.8	0.94770135	0.81618491	1.44525663	1.16172563	1.12064284	1.84637322
82.0	0.94755504	0.81585138	1.44521233	1.16243038	1.12041397	1.84703059
82.2	0.94855669	0.81640175	1.44584552	1.16278476	1.12142859	1.84744441
82.4	0.94859217	0.81607148	1.44641794	1.16317723	1.12161114	1.84802937
82.6	0.94936849	0.81657217	1.44757979	1.16385639	1.12156451	1.84927758
82.8	0.94971467	0.81776943	1.44849411	1.16454836	1.1222563	1.85004428
83.0	0.9503225	0.81716479	1.44919061	1.16508746	1.12297643	1.85039771
83.2	0.95111251	0.81773505	1.44911417	1.16516453	1.12287096	1.8516386
83.4	0.95186649	0.81814192	1.45009205	1.16540205	1.12320202	1.85335802
83.6	0.95215692	0.8180886	1.45058603	1.16510114	1.12306718	1.85289253
83.8	0.95284423	0.81828686	1.45193739	1.16639231	1.12343226	1.85395549
84.0	0.95252912	0.81859414	1.45280235	1.16610003	1.12366261	1.85387274
84.2	0.95229916	0.81872157	1.45336927	1.16593307	1.12289528	1.85497051
84.4	0.95093186	0.81668728	1.45216562	1.16488265	1.12213661	1.85463421
84.6	0.95192712	0.8166448	1.45252728	1.16491976	1.12229073	1.85592359
84.8	0.95145743	0.81653998	1.45335912	1.16515691	1.12235276	1.85633117
85.0	0.94995067	0.81538887	1.45257097	1.16505128	1.12161792	1.85603701
85.2	0.94964437	0.81414806	1.45122552	1.16407563	1.1207599	1.85593695
85.4	0.94980096	0.81416092	1.45244263	1.16540936	1.12122502	1.8559939
85.6	0.94888788	0.81287308	1.45113212	1.16520813	1.12043133	1.85589247
85.8	0.94940352	0.81342685	1.45164287	1.16531032	1.1214099	1.85715506
86.0	0.94933808	0.81309135	1.45146628	1.16579998	1.12177806	1.85703361
86.2	0.95008614	0.8136775	1.45191307	1.16661727	1.12318285	1.85828933
86.4	0.95015504	0.81398943	1.45232833	1.16691	1.12342312	1.85840032
86.6	0.95098449	0.81534605	1.4530712	1.168368	1.12460981	1.85949973
86.8	0.95080393	0.81504214	1.45346402	1.16847911	1.12427104	1.86022969
87.0	0.95132328	0.81407679	1.45272891	1.16874644	1.12429047	1.86030085
87.2	0.95182805	0.81534631	1.45362445	1.16979113	1.1251513	1.86204184
87.4	0.95297559	0.81602025	1.45528851	1.17065545	1.12648272	1.86226693
87.6	0.95365001	0.81634158	1.45537902	1.17012856	1.1252665	1.86148264
87.8	0.95433675	0.81797426	1.45617271	1.17146063	1.12613539	1.86352781
88.0	0.95443529	0.81813334	1.45670277	1.17150094	1.12670088	1.86409854
88.2	0.95474207	0.81770414	1.4564591	1.17134392	1.12518851	1.86428882
88.4	0.95608749	0.81827749	1.45753841	1.17220193	1.12584302	1.86608369
88.6	0.95631222	0.81898369	1.4585435	1.17249146	1.12539791	1.86641033
88.8	0.95641962	0.82038418	1.45852775	1.17310497	1.12596332	1.86680699
89.0	0.95616649	0.81996901	1.45747878	1.17238695	1.12503505	1.86761499
89.2	0.95791368	0.8209501	1.45914148	1.1741356	1.12658092	1.8689387
89.4	0.95741237	0.8208727	1.46005605	1.17426725	1.12618327	1.86977233
89.6	0.95698576	0.82010222	1.45945164	1.17289436	1.12622599	1.86978551
89.8	0.95818197	0.82142761	1.46047383	1.17383111	1.12758197	1.87123013
90.0	0.95727869	0.82004917	1.45958716	1.17345453	1.12672425	1.87154564
90.2	0.95756282	0.82084913	1.46047176	1.17353844	1.12762786	1.87156317
90.4	0.95709185	0.82014931	1.45983591	1.17318274	1.1271394	1.8717476
90.6	0.95644244	0.81978401	1.46044832	1.17382428	1.12779635	1.87231612
90.8	0.95703185	0.81937731	1.46091499	1.17427285	1.12806819	1.87285995
91.0	0.9568829	0.81872625	1.45965782	1.17371054	1.12820008	1.87205092
91.2	0.95696357	0.81939663	1.46162812	1.17410788	1.12901476	1.87386887
91.4	0.9575599	0.81867054	1.46123774	1.17387158	1.12889627	1.87316749
91.6	0.9570715	0.81772037	1.46090473	1.17298056	1.12729811	1.87294956
91.8	0.95794011	0.81802233	1.46146393	1.17456195	1.12798118	1.8740668
92.0	0.95773557	0.81618458	1.46211498	1.17457724	1.12745265	1.87321473
92.2	0.95832879	0.81660542	1.46220142	1.17489117	1.12694462	1.87412421
92.4	0.95927025	0.81705077	1.46285036	1.17538252	1.12764953	1.87500993
92.6	0.95842924	0.81676661	1.46279922	1.17497027	1.12697674	1.87449858
92.8	0.95965291	0.81789896	1.46420846	1.17590839	1.12788381	1.8767494
93.0	0.96006215	0.81679553	1.46383051	1.17592428	1.12729061	1.87725841
93.2	0.95980772	0.81667896	1.46485344	1.17714142	1.12812366	1.87799259
93.4	0.95974152	0.81667562	1.46437069	1.1761262	1.12729152	1.87853214
93.6	0.95989317	0.81704133	1.46407907	1.17637115	1.12785698	1.87895586
93.8	0.96036787	0.81695639	1.46430841	1.1764091	1.12800226	1.87954964
94.0	0.95949522	0.81704664	1.46368125	1.17636476	1.1277305	1.88016477
94.2	0.96018978	0.81775715	1.46541284	1.17703692	1.12920848	1.88080466
94.4	0.96000452	0.81737262	1.46463033	1.17700997	1.13020708	1.88152981
94.6	0.96017241	0.81896986	1.46529297	1.17734837	1.13058165	1.88188714
94.8	0.96123012	0.81987648	1.46472437	1.1779693	1.13066643	1.8826128
95.0	0.96089831	0.81998572	1.46446884	1.17772744	1.13054485	1.88348155
95.2	0.96170361	0.82064984	1.46553155	1.17739796	1.13105402	1.88534109
95.4	0.96191243	0.81998689	1.46474213	1.17831587	1.13078726	1.884251
95.6	0.96220349	0.82142574	1.46495852	1.17826027	1.13069879	1.88471151
95.8	0.96285093	0.82191797	1.46553715	1.1790026	1.13058947	1.88497701
96.0	0.96292543	0.82230783	1.46589719	1.17919709	1.13077399	1.88489915
96.2	0.96409789	0.82309779	1.46595029	1.18017831	1.13183038	1.88639614
96.4	0.96444907	0.82242013	1.46679317	1.17961368	1.13163268	1.88658857
96.6	0.96362935	0.82179027	1.46669681	1.17996515	1.13112761	1.88642187
96.8	0.9633859	0.82110022	1.46591731	1.18011761	1.13037816	1.8861448
97.0	0.96278666	0.82013467	1.4647244	1.17909752	1.12941894	1.88493905
97.2	0.96295318	0.8208851	1.46622113	1.18001312	1.13013836	1.88575258
97.4	0.96426837	0.82096507	1.46699742	1.18006041	1.13029439	1.88641601
97.6	0.96322316	0.82054323	1.46687388	1.18063242	1.13084834	1.88603726
97.8	0.96351582	0.82007558	1.46732924	1.18038921	1.13039959	1.88577999
98.0	0.96277116	0.81951183	1.46646318	1.18034552	1.12963693	1.88514141
98.2	0.9630366	0.81953838	1.46780118	1.18003648	1.13041378	1.88517742
98.4	0.96372316	0.81979884	1.46728671	1.18007667	1.13014456	1.88517885
98.6	0.96356215	0.81972041	1.46709925	1.18068856	1.12916669	1.88620922
98.8	0.96423172	0.82052265	1.46865051	1.18138988	1.13059253	1.88782698
99.0	0.96467482	0.82007878	1.4694622	1.18116776	1.13084875	1.88870696
99.2	0.96533782	0.82073059	1.46915528	1.18052969	1.13081	1.88925166
99.4	0.96553304	0.82013791	1.46993848	1.18205117	1.13163502	1.88947471
99.6	0.96650372	0.82186507	1.47093495	1.18203492	1.13241744	1.89099544
99.8	0.96608504	0.82095977	1.47030075	1.18236205	1.13201167	1.89117095
100.0	0.96694175	0.82179328	1.47114604	1.18271198	1.13262177	1.89187163
100.2	0.96795401	0.82155636	1.47194866	1.18395065	1.13388179	1.89367335
100.4	0.9666135	0.81990222	1.4712384	1.18112693	1.13205319	1.89223345
100.6	0.96596838	0.82031346	1.47004075	1.1816674	1.13189391	1.89196116
100.8	0.96579133	0.820642	1.4694049	1.18211019	1.13132624	1.891899
101.0	0.96603488	0.81998907	1.47041952	1.18151284	1.13130308	1.89237162
101.2	0.96746047	0.82085573	1.47139972	1.18365729	1.13207972	1.89381561
101.4	0.96803257	0.82117111	1.47187588	1.18411968	1.13293848	1.89522936
101.6	0.96675225	0.82082595	1.47022721	1.18326509	1.13093942	1.89306694
101.8	0.96759886	0.82130245	1.47034058	1.18406549	1.13040822	1.89362054
102.0	0.96713615	0.82106388	1.46998788	1.18328517	1.13009887	1.89363393
102.2	0.96775512	0.82168725	1.4721882	1.18467877	1.13092708	1.89436935
102.4	0.96787995	0.82131748	1.47193011	1.18494036	1.13029827	1.89539052
102.6	0.96739175	0.82121653	1.47246111	1.18534459	1.13038401	1.89588526
102.8	0.9685541	0.82198908	1.47401997	1.18587569	1.13154183	1.89709296
103.0	0.96823184	0.820733	1.47270367	1.18549516	1.13125179	1.89698973
103.2	0.9686031	0.82153822	1.47329808	1.18566641	1.13178605	1.89790269
103.4	0.9683918	0.82055593	1.47434533	1.18643804	1.13262127	1.89799427
103.6	0.96951866	0.82253856	1.47503261	1.1867081	1.13358892	1.89925614
103.8	0.96875193	0.8215638	1.47478925	1.18660669	1.13353659	1.89869569
104.0	0.96997341	0.82307215	1.47641994	1.18674405	1.13455285	1.89960893
104.2	0.97106323	0.82297317	1.47744676	1.1880337	1.13623158	1.90087991
104.4	0.96959676	0.82171392	1.47573505	1.18556337	1.1345765	1.8994719
104.6	0.97066668	0.82343906	1.4760633	1.1880708	1.13541525	1.90081155
104.8	0.97065373	0.82199386	1.47584707	1.1874461	1.13519828	1.90053791
105.0	0.97173934	0.82213712	1.47717665	1.18733581	1.13595673	1.90117511
105.2	0.9726727	0.82289316	1.47762549	1.18794622	1.13623629	1.90162186
105.4	0.97221459	0.82316902	1.47786726	1.18737396	1.13622836	1.90204543
105.6	0.97290888	0.82346928	1.47795339	1.18801644	1.13541292	1.90143542
105.8	0.97334768	0.82290069	1.47817032	1.18854809	1.13640886	1.90350268
106.0	0.97245248	0.8231408	1.47825044	1.18709804	1.13554951	1.90242921
106.2	0.9717988	0.82218984	1.47791109	1.18737029	1.13454001	1.9026361
106.4	0.97259878	0.82221949	1.47880526	1.18835483	1.13477959	1.90364099
106.6	0.97159232	0.82164134	1.47806765	1.18735093	1.13378104	1.90317214
106.8	0.97228672	0.82150022	1.47831876	1.18830531	1.13435965	1.9035977
107.0	0.97118279	0.82105662	1.47757515	1.18833356	1.13433808	1.90256749
107.2	0.97146586	0.82102657	1.47794878	1.18792933	1.13395917	1.90311251
107.4	0.97101914	0.82182013	1.47763452	1.18834567	1.13439731	1.90294116
107.6	0.97154157	0.8227344	1.47852411	1.1892264	1.13500608	1.90382138
107.8	0.9721039	0.82265034	1.47914004	1.18984754	1.13506499	1.90400315
108.0	0.97169456	0.82252083	1.47864194	1.18975445	1.13445913	1.90363147
108.2	0.97314456	0.82217506	1.47903245	1.19163863	1.13519263	1.90536228
108.4	0.97315109	0.82276386	1.47850247	1.19102612	1.13486138	1.90486791
108.6	0.97395416	0.8232601	1.47911918	1.19129447	1.1347209	1.90480446
108.8	0.97427211	0.82324735	1.47969832	1.19086721	1.13557286	1.90468736
109.0	0.97466349	0.82475208	1.48119665	1.19244284	1.13628662	1.90590789
109.2	0.9755945	0.82560758	1.48146531	1.1929912	1.13698492	1.90687172
109.4	0.97534866	0.8262078	1.48256484	1.19324457	1.13760092	1.90782826
109.6	0.97663987	0.82625158	1.48317583	1.19414021	1.13804067	1.90856874
109.8	0.97600205	0.82566603	1.48316403	1.19281986	1.13788927	1.90826971
110.0	0.97514725	0.82583123	1.4826447	1.19179536	1.13691739	1.90781087
110.2	0.97649199	0.82542827	1.48338337	1.19316921	1.13734398	1.90999454
110.4	0.97805229	0.82579706	1.48524187	1.19383213	1.13878502	1.91022084
110.6	0.97652515	0.82451127	1.48453543	1.19252097	1.1384946	1.91018527
110.8	0.97731331	0.8245953	1.48479832	1.19342345	1.13799207	1.90977992
111.0	0.97700382	0.82433575	1.48461525	1.19312544	1.13735155	1.90950874
111.2	0.97667944	0.82341965	1.48430417	1.19298153	1.13699424	1.9101574
111.4	0.97683782	0.82434654	1.48484287	1.19333663	1.13708664	1.90973943
111.6	0.97784028	0.82293115	1.48563284	1.19347498	1.13605267	1.91045916
111.8	0.97736158	0.82302407	1.48503011	1.19286598	1.13562912	1.91027841
112.0	0.97694495	0.82163848	1.4840107	1.19324164	1.1347443	1.91011133
112.2	0.97777967	0.82267785	1.4842573	1.19392681	1.13539536	1.91052397
112.4	0.97746722	0.82310334	1.48405173	1.1928771	1.13522093	1.90923007
112.6	0.97709198	0.82250012	1.48327475	1.19248532	1.13457532	1.90832958
112.8	0.97714994	0.82305019	1.48341749	1.19394415	1.135087	1.90869203
113.0	0.97671808	0.82304752	1.48360462	1.1943483	1.13512601	1.90964755
113.2	0.97805373	0.82365427	1.48386999	1.19458682	1.13613036	1.9105771
113.4	0.97751577	0.82330407	1.4844381	1.19444504	1.1360192	1.91039106
113.6	0.9787326	0.82401258	1.48496213	1.19522258	1.13704539	1.91070958
113.8	0.97827645	0.82400823	1.48437286	1.19506346	1.1372987	1.91111799
114.0	0.97925433	0.8249288	1.48544457	1.1958699	1.1386242	1.91346347
114.2	0.98112441	0.82578274	1.48657403	1.19668674	1.13954245	1.91468151
114.4	0.98189108	0.82535538	1.48722714	1.19727733	1.13963752	1.91513219
114.6	0.98078392	0.82534029	1.487736	1.1967843	1.13949504	1.91583016
114.8	0.98099451	0.82587338	1.4868039	1.19701302	1.13876285	1.91619087
115.0	0.98138274	0.82692392	1.48774149	1.19760815	1.13989692	1.91710396
115.2	0.98101011	0.82634542	1.48798299	1.19770948	1.13993062	1.91677377
115.4	0.98138016	0.82736793	1.48760842	1.19754623	1.14010135	1.91643708
115.6	0.98117205	0.82602889	1.48818673	1.19721849	1.13907252	1.91676494
115.8	0.9799748	0.82672095	1.48790055	1.19657422	1.13907228	1.9162972
116.0	0.98037286	0.826532	1.48798207	1.19722565	1.13899016	1.91629938
116.2	0.97990252	0.82712099	1.48806953	1.19636078	1.1390831	1.91516762
116.4	0.98025	0.82675065	1.4873897	1.19556859	1.13872931	1.91423355
116.6	0.97934652	0.82602234	1.48599757	1.19555385	1.13749487	1.91387188
116.8	0.97863872	0.82583883	1.48689819	1.1958345	1.13746544	1.9144297
117.0	0.9790046	0.82494442	1.48751354	1.19589466	1.1378653	1.91418391
117.2	0.980292	0.82584537	1.48903641	1.19669492	1.1390697	1.91584398
117.4	0.98013355	0.82604242	1.48947006	1.19649338	1.13880495	1.91546878
117.6	0.98033055	0.82538678	1.48921101	1.19650293	1.13924588	1.91624115
117.8	0.98038676	0.82617375	1.48992555	1.19728962	1.13987274	1.91685456
118.0	0.98151253	0.82678545	1.49164976	1.19837465	1.14052329	1.91820927
118.2	0.98049762	0.82448281	1.49027062	1.19737394	1.13903187	1.91772567
118.4	0.98199794	0.8247066	1.49119587	1.19812046	1.13945329	1.91844485
118.6	0.98219297	0.82592232	1.49229784	1.19859648	1.1402427	1.91971536
118.8	0.98236897	0.82620747	1.49199633	1.19933105	1.14069831	1.92001274
119.0	0.98295714	0.82591701	1.49235896	1.19982717	1.14087949	1.91952468
119.2	0.98213243	0.82587109	1.49137711	1.19904781	1.14048616	1.91821213
119.4	0.98300149	0.82553327	1.49173566	1.19940948	1.14040067	1.91874974
119.6	0.98268757	0.82437672	1.49266926	1.19876472	1.13985727	1.91868142
119.8	0.98304168	0.82528908	1.49309731	1.19968743	1.14039804	1.91984505
120.0	0.98247135	0.82481154	1.49203106	1.19909815	1.13987408	1.91988785
120.2	0.98337824	0.82519319	1.49243687	1.19887955	1.14014449	1.91984938
120.4	0.98252401	0.82441908	1.49082095	1.19823988	1.13952905	1.91937016
120.6	0.98314815	0.8246503	1.49087269	1.19951499	1.13976766	1.92060857
120.8	0.98343654	0.82417116	1.49212626	1.20019855	1.14034064	1.92086792
121.0	0.98364468	0.82412352	1.49152013	1.20042549	1.14041324	1.92028472
121.2	0.9845804	0.82578004	1.49301157	1.20120974	1.14088177	1.92253285
121.4	0.98439048	0.82584505	1.49104462	1.20097993	1.14014752	1.92193379
121.6	0.98460942	0.82560696	1.49168204	1.20151306	1.14054611	1.92261784
121.8	0.98461052	0.8266558	1.49202736	1.20245896	1.14091759	1.92217545
122.0	0.98420758	0.82453281	1.49162452	1.20087468	1.13919521	1.92080616
122.2	0.98385778	0.82435417	1.49106452	1.20093069	1.13899002	1.92119444
122.4	0.98568093	0.82617776	1.49260461	1.20147233	1.14008123	1.92216154
122.6	0.98577426	0.82708862	1.49240563	1.20180291	1.13966931	1.92249895
122.8	0.98492422	0.8268018	1.4919696	1.20064108	1.14001147	1.92165478
123.0	0.98518668	0.82660178	1.49118399	1.20023511	1.13961343	1.92113953
123.2	0.98420722	0.82731948	1.49200219	1.19932636	1.1397411	1.92101967
123.4	0.98467196	0.82572425	1.49201488	1.19913515	1.13859385	1.92151476
123.6	0.98393512	0.82626136	1.4927435	1.19890766	1.13920383	1.9215326
123.8	0.98436029	0.82631465	1.49327577	1.19896697	1.13951672	1.92245585
124.0	0.98374394	0.82639157	1.49384386	1.19864663	1.13972962	1.92291827
124.2	0.98474127	0.82657258	1.4945928	1.19925723	1.14052262	1.92363194
124.4	0.98425426	0.82603132	1.49406238	1.19976784	1.14111681	1.92378015
124.6	0.98557317	0.82721666	1.49504652	1.20108228	1.14137896	1.92498063
124.8	0.98561259	0.82625967	1.49592738	1.20211566	1.14207209	1.92530923
125.0	0.98598901	0.82754265	1.49641287	1.20221521	1.14207752	1.92528707
125.2	0.98708339	0.82711913	1.49617664	1.20330807	1.14188848	1.92624549
125.4	0.98584223	0.82673588	1.49574906	1.20300704	1.1418004	1.92521563
125.6	0.98569246	0.8263988	1.49594431	1.20343068	1.14161746	1.92497707
125.8	0.98513198	0.82602992	1.49585599	1.20362708	1.14107872	1.92381055
126.0	0.98557068	0.82495388	1.49626896	1.20323049	1.14089854	1.92341052
126.2	0.98508958	0.82595887	1.49551203	1.2035619	1.14131306	1.92403887
126.4	0.98540421	0.82555689	1.4957132	1.20336575	1.1406472	1.92436699
126.6	0.98649744	0.827556	1.4967149	1.20422738	1.14141482	1.92460758
126.8	0.98571991	0.82695451	1.49717426	1.20343849	1.14137911	1.92464043
127.0	0.9859046	0.82605603	1.49650836	1.20345327	1.14117231	1.92463778
127.2	0.98569707	0.82580685	1.49649564	1.20404043	1.14071253	1.9244703
127.4	0.98595818	0.82572826	1.49544657	1.20319154	1.14037921	1.92500011
127.6	0.98649361	0.8269843	1.49747075	1.20385097	1.14098197	1.92567765
127.8	0.9875575	0.82681767	1.49859984	1.20457087	1.14192972	1.92709035
128.0	0.98790353	0.82721656	1.49821579	1.20481504	1.1419582	1.92840738
128.2	0.98869474	0.82780476	1.49916122	1.20594223	1.14281038	1.9290501
128.4	0.98963477	0.82926683	1.49949671	1.20636231	1.1438129	1.93024785
128.6	0.99049397	0.82925538	1.49967425	1.2072431	1.14394344	1.93058036
128.8	0.99006947	0.82840175	1.49970204	1.20660298	1.1437203	1.9298588
129.0	0.99045638	0.828755	1.49953594	1.20653742	1.1428102	1.93018843
129.2	0.98990799	0.82804232	1.49872571	1.20757677	1.1432853	1.93021608
129.4	0.98925517	0.82832671	1.49921376	1.20662876	1.14331084	1.92901942
129.6	0.9898989	0.828807	1.49871268	1.20707506	1.14337023	1.92991685
129.8	0.98949003	0.82797663	1.49930114	1.20695637	1.14234227	1.92875897
130.0	0.98917802	0.82720919	1.49935803	1.20658961	1.14187532	1.92856985
130.2	0.98896696	0.82786781	1.49867596	1.20658587	1.14220811	1.92830596
130.4	0.98958043	0.82765372	1.50026716	1.20748185	1.14240869	1.92909717
130.6	0.98946594	0.82862772	1.50088678	1.2071993	1.14250835	1.92816271
130.8	0.98835524	0.82759148	1.49983857	1.20599031	1.14128258	1.92810212
131.0	0.98899864	0.82772266	1.49997688	1.20725914	1.14211261	1.92855616
131.2	0.98878079	0.82753639	1.50011179	1.20774056	1.14146677	1.92812136
131.4	0.98908851	0.82755935	1.49995664	1.20687228	1.1419026	1.92951829
131.6	0.98917976	0.82802408	1.50075626	1.20738528	1.14164598	1.92913806
131.8	0.98969179	0.8275879	1.50017446	1.20713313	1.14207279	1.93008229
132.0	0.98956965	0.8276646	1.49958754	1.20635523	1.14201191	1.92991651
132.2	0.99060092	0.82877412	1.50182139	1.20824956	1.1427874	1.92992759
132.4	0.99051086	0.82834775	1.49945438	1.20638902	1.14249466	1.92983423
132.6	0.9910126	0.82785178	1.49989294	1.20706163	1.14208835	1.92917173
132.8	0.99039931	0.82793054	1.49992472	1.20629213	1.1420425	1.92981493
133.0	0.99007555	0.82703375	1.49979856	1.20635087	1.14160639	1.92985683
133.2	0.99119293	0.8280935	1.50063314	1.20693768	1.14348917	1.93066432
133.4	0.99097862	0.82786899	1.50045194	1.20607143	1.14258916	1.93003677
133.6	0.99102648	0.82778495	1.50130847	1.20656867	1.1429289	1.93060348
133.8	0.99071923	0.82735627	1.50120954	1.20705381	1.14180757	1.92957673
134.0	0.99094431	0.82705893	1.50174412	1.20743855	1.14365939	1.93050823
134.2	0.99122999	0.82647122	1.50127222	1.20715118	1.14313363	1.92899172
134.4	0.99148391	0.82778772	1.50300115	1.20795283	1.14346619	1.9300563
134.6	0.99219408	0.82797401	1.50265916	1.20847447	1.14293234	1.9296758
134.8	0.99299726	0.82869846	1.50417137	1.20906887	1.14350711	1.93143702
135.0	0.99217271	0.82777798	1.50365628	1.20969735	1.14338916	1.93109949
135.2	0.99273594	0.82781418	1.5034242	1.20981644	1.14366138	1.93120841
135.4	0.99253193	0.82837153	1.50253771	1.21025547	1.14399713	1.93180501
135.6	0.99301219	0.82904155	1.50323923	1.20989466	1.14356613	1.93150118
135.8	0.99310257	0.82764338	1.50258106	1.21010065	1.14368804	1.93148839
136.0	0.99311136	0.82786909	1.50351329	1.21050256	1.14362157	1.93161974
136.2	0.99308847	0.8288807	1.50368475	1.21094306	1.14305019	1.93205662
136.4	0.99348816	0.82907873	1.50415191	1.21110183	1.14372822	1.9328401
136.6	0.99345532	0.8295622	1.50464047	1.21187519	1.14388573	1.93387916
136.8	0.99291575	0.83039779	1.50500052	1.21189758	1.1445768	1.93424854
137.0	0.99321168	0.82967307	1.50503634	1.21212472	1.14329296	1.93336772
137.2	0.9940716	0.83057255	1.50575632	1.2118073	1.1447502	1.93475733
137.4	0.99307609	0.83016396	1.50510557	1.21117876	1.14419188	1.93385904
137.6	0.99426518	0.8307447	1.50600984	1.21207732	1.14503365	1.9349932
137.8	0.99375099	0.8300679	1.50536811	1.21187712	1.14434679	1.93518401
138.0	0.99290466	0.82842694	1.50437072	1.21018416	1.14369441	1.93365837
138.2	0.99411966	0.82909351	1.50480238	1.21096923	1.14346122	1.93370374
138.4	0.99552975	0.83045366	1.505753	1.21151366	1.1450956	1.93566592
138.6	0.99600684	0.82915219	1.50542683	1.2113163	1.14493923	1.93475355
138.8	0.99498913	0.8291084	1.50548321	1.21029501	1.14417593	1.93471545
139.0	0.99463416	0.82831234	1.50439858	1.20990438	1.14398247	1.93416473
139.2	0.99585868	0.82878703	1.50543846	1.21066231	1.14523643	1.93502504
139.4	0.9951214	0.82766114	1.5052555	1.21012056	1.14478836	1.93446154
139.6	0.99575124	0.82869711	1.50681885	1.2107171	1.1456148	1.93469645
139.8	0.99481323	0.82688275	1.50590222	1.21005569	1.14503092	1.93426504
140.0	0.99585471	0.82797102	1.5076973	1.21070724	1.14577195	1.93556346
140.2	0.99640083	0.82897284	1.50789286	1.21170525	1.14668213	1.93628712
140.4	0.99703042	0.82919013	1.5084268	1.21309985	1.14735546	1.93665116
140.6	0.99692302	0.82965396	1.50810532	1.21264057	1.14691226	1.93696714
140.8	0.99777357	0.83061785	1.50964885	1.21498172	1.14741341	1.93740194
141.0	0.99803403	0.8291363	1.50928515	1.21407499	1.14642908	1.93717617
141.2	0.99781265	0.82998898	1.50903677	1.21453412	1.14741385	1.93818658
141.4	0.99854219	0.82954406	1.50954114	1.21542175	1.14798802	1.93918782
141.6	0.99854466	0.82960225	1.50931725	1.21570627	1.14732742	1.93940544
141.8	0.99749322	0.82834238	1.50904501	1.21484515	1.14657517	1.94000169
142.0	0.99813514	0.82799267	1.50842875	1.21402765	1.14629743	1.93941308
142.2	0.99939601	0.82970835	1.50937755	1.21476241	1.14727974	1.94063358
142.4	0.99952571	0.82813148	1.50896568	1.21423025	1.14673406	1.94111324
142.6	0.99894216	0.82877467	1.50812243	1.21412977	1.14620943	1.94112623
142.8	0.99838512	0.82841085	1.50777872	1.21367232	1.14562247	1.94074688
143.0	0.99869314	0.82850491	1.50759387	1.21410096	1.14660026	1.94156725
143.2	0.99863555	0.82765926	1.50868288	1.21478556	1.14685636	1.94193375
143.4	0.99906517	0.82908532	1.50928154	1.21461608	1.14694839	1.94135733
143.6	1.00008331	0.83070346	1.51020036	1.2164199	1.14852807	1.94243688
143.8	1.00033861	0.82958368	1.50976678	1.21539154	1.14823678	1.94311646
144.0	1.0011379	0.8306532	1.51002625	1.21648501	1.14887084	1.94204411
144.2	1.00107831	0.83144342	1.51023733	1.21769454	1.1491602	1.94248345
144.4	1.0009283	0.83176935	1.51062634	1.21798028	1.14856013	1.94258287
144.6	1.00191259	0.83140811	1.51156926	1.21912579	1.14911199	1.94263007
144.8	1.00190334	0.83144822	1.51153757	1.21987892	1.1494035	1.94269823
145.0	1.00083354	0.8307172	1.51074192	1.21834796	1.14871118	1.9413296
145.2	1.00200084	0.83171441	1.511295	1.21991249	1.14958351	1.94207721
145.4	1.00211241	0.83092971	1.51201115	1.21919563	1.14902939	1.94236612
145.6	1.00158005	0.83123759	1.51158489	1.21863633	1.1480799	1.94194115
145.8	1.00044288	0.83008776	1.51195906	1.2177461	1.14713224	1.94308971
146.0	1.00135584	0.83003153	1.51149774	1.21671637	1.14714379	1.94134151
146.2	1.0016293	0.83085383	1.51127804	1.21777468	1.14740127	1.94211404
146.4	1.00045875	0.82850863	1.51097656	1.21676981	1.14712338	1.94200199
146.6	1.00072713	0.82962502	1.51076453	1.21640494	1.1467368	1.94146245
146.8	0.99968447	0.82669818	1.51025115	1.21518407	1.14610487	1.94060252
147.0	1.00090454	0.82790941	1.5106562	1.21679983	1.14683851	1.94184138
147.2	1.00152126	0.8269767	1.51133929	1.21626794	1.14642171	1.94213773
147.4	1.00139462	0.82854969	1.51221643	1.21614475	1.14688172	1.94132248
147.6	1.00107991	0.82739625	1.5110181	1.21610963	1.14640438	1.94138198
147.8	1.00103425	0.82772807	1.51138988	1.21602686	1.14648503	1.94155392
148.0	1.000852	0.82758491	1.51100691	1.21609139	1.1458716	1.94052454
148.2	1.00063111	0.827222	1.51130018	1.21647198	1.14620353	1.94142683
148.4	1.00124318	0.82767169	1.51113098	1.21687575	1.14674897	1.94123956
148.6	1.00105466	0.82758081	1.51128744	1.21747017	1.14725522	1.94013613
148.8	0.99997967	0.82743072	1.510065	1.21561302	1.14607629	1.93914966
149.0	1.00035372	0.82807669	1.51067046	1.21707657	1.146802	1.93913374
149.2	1.00207018	0.82970112	1.51180265	1.21787072	1.14747799	1.94075543
149.4	1.00097575	0.82897639	1.51202836	1.21808889	1.14706858	1.94046728
149.6	1.00069343	0.82873194	1.51268588	1.21781156	1.14736467	1.94043201
149.8	1.00076231	0.82888786	1.5131737	1.21790052	1.14757562	1.94138383
150.0	1.0020656	0.83033678	1.51329752	1.21887274	1.14897707	1.94159059
150.2	1.00224031	0.83057766	1.51480045	1.21978272	1.14947302	1.94334598
150.4	1.00195733	0.82931948	1.51509116	1.21831817	1.14935716	1.94329332
150.6	1.00309078	0.83044849	1.51541352	1.21944551	1.14937393	1.9442266
150.8	1.00315999	0.82944296	1.51537028	1.21925293	1.14908311	1.9448815
151.0	1.00446709	0.8317664	1.51621226	1.22087721	1.15106372	1.94649604
151.2	1.00357913	0.83034231	1.51587922	1.21947393	1.14985237	1.94621252
151.4	1.00352452	0.83063639	1.51691567	1.22096408	1.15002363	1.94639577
151.6	1.00451636	0.83027014	1.51629492	1.22064973	1.14962692	1.94711399
151.8	1.00420626	0.83056238	1.51696752	1.22124266	1.15020075	1.94726945
152.0	1.00418673	0.83012824	1.51669374	1.22080086	1.14982371	1.94679808
152.2	1.00457908	0.83044875	1.51639939	1.22143999	1.15009245	1.94728323
152.4	1.00417484	0.83115866	1.51623437	1.22148383	1.15029737	1.94679089
152.6	1.0027419	0.82971965	1.51530204	1.22077366	1.14902867	1.94512284
152.8	1.00376098	0.83001063	1.51479237	1.22039711	1.14946224	1.94474488
153.0	1.00501988	0.83119782	1.51613338	1.22186754	1.15024367	1.94637669
153.2	1.00455783	0.83062723	1.51548976	1.22098229	1.14965334	1.94616977
153.4	1.00378182	0.82953099	1.51545609	1.22078506	1.1486885	1.94507892
153.6	1.0053822	0.83086981	1.51690194	1.22132331	1.14935539	1.94608965
153.8	1.00571628	0.83118355	1.51670584	1.22114724	1.14873846	1.94725979
154.0	1.00517185	0.83160718	1.51718262	1.22108089	1.14933016	1.94775265
154.2	1.00552966	0.83182414	1.51804804	1.2207416	1.14881397	1.947864
154.4	1.00489288	0.83150949	1.51680978	1.22030738	1.14828763	1.94710403
154.6	1.00539144	0.83291839	1.51816032	1.22135721	1.14855994	1.94804695
154.8	1.00529025	0.83172722	1.51771693	1.22088545	1.1477789	1.94839845
155.0	1.0046556	0.83120824	1.51772129	1.22058577	1.14866677	1.94812357
155.2	1.00419396	0.83139344	1.51793717	1.22087537	1.14787699	1.94858091
155.4	1.00607834	0.83210328	1.51946018	1.22217869	1.14899956	1.94972027
155.6	1.0065956	0.83167182	1.51918804	1.2209162	1.14929542	1.94853753
155.8	1.00474845	0.83175018	1.51867387	1.22110577	1.14923748	1.94763964
156.0	1.00622605	0.83227151	1.51938135	1.22181449	1.14976625	1.94866106
156.2	1.00521808	0.83227185	1.51884626	1.22166579	1.14963593	1.94888721
156.4	1.00472207	0.83157096	1.51843504	1.22085148	1.14900819	1.9477252
156.6	1.00531128	0.8315072	1.51837153	1.22184607	1.14919726	1.94777574
156.8	1.0063963	0.83249579	1.5184665	1.22141371	1.15035173	1.9479195
157.0	1.0061733	0.8314816	1.5177239	1.22141856	1.14883093	1.9479312
157.2	1.0052871	0.83042731	1.51745123	1.22143349	1.14918688	1.94707625
157.4	1.00620595	0.83070845	1.51795764	1.22242077	1.14888768	1.94667983
157.6	1.00771028	0.8317743	1.51808353	1.22298967	1.14985649	1.9472493
157.8	1.00745254	0.83097293	1.51666253	1.22221406	1.14867938	1.94671935
158.0	1.00679687	0.83091345	1.51668635	1.22259682	1.14890618	1.94712844
158.2	1.00676821	0.83040237	1.51590061	1.22234207	1.14790049	1.94620447
158.4	1.00674154	0.83014323	1.51632382	1.22237331	1.14802563	1.94671611
158.6	1.00725508	0.83109027	1.51725937	1.223092	1.14900148	1.94868647
158.8	1.00715013	0.83111782	1.51828547	1.22297888	1.14899614	1.94956842
159.0	1.00872162	0.83212375	1.51862933	1.22415667	1.15111655	1.95011007
159.2	1.0082053	0.83265839	1.51945944	1.22461393	1.15059092	1.95043134
159.4	1.01052195	0.83342606	1.5217862	1.22614441	1.15239513	1.95134012
159.6	1.01004857	0.83365603	1.52187401	1.22546688	1.15217596	1.95150399
159.8	1.00939084	0.83377662	1.52298437	1.22571902	1.15209009	1.95184898
160.0	1.01006195	0.83415334	1.52352454	1.22597291	1.15208284	1.95261798
160.2	1.00768534	0.83442711	1.52316996	1.22520392	1.15125859	1.95179848
160.4	1.00818332	0.83336063	1.5228671	1.22430104	1.15068765	1.95088548
160.6	1.00818862	0.83352106	1.52367658	1.22522776	1.15088696	1.95149812
160.8	1.00814447	0.83383223	1.52333836	1.22495363	1.15077116	1.95096579
161.0	1.00768124	0.8329178	1.52310164	1.22482948	1.15071337	1.95050117
161.2	1.00734183	0.8327648	1.52314139	1.22482798	1.15066494	1.95019523
161.4	1.00891508	0.83284612	1.52355505	1.22549069	1.15101322	1.95024888
161.6	1.00912724	0.83357039	1.52339137	1.22509669	1.15086757	1.95044992
161.8	1.00913126	0.83177658	1.52237131	1.22458491	1.15029106	1.94999901
162.0	1.0083968	0.83164768	1.5222972	1.22487861	1.15037851	1.95040851
162.2	1.00853974	0.83151215	1.52232023	1.22363546	1.15036303	1.94936823
162.4	1.0086218	0.83145412	1.52172845	1.22462685	1.15098042	1.95026323
162.6	1.00869288	0.83208152	1.52235965	1.22516745	1.15162493	1.95148414
162.8	1.01005678	0.83283037	1.52314638	1.22624978	1.15290024	1.9515853
163.0	1.01092396	0.8321072	1.52164995	1.22701202	1.15298277	1.95213646
163.2	1.01046325	0.83221586	1.52214964	1.22641991	1.1524894	1.95128939
163.4	1.01174718	0.8327675	1.52263963	1.22734361	1.15331305	1.95281761
163.6	1.01018335	0.83205329	1.52129847	1.22600018	1.15175221	1.95201783
163.8	1.01092851	0.83161551	1.52140972	1.22603157	1.15184245	1.95156266
164.0	1.0099783	0.83181671	1.51984652	1.22520536	1.15137925	1.95142901
164.2	1.00991482	0.83139147	1.52107302	1.22596758	1.15073465	1.95181696
164.4	1.01034576	0.83059723	1.5206421	1.22546028	1.1499033	1.95135401
164.6	1.01075647	0.83060918	1.52091377	1.22665596	1.15075222	1.95230985
164.8	1.01014572	0.83118032	1.52004678	1.22642304	1.14981147	1.95230744
165.0	1.00987566	0.83025019	1.52108523	1.22572611	1.15069886	1.95271713
165.2	1.01062517	0.83083743	1.52189883	1.22676025	1.15064773	1.95356198
165.4	1.01066849	0.83010359	1.52177339	1.22607218	1.14989799	1.95341165
165.6	1.01011007	0.83096126	1.52170099	1.22550682	1.14955524	1.95359599
165.8	1.01154208	0.83131801	1.52117661	1.22643457	1.1503134	1.95415706
166.0	1.01169468	0.83282464	1.52267958	1.2267833	1.15068157	1.95461763
166.2	1.01137612	0.83233776	1.52296241	1.22598576	1.15096664	1.95490371
166.4	1.01089235	0.83184926	1.52195791	1.22670898	1.15047854	1.95494201
166.6	1.01125416	0.83232491	1.52344157	1.22622057	1.15088579	1.95519056
166.8	1.01138478	0.83151053	1.52190114	1.22620555	1.15057277	1.95532771
167.0	1.0116335	0.83136666	1.52241444	1.22588659	1.15069514	1.95535396
167.2	1.01171684	0.83222275	1.52298556	1.22548123	1.15050226	1.95447906
167.4	1.01205258	0.83193844	1.52370592	1.22609955	1.15089274	1.95530881
167.6	1.01202969	0.83250695	1.52401878	1.22620788	1.15146837	1.95525694
167.8	1.01337088	0.83211805	1.5244765	1.22668521	1.15126423	1.95516012
168.0	1.01275111	0.83263189	1.52468481	1.2270116	1.15103967	1.95521781
168.2	1.01205013	0.83226898	1.52448042	1.226479	1.14974504	1.95464074
168.4	1.01168766	0.83202267	1.52350624	1.22614832	1.14980039	1.95347314
168.6	1.01198924	0.83177648	1.52381758	1.22682831	1.15005397	1.95334135
168.8	1.01115764	0.83201517	1.52365801	1.22692054	1.14928094	1.95386901
169.0	1.0118267	0.83205715	1.5245939	1.22700294	1.15085127	1.95406097
169.2	1.01141082	0.83218627	1.52286469	1.22683527	1.14972634	1.95338124
169.4	1.01141893	0.83272196	1.52202297	1.2263692	1.14942365	1.95319159
169.6	1.01280317	0.83403628	1.52397721	1.22779223	1.15132064	1.95456347
169.8	1.013729	0.83469387	1.52385309	1.2289688	1.15190477	1.95549341
170.0	1.01323734	0.8342909	1.52505569	1.22853444	1.15215174	1.95570103
170.2	1.01225769	0.8326301	1.52357019	1.22774759	1.15087377	1.95446533
170.4	1.01157253	0.83216208	1.52340715	1.22768244	1.15073431	1.95366975
170.6	1.01200903	0.83165325	1.52332571	1.22813215	1.1509968	1.95457181
170.8	1.01195793	0.83151124	1.5236486	1.22908082	1.1511321	1.9549358
171.0	1.01242375	0.83236266	1.52490595	1.22884506	1.1517763	1.95505942
171.2	1.01383847	0.83293683	1.52563684	1.23008028	1.15294584	1.95591418
171.4	1.01476011	0.83295505	1.52613178	1.23027265	1.15328848	1.95683838
171.6	1.01444164	0.83288369	1.52549165	1.22994646	1.1532275	1.95657694
171.8	1.01382199	0.8319429	1.52463192	1.22901288	1.15122643	1.95532938
172.0	1.01350633	0.83181102	1.52436635	1.22841103	1.15136022	1.95535332
172.2	1.01260815	0.83147976	1.52353462	1.2267266	1.15059022	1.95439523
172.4	1.01390348	0.83130786	1.52537826	1.22794547	1.15140616	1.95492612
172.6	1.01309887	0.83143	1.52531288	1.22763387	1.15052373	1.95459568
172.8	1.01323896	0.83046982	1.52486073	1.22758978	1.15073911	1.95529754
173.0	1.01264267	0.83067739	1.52417444	1.22718988	1.1505377	1.95464396
173.2	1.0132313	0.8312292	1.52433283	1.22716548	1.15002481	1.95509551
173.4	1.01422793	0.8313646	1.52567747	1.22810382	1.15095457	1.95583619
173.6	1.01415193	0.83099724	1.526705	1.22825093	1.15117975	1.95645708
173.8	1.01415731	0.83185874	1.52639825	1.22895117	1.1517359	1.95641473
174.0	1.01487008	0.83164496	1.52767982	1.22867778	1.15235685	1.95620937
174.2	1.0135494	0.83058323	1.52697043	1.2284587	1.15144642	1.95545955
174.4	1.01367597	0.83107959	1.52846438	1.2297403	1.15265825	1.95614422
174.6	1.0144813	0.83187653	1.52824446	1.2301494	1.15312881	1.95703103
174.8	1.01460803	0.83191567	1.52886185	1.23141658	1.15349063	1.95727138
175.0	1.01479202	0.8319102	1.52829782	1.23034581	1.15391473	1.95745414
175.2	1.01671185	0.83266096	1.52960348	1.23199413	1.15556079	1.95876963
175.4	1.01580457	0.83206506	1.52902787	1.23053845	1.15399917	1.95921327
175.6	1.01593847	0.83201508	1.52891614	1.23070621	1.15425891	1.9584028
175.8	1.01618609	0.83146177	1.52874195	1.2305201	1.15340519	1.95826693
176.0	1.01679509	0.83227147	1.52844496	1.23032414	1.15425161	1.95794137
176.2	1.0164553	0.83272299	1.52869654	1.22995528	1.15408891	1.95847244
176.4	1.01697982	0.83230064	1.52866081	1.22967523	1.15312759	1.95862816
176.6	1.01591541	0.8315733	1.52855164	1.23028698	1.15206105	1.9582909
176.8	1.01625717	0.83204945	1.52830523	1.22989489	1.15196338	1.9580226
177.0	1.01554745	0.83147414	1.5273303	1.22825334	1.15096599	1.95787149
177.2	1.01718224	0.83271733	1.52898509	1.2285969	1.15104147	1.95840582
177.4	1.01584472	0.8311478	1.52826902	1.22851367	1.15045504	1.95774614
177.6	1.01639221	0.83216865	1.52917713	1.22841469	1.15145621	1.95878076
177.8	1.01663922	0.83223938	1.5293162	1.22879526	1.1517	1.95757537
178.0	1.01616828	0.83122091	1.52895979	1.22815287	1.15120138	1.95755294
178.2	1.01487875	0.83006735	1.52869027	1.22862533	1.15046631	1.95731575
178.4	1.01489925	0.83116698	1.52900826	1.22860317	1.15078518	1.95715945
178.6	1.01511881	0.83168779	1.5283905	1.2285189	1.15114036	1.9579935
178.8	1.0149726	0.83087487	1.52919323	1.22970669	1.15070326	1.95787364
179.0	1.0160541	0.83164133	1.52947773	1.2300957	1.15267243	1.95913725
179.2	1.01755058	0.8324358	1.53043173	1.2308265	1.15252243	1.96046295
179.4	1.01721127	0.83282507	1.53041553	1.2303695	1.15193749	1.96041291
179.6	1.01723789	0.83215055	1.5291879	1.23103724	1.15165911	1.9591337
179.8	1.01751717	0.83250614	1.52934501	1.23181576	1.15170855	1.95917707
180.0	1.01785822	0.83304025	1.52843805	1.23130859	1.15201917	1.95907833
180.2	1.01810685	0.8331401	1.52947951	1.23222399	1.15225538	1.96036094
180.4	1.01802883	0.83283313	1.52924335	1.2314851	1.15173695	1.95938705
180.6	1.01823634	0.83261294	1.53001997	1.23198593	1.15231683	1.95984177
180.8	1.01851579	0.83416606	1.52956317	1.23088145	1.15254295	1.95929207
181.0	1.01878573	0.83266336	1.53043867	1.23102229	1.15225534	1.9610401
181.2	1.01918077	0.8342061	1.5311181	1.23151914	1.15275999	1.96062143
181.4	1.01956188	0.83389604	1.53112466	1.23225916	1.15342792	1.96150549
181.6	1.01925499	0.83419721	1.53048384	1.2313389	1.15307149	1.96024307
181.8	1.01858775	0.83314844	1.53004919	1.23152138	1.152177	1.95949419
182.0	1.01830389	0.83240442	1.53004362	1.23077407	1.15202679	1.95948328
182.2	1.01859027	0.83296669	1.53061479	1.23136689	1.15225195	1.96026551
182.4	1.01789331	0.83320512	1.53084178	1.23140642	1.15226836	1.95977757
182.6	1.01816334	0.83237205	1.53133637	1.23118479	1.15171049	1.95983065
182.8	1.01938656	0.83285135	1.53331632	1.23281845	1.15324871	1.95987218
183.0	1.02045444	0.83372001	1.53319217	1.23325231	1.15431724	1.96169968
183.2	1.02044617	0.83310591	1.53290506	1.23295411	1.15343146	1.9609568
183.4	1.02037809	0.83413386	1.5335332	1.23373709	1.15352276	1.96119258
183.6	1.01843615	0.83228516	1.53154296	1.23272223	1.15190132	1.95963229
183.8	1.02011942	0.83288518	1.53291332	1.2341006	1.15293499	1.9600233
184.0	1.02008637	0.83264859	1.53284991	1.23344699	1.152729	1.96057605
184.2	1.0203455	0.83305446	1.5336183	1.23461189	1.15288699	1.96161342
184.4	1.02000552	0.8323772	1.53314679	1.23309097	1.15249222	1.96003634
184.6	1.0210494	0.83343179	1.53387199	1.23383853	1.15364957	1.96169663
184.8	1.020716	0.83363047	1.53321076	1.23295901	1.15322834	1.96151647
185.0	1.02112694	0.83332427	1.5336429	1.23317582	1.15357803	1.96295734
185.2	1.02010868	0.83335597	1.5324679	1.23243202	1.1531763	1.96150023
185.4	1.02056071	0.83346845	1.53249753	1.23312252	1.15368039	1.96229801
185.6	1.01897934	0.83283637	1.53116743	1.23185369	1.15234861	1.96078531
185.8	1.01909107	0.83217661	1.5321875	1.23201577	1.15281339	1.96203479
186.0	1.01889844	0.83214242	1.53220197	1.23091234	1.15286737	1.96128284
186.2	1.01843818	0.83243509	1.53224568	1.23153504	1.15301707	1.96241713
186.4	1.01781097	0.83247737	1.53312931	1.23118157	1.15257971	1.96173401
186.6	1.01845797	0.83266259	1.53414128	1.2313904	1.15285681	1.9623387
186.8	1.0192593	0.8335848	1.53539578	1.23289844	1.15430864	1.96303695
187.0	1.01909283	0.83346781	1.53428581	1.23235475	1.15372914	1.96308381
187.2	1.02000603	0.83387065	1.53523561	1.2329801	1.15433723	1.96344918
187.4	1.02050342	0.83494961	1.53645788	1.23401767	1.15450009	1.96406834
187.6	1.01968968	0.83268381	1.53503709	1.23276222	1.15293765	1.96238188
187.8	1.02139453	0.83410695	1.53691929	1.23475237	1.15455266	1.96352527
188.0	1.02124568	0.83395092	1.53710871	1.23463527	1.15389223	1.96401143
188.2	1.02287745	0.83499252	1.53749188	1.23605432	1.15483914	1.96455621
188.4	1.02358194	0.83575775	1.53759437	1.23589218	1.15555553	1.96411279
188.6	1.02362432	0.83580643	1.53729728	1.23615366	1.15593458	1.96545571
188.8	1.02247078	0.83436918	1.53535071	1.23459674	1.15484058	1.96434608
189.0	1.02255178	0.83444564	1.53569509	1.23552338	1.15493407	1.96501629
189.2	1.02204998	0.83428304	1.53482817	1.2351827	1.15452367	1.96366247
189.4	1.02255662	0.83495737	1.53476983	1.23556358	1.15591582	1.96464126
189.6	1.02206266	0.83515199	1.5346325	1.23502472	1.15568073	1.96423154
189.8	1.02185209	0.83440536	1.53485879	1.23437909	1.1555049	1.96428143
190.0	1.02171858	0.83536921	1.5352616	1.23441796	1.1559659	1.96514309
190.2	1.02164275	0.83507587	1.53555241	1.23455039	1.1557478	1.96558822
190.4	1.02206644	0.83559132	1.53564942	1.23519923	1.15592111	1.96490671
190.6	1.02118896	0.83495817	1.53625916	1.2351341	1.1557791	1.96547517
190.8	1.02141939	0.8346588	1.53624909	1.23520757	1.15558067	1.9656007
191.0	1.02205533	0.83505824	1.53731924	1.23554039	1.15615847	1.96569858
191.2	1.02303899	0.83575624	1.53912622	1.23718617	1.15674155	1.96711476
191.4	1.0220478	0.83368496	1.53834561	1.23687072	1.1568365	1.96632728
191.6	1.02227647	0.83320612	1.53781805	1.23629424	1.15548322	1.96612794
191.8	1.02312969	0.83455357	1.53933724	1.23738546	1.15676764	1.9677496
192.0	1.02356317	0.83424882	1.53939014	1.237785	1.15679459	1.96755276
192.2	1.02440741	0.83492303	1.53952857	1.23835004	1.15715032	1.96828959
192.4	1.02387528	0.83496766	1.53916555	1.23775397	1.15653339	1.96799862
192.6	1.02364091	0.83443716	1.53918346	1.23738997	1.15628052	1.96816909
192.8	1.02299943	0.83459667	1.53892017	1.23714032	1.15648983	1.96759228
193.0	1.02330518	0.83487513	1.53886268	1.23725781	1.15633404	1.96787169
193.2	1.0246433	0.83544563	1.53843201	1.23710787	1.15720877	1.96762624
193.4	1.02417564	0.83520999	1.53850659	1.2369027	1.1576242	1.96759209
193.6	1.02373007	0.83474696	1.53752818	1.23599697	1.15692405	1.96719634
193.8	1.02414161	0.83499236	1.5378386	1.2359966	1.15664513	1.96724161
194.0	1.02418051	0.83531988	1.53840149	1.23633057	1.15689775	1.96721656
194.2	1.02381538	0.83351858	1.53647366	1.23462001	1.15570009	1.96570876
194.4	1.02342643	0.8332201	1.53598642	1.23477877	1.15585334	1.96559249
194.6	1.02320038	0.83374932	1.53664524	1.23450313	1.15524737	1.96651104
194.8	1.02327372	0.83283483	1.53625551	1.23463982	1.15492005	1.9662759
195.0	1.02366703	0.83446062	1.53796933	1.23583532	1.15555629	1.96616545
195.2	1.02445836	0.83376617	1.53752356	1.23669986	1.15589263	1.96693959
195.4	1.02355499	0.83220567	1.53692997	1.23648354	1.15592569	1.96683739
195.6	1.02475726	0.83365635	1.53827617	1.237692	1.15583298	1.96760164
195.8	1.02468861	0.83375446	1.53905284	1.2380773	1.15694978	1.96801069
196.0	1.02506823	0.83477405	1.5400799	1.23877844	1.15765993	1.96847596
196.2	1.02509147	0.8347604	1.54009966	1.23895661	1.15739772	1.9688483
196.4	1.02460218	0.83497624	1.53960707	1.23824802	1.15709828	1.9683088
196.6	1.02488232	0.83516393	1.54041087	1.23881904	1.15772186	1.96909725
196.8	1.02470352	0.8356293	1.5403873	1.23908004	1.15860435	1.9686843
197.0	1.02505846	0.83530225	1.54013558	1.23884394	1.15818822	1.96907964
197.2	1.02574753	0.83565604	1.54011057	1.23873418	1.15829228	1.96869033
197.4	1.0257036	0.83553958	1.54025182	1.23899562	1.15833357	1.96892657
197.6	1.02614385	0.83596519	1.5398229	1.23893225	1.15833595	1.96973156
197.8	1.02699015	0.83591246	1.54053663	1.23945707	1.15857001	1.96939426
198.0	1.02660737	0.83463689	1.53994709	1.23856512	1.15776905	1.96858753
198.2	1.0262261	0.83398444	1.53911215	1.23729442	1.15751774	1.96845703
198.4	1.02774619	0.83483589	1.53995551	1.23834187	1.15801767	1.96910834
198.6	1.028461	0.83593765	1.5408803	1.24014811	1.15799184	1.97019479
198.8	1.02820753	0.83591171	1.54118845	1.24040277	1.15786202	1.97043908
199.0	1.02876409	0.83631107	1.5425495	1.24128784	1.15769332	1.96991775
199.2	1.02853636	0.83541728	1.54216492	1.24131953	1.15861	1.9704991
199.4	1.02824049	0.83616582	1.54322703	1.24280979	1.15853706	1.97149745
199.6	1.02892456	0.83595718	1.54337662	1.24279451	1.15957542	1.97142876
199.8	1.02889452	0.83564566	1.54309833	1.24270769	1.1593134	1.97198185
200.0	1.02850726	0.8363966	1.54392287	1.2433386	1.15987101	1.97253013
200.2	1.02772547	0.83528391	1.54301022	1.241869	1.15827754	1.97198128
200.4	1.02737493	0.83437494	1.54251448	1.24141132	1.15814255	1.97249718
200.6	1.02738914	0.83496917	1.54342805	1.24215473	1.15845019	1.97288536
200.8	1.02760564	0.83454398	1.54379737	1.24234022	1.15904797	1.97294844
201.0	1.02707146	0.83430985	1.54298991	1.24201894	1.15790229	1.97304563
201.2	1.02754453	0.83464034	1.54292115	1.24243418	1.15813489	1.97313566
201.4	1.02806516	0.83549722	1.54310698	1.24264798	1.15884212	1.97335795
201.6	1.02683246	0.83281721	1.54105819	1.2411663	1.15708773	1.97207206
201.8	1.02631509	0.83225344	1.54105405	1.2406462	1.15713085	1.97058131
202.0	1.02722567	0.83309778	1.5419479	1.24101095	1.15693354	1.9706872
202.2	1.02759913	0.83339316	1.54210402	1.24067016	1.15717015	1.97124262
202.4	1.02889057	0.83356697	1.54256625	1.24200939	1.1573721	1.97183308
202.6	1.02841528	0.83462794	1.54225633	1.24228951	1.15721581	1.97067988
202.8	1.02829047	0.83402293	1.54280803	1.24090851	1.15667139	1.97036566
203.0	1.0278988	0.83338711	1.54206602	1.24097669	1.15703771	1.96917509
203.2	1.02814734	0.83476826	1.54287264	1.24180577	1.158173	1.96998558
203.4	1.02941586	0.83497371	1.54310601	1.24235955	1.15807729	1.97058488
203.6	1.02892789	0.83406244	1.54256247	1.24163158	1.15810856	1.97007798
203.8	1.02875764	0.83419453	1.54258865	1.24160158	1.15742336	1.9705534
204.0	1.02899864	0.83513961	1.54294437	1.24212399	1.15852806	1.97130674
204.2	1.02839987	0.83391533	1.5427315	1.24114386	1.15734186	1.97144781
204.4	1.02925265	0.83465527	1.54289067	1.24224256	1.15865149	1.97300719
204.6	1.02957673	0.83541828	1.54322987	1.24201598	1.15922318	1.97271099
204.8	1.02928718	0.83500122	1.54345964	1.24241392	1.15929307	1.97310617
205.0	1.02845288	0.83559935	1.54219781	1.24183497	1.15798366	1.97204905
205.2	1.02929705	0.83481069	1.54235807	1.24183912	1.158758	1.97288577
205.4	1.02862438	0.83470603	1.54120009	1.2404337	1.15762733	1.97195687
205.6	1.02935903	0.83377401	1.54159858	1.24085229	1.15702386	1.9724499
205.8	1.02923224	0.83506664	1.54193716	1.24164642	1.15804127	1.97238226
206.0	1.03056656	0.8355181	1.54296146	1.24228879	1.15818769	1.97383796
206.2	1.03033758	0.83421244	1.54279358	1.24187609	1.15852164	1.97429968
206.4	1.03069504	0.83390187	1.54309055	1.24219917	1.15874823	1.97363299
206.6	1.03036707	0.83518436	1.54300359	1.24255236	1.15918455	1.9725806
206.8	1.02937319	0.83273029	1.54345943	1.24186962	1.15876457	1.97345488
207.0	1.02976364	0.83334149	1.54290531	1.24368323	1.15981515	1.97366946
207.2	1.03034149	0.83412938	1.5449344	1.24351851	1.15913353	1.9743663
207.4	1.03077855	0.8333256	1.54505465	1.24357073	1.15916709	1.97393357
207.6	1.02986191	0.8331684	1.5443817	1.24393325	1.15912922	1.97399689
207.8	1.03037409	0.83387386	1.54428615	1.24379466	1.15913868	1.97432873
208.0	1.03115609	0.83462927	1.54492547	1.24483583	1.16090112	1.97469206
208.2	1.03040058	0.83436822	1.54458745	1.24416165	1.15914136	1.9744667
208.4	1.03227929	0.83550634	1.54652304	1.24542459	1.16078935	1.97585577
208.6	1.03038705	0.83472936	1.54609948	1.24491021	1.16024431	1.97438723
208.8	1.03081695	0.83451811	1.54614559	1.24506042	1.15964045	1.97442693
209.0	1.03095446	0.83536133	1.54548759	1.24400888	1.15887038	1.97398395
209.2	1.03197826	0.83529591	1.54600689	1.24488965	1.16041332	1.97523175
209.4	1.03099634	0.83583946	1.54447795	1.24345304	1.15891192	1.97462517
209.6	1.03130814	0.83614674	1.54522378	1.24507128	1.15998399	1.97558426
209.8	1.03127179	0.83568377	1.54451536	1.24417483	1.15989094	1.97507464
210.0	1.03189117	0.83624257	1.54556947	1.24371777	1.16037318	1.97541135
210.2	1.03077366	0.83435772	1.54437871	1.24342397	1.16003517	1.9744872
210.4	1.03212976	0.83510025	1.54528487	1.2435759	1.16066643	1.97390144
210.6	1.03139924	0.83575417	1.54565774	1.24454117	1.16037839	1.97416278
210.8	1.0312545	0.8337678	1.54516805	1.24365501	1.15937445	1.97395996
211.0	1.03136043	0.83440015	1.54445754	1.24384774	1.15957726	1.97318701
211.2	1.03147268	0.83415506	1.54527062	1.24352645	1.1584432	1.97281278
211.4	1.03170457	0.83475354	1.54538774	1.24367213	1.1591303	1.97317443
211.6	1.03134991	0.83473287	1.54503461	1.24340662	1.1593943	1.97339925
211.8	1.03198061	0.83535373	1.545211	1.24279957	1.1582662	1.9728595
212.0	1.03219105	0.83567243	1.54669258	1.24468967	1.15926264	1.97345208
212.2	1.0314778	0.83484592	1.54591627	1.24374527	1.15801303	1.97331294
212.4	1.03202208	0.8350856	1.54697278	1.24479642	1.1589451	1.97371784
212.6	1.03149756	0.83462697	1.54613366	1.24475515	1.1589533	1.97320836
212.8	1.03335622	0.83555573	1.54668913	1.24509133	1.15884161	1.97403193
213.0	1.03327336	0.83610113	1.54670466	1.24521088	1.1597615	1.97487469
213.2	1.03373683	0.83605708	1.5469079	1.24610072	1.16049655	1.97587147
213.4	1.03286979	0.83548252	1.54606548	1.24459501	1.15995928	1.97584888
213.6	1.03392031	0.83685777	1.54740711	1.24646795	1.16126113	1.97637894
213.8	1.03428612	0.83654654	1.5471547	1.24512176	1.16164257	1.97588851
214.0	1.03402435	0.83657044	1.5483047	1.24580909	1.16165484	1.97636854
214.2	1.03427445	0.83612533	1.54720899	1.246083	1.16182147	1.97657796
214.4	1.03515733	0.83651628	1.54779679	1.24621049	1.16171244	1.97630642
214.6	1.03395674	0.83612706	1.54781985	1.24620306	1.16169306	1.9769131
214.8	1.03401173	0.83567898	1.54725847	1.24591451	1.16144662	1.97626555
215.0	1.03276598	0.83539658	1.54712666	1.24546385	1.16134031	1.97626094
215.2	1.03312063	0.83564456	1.54781367	1.24545382	1.16051659	1.97701299
215.4	1.0339334	0.83713301	1.54879084	1.24590967	1.16173983	1.97826572
215.6	1.03280015	0.83573699	1.54852815	1.24551482	1.16113513	1.97738146
215.8	1.03399879	0.83721888	1.54873549	1.24597499	1.16073074	1.9780917
216.0	1.03311273	0.83691858	1.5488799	1.24703186	1.16151971	1.9783806
216.2	1.0328757	0.83579297	1.54685596	1.24545167	1.16059907	1.97665235
216.4	1.03402581	0.83717041	1.5475417	1.24659618	1.16054923	1.97762755
216.6	1.03457319	0.83743766	1.54861092	1.24715008	1.16163194	1.97807203
216.8	1.03516895	0.83748814	1.5485981	1.24720127	1.16064675	1.97864497
217.0	1.03483882	0.83701983	1.54813157	1.24695279	1.16112161	1.97822195
217.2	1.03470067	0.83725836	1.54814203	1.24698963	1.16010503	1.97828436
217.4	1.03388143	0.8369029	1.54808273	1.24590109	1.1596913	1.97789068
217.6	1.03523881	0.83769818	1.54846684	1.24667928	1.15975194	1.97787238
217.8	1.03425831	0.83601189	1.54741425	1.24576987	1.15929293	1.97812503
218.0	1.03492616	0.83644772	1.54783624	1.24672748	1.1584439	1.97857656
218.2	1.0341693	0.83671452	1.54684591	1.24627661	1.15908476	1.97831157
218.4	1.03403941	0.83628777	1.54771433	1.24636724	1.1582551	1.97795186
218.6	1.03479951	0.83618742	1.54949849	1.24728399	1.16018792	1.97957132
218.8	1.03470582	0.8357753	1.54929889	1.24771967	1.15912051	1.9798174
219.0	1.03344977	0.83548718	1.54914205	1.24707495	1.15876234	1.97938596
219.2	1.03435383	0.83535553	1.54917898	1.24693079	1.15960193	1.97939582
219.4	1.03555868	0.83682636	1.55026719	1.24799184	1.1608004	1.98015786
219.6	1.03577116	0.83598163	1.54989084	1.24782448	1.16007794	1.97905842
219.8	1.03681628	0.83652869	1.5503644	1.24764879	1.1608207	1.97936171
220.0	1.03568052	0.83569275	1.54967812	1.24712632	1.1604388	1.9780526
220.2	1.03687042	0.83611646	1.54956813	1.24695368	1.1609071	1.97785693
220.4	1.03809816	0.83800752	1.55117222	1.24847101	1.16195763	1.97960721
220.6	1.0374172	0.83757444	1.55099123	1.24728667	1.1618341	1.97901285
220.8	1.03780463	0.83603841	1.54998638	1.24713058	1.16124662	1.9784907
221.0	1.03660584	0.83570107	1.54902119	1.2468695	1.16100359	1.97807863
221.2	1.03678038	0.83587467	1.54932709	1.24684528	1.16096398	1.97827786
221.4	1.03670724	0.83597158	1.54948722	1.24661044	1.16009814	1.97816793
221.6	1.03714144	0.83544636	1.54922663	1.2470901	1.16027338	1.97884931
221.8	1.03659584	0.83557578	1.54931283	1.24761222	1.16052363	1.9788359
222.0	1.03648627	0.83588146	1.55026875	1.24828761	1.16027048	1.97948922
222.2	1.0356266	0.83660012	1.55054199	1.24798213	1.16004585	1.97925932
222.4	1.03625993	0.83680122	1.55066637	1.24832442	1.16011522	1.9799815
222.6	1.03637556	0.83673202	1.55181155	1.24971076	1.16151194	1.9815861
222.8	1.03668293	0.83779533	1.55191046	1.25000705	1.1610093	1.98171246
223.0	1.03534173	0.83795148	1.55041288	1.24822318	1.16051473	1.98026389
223.2	1.0369393	0.83864445	1.55122536	1.24996624	1.16168916	1.98130834
223.4	1.03779368	0.8403831	1.55131092	1.24996625	1.16162799	1.98175926
223.6	1.03818325	0.84017294	1.55192938	1.25000027	1.16124486	1.9817447
223.8	1.03814646	0.84022355	1.55228903	1.24937876	1.16172057	1.98207588
224.0	1.0375689	0.83933077	1.55190731	1.24872347	1.16089344	1.98122184
224.2	1.03727738	0.84011	1.55122938	1.24878812	1.16088355	1.9806625
224.4	1.03789986	0.84101084	1.55207935	1.24943085	1.16156747	1.98148245
224.6	1.03693646	0.83934667	1.5510253	1.24795798	1.16078917	1.98013773
224.8	1.03777641	0.83793653	1.55132478	1.24875448	1.16101545	1.97972455
225.0	1.03743825	0.83765636	1.55141039	1.2482234	1.1611796	1.9801589
225.2	1.03780691	0.83817327	1.55164141	1.24912064	1.16139271	1.97988105
225.4	1.03807622	0.8368218	1.55178677	1.24831516	1.16073796	1.97971579
225.6	1.03788491	0.83618645	1.55191776	1.24895086	1.16098394	1.97965359
225.8	1.03843347	0.83687024	1.55285424	1.24925654	1.16147875	1.97959488
226.0	1.03774148	0.83532709	1.55257018	1.24945102	1.16077468	1.98006194
226.2	1.03753847	0.83547569	1.55108741	1.24879069	1.16086006	1.9790048
226.4	1.0382678	0.83533837	1.55182061	1.24959832	1.16217637	1.98023647
226.6	1.03852935	0.83561538	1.55237149	1.25032081	1.1623557	1.98002314
226.8	1.03870417	0.83570658	1.55283117	1.25012159	1.16328054	1.98046215
227.0	1.03865475	0.83594183	1.55172939	1.24955526	1.1627408	1.98039276
227.2	1.03939845	0.83699061	1.55238782	1.25095053	1.16320195	1.98143896
227.4	1.03922333	0.83683427	1.5520286	1.24969231	1.16265896	1.98158443
227.6	1.03886232	0.83692167	1.55244482	1.25019531	1.1619465	1.9818719
227.8	1.03886291	0.83592931	1.55234239	1.25088119	1.16205338	1.98150901
228.0	1.03813144	0.83533454	1.5520826	1.24914038	1.16188643	1.98076789
228.2	1.03847089	0.83704613	1.55247899	1.25056313	1.16200692	1.98148656
228.4	1.04021459	0.83789927	1.55344689	1.25162275	1.16319002	1.98293128
228.6	1.03870233	0.83775431	1.55310106	1.25053267	1.16197354	1.98205325
228.8	1.04039989	0.83848035	1.55489457	1.25188803	1.16311404	1.9834255
229.0	1.03980691	0.83926293	1.55518043	1.25116049	1.16373704	1.98355156
229.2	1.04086375	0.84038717	1.55554501	1.25287871	1.16417006	1.98479515
229.4	1.04081249	0.83918423	1.55550761	1.25176615	1.16408158	1.98459578
229.6	1.04114711	0.84119451	1.55637817	1.25406613	1.16415161	1.98548361
229.8	1.04128309	0.84080952	1.55581402	1.25319748	1.16429762	1.98481825
230.0	1.04118677	0.84117384	1.55629961	1.25373379	1.16397427	1.98513556
230.2	1.04138861	0.84142477	1.55538722	1.25260708	1.16426264	1.9841132
230.4	1.04225724	0.84169575	1.55617605	1.2533041	1.16470118	1.98478291
230.6	1.04206298	0.84124642	1.55581963	1.25297605	1.16445397	1.9838905
230.8	1.04132548	0.84115636	1.55571642	1.25293391	1.16413627	1.98426213
231.0	1.042127	0.84265327	1.55480814	1.25246091	1.16323879	1.98409298
231.2	1.04135744	0.84146425	1.5545147	1.25220755	1.16331164	1.98361281
231.4	1.0410867	0.84082663	1.55386829	1.25188808	1.16229495	1.98312108
231.6	1.04185826	0.84156081	1.55496493	1.25265427	1.16347078	1.98380865
231.8	1.04077173	0.83951009	1.55341801	1.25135808	1.16292121	1.98262183
232.0	1.04102579	0.8400806	1.55364686	1.25067435	1.16273989	1.98268319
232.2	1.03984044	0.84005422	1.55310353	1.25152235	1.16157946	1.98211318
232.4	1.03916706	0.8389746	1.55253168	1.25103528	1.16116787	1.9812158
232.6	1.03923012	0.8391342	1.5533628	1.25039884	1.16130169	1.98186442
232.8	1.0397714	0.83885488	1.55433479	1.2508592	1.1623082	1.98195678
233.0	1.03992455	0.83921601	1.55449981	1.25019573	1.16277648	1.98253969
233.2	1.0407749	0.8390134	1.55457246	1.25188709	1.16275929	1.98344697
233.4	1.04018641	0.83873012	1.55466306	1.25137821	1.16268534	1.9820079
233.6	1.04213047	0.84057451	1.5562614	1.25334215	1.16345302	1.98354748
233.8	1.04068942	0.83962368	1.55536039	1.25142418	1.16302535	1.98238762
234.0	1.04201478	0.84143145	1.55603083	1.25177691	1.16345037	1.98347013
234.2	1.04269806	0.84090178	1.55611261	1.25162079	1.16414507	1.98303862
234.4	1.04381067	0.84102312	1.55683423	1.25279955	1.16477725	1.98444018
234.6	1.04385258	0.84109593	1.55792478	1.25317497	1.16449134	1.98539526
234.8	1.04365263	0.84291958	1.55871269	1.25348657	1.16518033	1.98636293
235.0	1.04400318	0.84230123	1.55866474	1.2533561	1.16511099	1.98631139
235.2	1.04211788	0.84131304	1.5586253	1.25310502	1.1643479	1.98566704
235.4	1.0421213	0.84131442	1.55835825	1.25269093	1.16411936	1.98588066
235.6	1.04222745	0.8414238	1.55844616	1.25297852	1.16412091	1.98626902
235.8	1.04089966	0.84010534	1.55645717	1.25221768	1.16302777	1.98526264
236.0	1.04197458	0.84102986	1.55821417	1.25376716	1.16418405	1.98629244
236.2	1.04069093	0.84017104	1.55737588	1.25315016	1.16297168	1.98533703
236.4	1.04143409	0.83972247	1.55779438	1.25360421	1.16324158	1.98576521
236.6	1.04131477	0.83889315	1.55691441	1.25262653	1.16397191	1.98564112
236.8	1.03992454	0.83777091	1.555606	1.2520232	1.16278856	1.9842582
237.0	1.04085442	0.83779771	1.55606923	1.25205401	1.16285295	1.98411985
237.2	1.04082277	0.83683163	1.55551032	1.25187009	1.16281629	1.98347802
237.4	1.04052296	0.83693938	1.55465278	1.25061185	1.16243858	1.98154835
237.6	1.04142191	0.83742911	1.55511527	1.25106546	1.1628841	1.98347147
237.8	1.04077135	0.8376362	1.5547541	1.25048312	1.16289498	1.98270272
238.0	1.0421346	0.83772421	1.55473169	1.25037366	1.16222827	1.98308459
238.2	1.04267472	0.83687633	1.5559253	1.25108855	1.16375629	1.98281118
238.4	1.0437411	0.83719526	1.55642173	1.25172407	1.16385788	1.98405361
238.6	1.04301364	0.83743077	1.55678196	1.25168404	1.16331239	1.98454727
238.8	1.04313683	0.83793541	1.55726634	1.25171495	1.16345703	1.9842554
239.0	1.04231757	0.83642874	1.55619632	1.25102022	1.16206493	1.98319638
239.2	1.04193322	0.83798988	1.55643494	1.25127386	1.16277381	1.98382576
239.4	1.0435201	0.83717406	1.55694703	1.2515611	1.16320396	1.98471311
239.6	1.04487063	0.83901955	1.55782411	1.25265378	1.16320036	1.98537875
239.8	1.04539546	0.83935459	1.55873375	1.25302738	1.16475128	1.98569408
240.0	1.04605984	0.8410282	1.55973235	1.25491292	1.16581611	1.98757767
240.2	1.04539563	0.84058266	1.5599172	1.25439626	1.16472337	1.98738293
240.4	1.04532427	0.84049557	1.55939979	1.25453432	1.16465663	1.98761632
240.6	1.04406178	0.8393398	1.5586447	1.25389109	1.16428955	1.98655539
240.8	1.04436183	0.83910394	1.55892495	1.25355042	1.16311339	1.986536
241.0	1.04532371	0.8400351	1.55981496	1.25387478	1.16407046	1.98610297
241.2	1.04509556	0.84008679	1.55891275	1.2534604	1.16348349	1.98715506
241.4	1.04385656	0.83927314	1.55769047	1.25324887	1.16207881	1.98568423
241.6	1.04519277	0.8403338	1.5592022	1.25477747	1.16382704	1.98818818
241.8	1.04477026	0.83930925	1.55927073	1.25524885	1.16316919	1.98763559
242.0	1.04443176	0.83770626	1.55792881	1.25411796	1.16244143	1.9861529
242.2	1.0451944	0.83798301	1.5582715	1.25543293	1.16420112	1.98640688
242.4	1.04615307	0.83853482	1.55869393	1.25606415	1.16383583	1.987315
242.6	1.04506205	0.83763568	1.55838387	1.2558738	1.16352639	1.98654824
242.8	1.04561716	0.83806776	1.55871477	1.25590738	1.16405747	1.98690329
243.0	1.04508804	0.83758541	1.5575671	1.25518906	1.16390639	1.98603155
243.2	1.04565907	0.83882447	1.55842407	1.25516202	1.16452982	1.98651065
243.4	1.0470323	0.83904384	1.55897379	1.25570667	1.16441654	1.98744888
243.6	1.04653935	0.8394832	1.55890472	1.25555515	1.1646718	1.98711336
243.8	1.04677025	0.84040825	1.55962417	1.25643049	1.16556017	1.98805294
244.0	1.04618348	0.8408121	1.55951812	1.25714854	1.16548858	1.98911273
244.2	1.04691097	0.84033485	1.56023464	1.256738	1.16529424	1.98919528
244.4	1.04606288	0.84089461	1.55971897	1.25622624	1.1646625	1.98901739
244.6	1.0456699	0.84052664	1.5608725	1.25617977	1.16502337	1.98902078
244.8	1.04648344	0.84128312	1.56066148	1.25600631	1.164987	1.9898084
245.0	1.04629598	0.84223682	1.55990471	1.25662663	1.16514059	1.98953081
245.2	1.04560604	0.8413116	1.560085	1.25599104	1.16484302	1.98943275
245.4	1.04553291	0.84074428	1.56000473	1.25632606	1.1649965	1.98864216
245.6	1.04653421	0.84203846	1.56103925	1.25742052	1.16664258	1.99010636
245.8	1.04603543	0.84042852	1.56040548	1.25614552	1.16580004	1.98942608
246.0	1.0464098	0.84070002	1.56003248	1.25614892	1.1661734	1.98872649
246.2	1.04714195	0.84057206	1.56039546	1.25617887	1.16642009	1.98936184
246.4	1.04799031	0.84050139	1.56124271	1.25662551	1.16688658	1.98950067
246.6	1.04736679	0.84077365	1.56140573	1.25613432	1.1671492	1.98941659
246.8	1.04717565	0.84130125	1.56079176	1.25526501	1.16660561	1.98877144
247.0	1.04843117	0.84145278	1.56117456	1.25533325	1.16635474	1.98953794
247.2	1.04884833	0.84118911	1.56148784	1.25505061	1.16637503	1.989322
247.4	1.04891824	0.84070668	1.56101663	1.25557624	1.16595019	1.9897527
247.6	1.04754562	0.83967188	1.56008777	1.25472032	1.16572893	1.9890128
247.8	1.048665	0.84055863	1.56124613	1.25535875	1.16538803	1.99048802
248.0	1.04794873	0.83978496	1.5605956	1.25527917	1.1649927	1.989351
248.2	1.04738714	0.83913517	1.56056919	1.25401353	1.16386744	1.98911381
248.4	1.04609238	0.83967242	1.56008725	1.25395503	1.1630108	1.98865001
248.6	1.04645107	0.83939203	1.56041912	1.25519814	1.16369808	1.98958232
248.8	1.04490301	0.83872659	1.55914262	1.2548422	1.16269871	1.98798918
249.0	1.04488004	0.83869843	1.55879882	1.25513129	1.1629377	1.9871338
249.2	1.04550965	0.838993	1.56021135	1.25615295	1.16338809	1.98770647
249.4	1.04630577	0.83943584	1.55975165	1.25669313	1.16383679	1.98810332
249.6	1.04591433	0.83823047	1.5597657	1.25670171	1.16389822	1.98827943
249.8	1.04603688	0.83775578	1.55956727	1.25572954	1.16420156	1.98782298
250.0	1.04530293	0.83779338	1.56000214	1.25648731	1.16428672	1.98798905
250.2	1.04690025	0.83805867	1.56069726	1.25642113	1.16548108	1.98805388
250.4	1.04653468	0.83791234	1.56126974	1.25685168	1.16560703	1.9879568
250.6	1.04671094	0.83923014	1.56200988	1.2572183	1.16605423	1.98873394
250.8	1.04553887	0.83779368	1.56055048	1.25682484	1.16502753	1.98732026
251.0	1.04708249	0.83801312	1.56129451	1.25734829	1.165289	1.98888608
251.2	1.04722472	0.83815441	1.56184837	1.25775634	1.16586843	1.98860909
251.4	1.04688368	0.83839927	1.56145998	1.25710695	1.16606637	1.98934812
251.6	1.04745152	0.83862943	1.56282596	1.2572508	1.16651872	1.99019213
251.8	1.04807268	0.8394453	1.5631574	1.2572248	1.16614817	1.99046504
252.0	1.04758775	0.83854226	1.5622879	1.25683932	1.1658069	1.98888314
252.2	1.04726747	0.83884183	1.56271537	1.25580134	1.1648233	1.98957203
252.4	1.04748999	0.83980853	1.56180562	1.25770105	1.16572054	1.99066693
252.6	1.04733286	0.83951143	1.56250522	1.25795557	1.16556748	1.99078347
252.8	1.04679993	0.83828698	1.5620339	1.2574142	1.16469524	1.98931911
253.0	1.04938649	0.84085264	1.56389169	1.25898633	1.16580567	1.99166639
253.2	1.04949325	0.83993961	1.56390921	1.25900028	1.16559639	1.99159564
253.4	1.04909381	0.83925037	1.5634961	1.25854178	1.16562871	1.99075597
253.6	1.04821109	0.83796637	1.56301665	1.25779728	1.16455832	1.99024278
253.8	1.04847529	0.83869935	1.56420622	1.2575856	1.16546237	1.99040631
254.0	1.04808833	0.83895835	1.56381701	1.25749431	1.16512516	1.99104942
254.2	1.04939352	0.83927208	1.56382265	1.25740808	1.16585766	1.99048196
254.4	1.04825992	0.83811611	1.56333769	1.25720526	1.16487248	1.9892173
254.6	1.0480074	0.83935988	1.56344703	1.25792471	1.1656928	1.99044947
254.8	1.04739434	0.83840277	1.56324835	1.2576412	1.16544303	1.98913059
255.0	1.04865516	0.83838548	1.56363921	1.25744044	1.16548858	1.9904382
255.2	1.04862283	0.83792766	1.56394932	1.25740161	1.16592622	1.99059216
255.4	1.04916579	0.83914592	1.56398199	1.2568483	1.16650437	1.99106809
255.6	1.04962018	0.83936009	1.564635	1.25705533	1.16631233	1.9914933
255.8	1.04892822	0.83957051	1.56271221	1.25592399	1.16599106	1.99093899
256.0	1.04927619	0.83844364	1.5634048	1.25587352	1.16565684	1.99063884
256.2	1.04946285	0.83913794	1.56370993	1.25666621	1.16573852	1.99150007
256.4	1.04999847	0.83936389	1.56311181	1.25727161	1.16639471	1.99207928
256.6	1.05070902	0.83994359	1.56440619	1.25752867	1.16598643	1.99131253
256.8	1.0520064	0.83979056	1.56499345	1.25838245	1.16690545	1.99250157
257.0	1.05144623	0.84059592	1.56492286	1.25863247	1.16651288	1.99271693
257.2	1.05098223	0.8395219	1.56375993	1.25813379	1.16580494	1.99192255
257.4	1.05098843	0.84018976	1.56447199	1.25928187	1.16648654	1.99236851
257.6	1.05160891	0.84050254	1.56489844	1.25984423	1.16665315	1.99267438
257.8	1.05211734	0.84158594	1.56512962	1.26029094	1.16762707	1.99356584
258.0	1.05250113	0.84181678	1.56401011	1.26070025	1.16783412	1.99408305
258.2	1.05230498	0.84206844	1.56525633	1.26140757	1.16841023	1.99335464
258.4	1.0513087	0.84144984	1.56458259	1.26116409	1.16812166	1.99158708
258.6	1.05156973	0.84180714	1.5644904	1.26169195	1.16830874	1.99345706
258.8	1.05140997	0.84116832	1.56497941	1.26124672	1.16806938	1.99242018
259.0	1.05070392	0.83928444	1.5627899	1.26042741	1.16686191	1.99238942
259.2	1.04990351	0.83976891	1.56234999	1.26003494	1.16656349	1.99143451
259.4	1.05027403	0.84076894	1.56307179	1.25984722	1.16619116	1.9923233
259.6	1.04994835	0.83933734	1.5625551	1.25911991	1.16580187	1.99181007
259.8	1.04928696	0.83904059	1.56209354	1.25846113	1.16567958	1.99119635
260.0	1.05004026	0.83745721	1.56206626	1.2585071	1.16480195	1.98993951
260.2	1.05045545	0.83811454	1.56248267	1.25911736	1.16493541	1.99116711
260.4	1.0522564	0.83915328	1.56349627	1.25978238	1.16642529	1.99245021
260.6	1.05170968	0.83829845	1.56417003	1.25972663	1.1653383	1.99159816
260.8	1.05125004	0.83869979	1.56367152	1.25986931	1.16557026	1.99242464
261.0	1.05071247	0.83809436	1.56258347	1.25922402	1.16448308	1.99158239
261.2	1.0513499	0.83855187	1.56412987	1.25997317	1.16556427	1.99294068
261.4	1.05285793	0.83967902	1.56551796	1.26130552	1.16785564	1.99425834
261.6	1.05293159	0.83978676	1.56542006	1.26108586	1.16695565	1.99346244
261.8	1.05354354	0.8408176	1.5657709	1.26091306	1.16774796	1.99466551
262.0	1.05341741	0.84089831	1.5663455	1.26127494	1.16815241	1.99466751
262.2	1.05288193	0.84099946	1.56677256	1.26157328	1.16783821	1.99423015
262.4	1.05273103	0.84059831	1.56509005	1.26077367	1.16712645	1.99367646
262.6	1.05268012	0.8401283	1.56500924	1.26072679	1.16653751	1.99434278
262.8	1.05289237	0.84168811	1.56622655	1.26148744	1.16747922	1.99362257
263.0	1.0519727	0.84015663	1.56416312	1.26114132	1.16614752	1.99318478
263.2	1.05094282	0.83948074	1.56498961	1.26086444	1.1658527	1.99229658
263.4	1.05143181	0.83890683	1.56472412	1.26047055	1.16554904	1.99287565
263.6	1.05096714	0.83905085	1.56478568	1.26084815	1.16526315	1.99244973
263.8	1.0512348	0.83960168	1.5655083	1.26064026	1.16560373	1.99292743
264.0	1.05158598	0.83908912	1.56532097	1.2604921	1.16569887	1.99287588
264.2	1.05277177	0.8407346	1.56686697	1.2624016	1.16705262	1.99497688
264.4	1.05309257	0.84090514	1.56742659	1.26317689	1.16754215	1.99490567
264.6	1.05238925	0.84023847	1.56656976	1.26178563	1.16614574	1.99363965
264.8	1.05252451	0.84163363	1.56652524	1.26254572	1.16786581	1.99520039
265.0	1.05316954	0.84049633	1.56666169	1.26259442	1.16798451	1.99450375
265.2	1.05299825	0.84095018	1.56814547	1.26269192	1.16840764	1.99546997
265.4	1.05434555	0.84189897	1.56805394	1.26302139	1.16959187	1.99604382
265.6	1.05229203	0.84028576	1.56692899	1.26153339	1.16736598	1.99348698
265.8	1.05284336	0.8409341	1.56694651	1.26208321	1.16773503	1.99485175
266.0	1.05243074	0.840856	1.56684847	1.26163635	1.16678022	1.99371441
266.2	1.05211329	0.84006283	1.56687805	1.26136027	1.16594784	1.99354549
266.4	1.05221844	0.84042048	1.56590575	1.26119262	1.16557507	1.99335188
266.6	1.0518206	0.84090818	1.56667308	1.26207609	1.16646155	1.99278288
266.8	1.05303687	0.84177432	1.5672014	1.26316167	1.1666734	1.9940508
267.0	1.05248429	0.83953079	1.56670656	1.26259949	1.16588551	1.99374549
267.2	1.05337092	0.84006456	1.56729821	1.26278181	1.16641952	1.99472746
267.4	1.05295557	0.83987558	1.5659334	1.26202835	1.1661396	1.9944684
267.6	1.05285593	0.84049107	1.56645936	1.26241425	1.16587718	1.99511675
267.8	1.05336061	0.84113362	1.56610314	1.26210499	1.16640691	1.99529395
268.0	1.05348492	0.84137699	1.56560302	1.26203129	1.16613446	1.99578484
268.2	1.05397393	0.84182892	1.56578942	1.26318299	1.16705805	1.99668475
268.4	1.05354093	0.8413737	1.56549959	1.26175525	1.16654484	1.99563638
268.6	1.05432603	0.84145165	1.56535068	1.26136383	1.16675061	1.99584244
268.8	1.05456896	0.84197003	1.56673432	1.26256416	1.16810595	1.9965643
269.0	1.05529768	0.8416793	1.56687156	1.26224399	1.16824259	1.99627062
269.2	1.05544238	0.84254326	1.56691289	1.26226517	1.16828045	1.9972197
269.4	1.05451121	0.84219728	1.56612733	1.2611808	1.16780563	1.99625636
269.6	1.053956	0.84074673	1.56584126	1.26071564	1.16680269	1.99559841
269.8	1.0550686	0.84146043	1.56595226	1.26060154	1.1667842	1.99597482
270.0	1.05527742	0.84106804	1.56657239	1.26068519	1.16649954	1.99548384
270.2	1.05470965	0.84068225	1.56613501	1.25997779	1.16601793	1.99516002
270.4	1.05571537	0.84098907	1.56613734	1.26104779	1.16637188	1.99544825
270.6	1.05594693	0.84089192	1.56650996	1.26156777	1.16637448	1.99538046
270.8	1.05730671	0.84084415	1.56722947	1.26203397	1.16611309	1.9965476
271.0	1.05664431	0.84072746	1.5676101	1.26155366	1.16571891	1.99601696
271.2	1.0566867	0.84114627	1.56646106	1.26150639	1.1656771	1.99621986
271.4	1.05507197	0.84044843	1.56570594	1.26130369	1.16523895	1.99522136
271.6	1.0550805	0.84122674	1.56578169	1.26162878	1.16443873	1.99510498
271.8	1.05542991	0.84218221	1.5659344	1.26154258	1.1644299	1.99530381
272.0	1.05550746	0.84225462	1.56610228	1.2615563	1.16497256	1.99567491
272.2	1.0553394	0.84246684	1.56692046	1.26209996	1.16565978	1.99534982
272.4	1.05598924	0.84285178	1.56713593	1.26245076	1.16593844	1.99521255
272.6	1.056374	0.84342371	1.56800057	1.26355321	1.16663335	1.99620082
272.8	1.05614469	0.84364246	1.56853447	1.26358322	1.16686041	1.99612002
273.0	1.05573437	0.84362118	1.56811593	1.26315751	1.16778577	1.99647095
273.2	1.05582605	0.84411059	1.56777961	1.26349275	1.16805598	1.99667745
273.4	1.05535975	0.84370038	1.56861047	1.26263536	1.16853985	1.99653262
273.6	1.05547764	0.84354167	1.56829815	1.26307227	1.16865926	1.99613613
273.8	1.0551723	0.84342513	1.56778292	1.26261516	1.16770776	1.99503961
274.0	1.05530708	0.84262694	1.56819092	1.26309408	1.16810877	1.99601572
274.2	1.05443109	0.84260171	1.56871675	1.26197928	1.16759218	1.99532249
274.4	1.055529	0.84206817	1.56946028	1.26354745	1.16831382	1.9954002
274.6	1.05468287	0.84138036	1.56938592	1.26257217	1.16724124	1.99494804
274.8	1.05479526	0.84105472	1.56858167	1.26215026	1.16694723	1.99412747
275.0	1.05406827	0.84083636	1.56828209	1.26178359	1.16643043	1.99398784
275.2	1.05487628	0.84115531	1.56803621	1.26190441	1.16717338	1.99435378
275.4	1.05500231	0.84107457	1.5685386	1.26221389	1.16687442	1.99478928
275.6	1.05519712	0.84132135	1.56904418	1.26280145	1.16687304	1.99421514
275.8	1.05661386	0.84146523	1.56924199	1.26308654	1.16662648	1.99557853
276.0	1.05702237	0.84111658	1.5688617	1.26420926	1.16715251	1.99638824
276.2	1.05705613	0.84111466	1.570012	1.26489955	1.16701113	1.99684069
276.4	1.05618534	0.83981104	1.56840338	1.26395995	1.16602503	1.99704758
276.6	1.05545795	0.83927351	1.56824968	1.26271463	1.16576022	1.99549734
276.8	1.05615507	0.83954902	1.56788796	1.26296993	1.16583197	1.9958167
277.0	1.0566343	0.83941738	1.56846449	1.26354417	1.1667927	1.99649903
277.2	1.05798221	0.8405904	1.56911743	1.26432599	1.16731834	1.99742507
277.4	1.05595788	0.83893074	1.56771442	1.26320326	1.16533003	1.99592455
277.6	1.05663144	0.8396867	1.5679936	1.26403498	1.1659359	1.99709671
277.8	1.05577356	0.83872072	1.56804704	1.26327732	1.16480373	1.9965137
278.0	1.05643978	0.83935586	1.56881545	1.26370833	1.16600794	1.99764186
278.2	1.05580181	0.83976236	1.5699465	1.26299624	1.16523648	1.99659926
278.4	1.05635981	0.83927875	1.56986076	1.26334365	1.16600497	1.99664677
278.6	1.05586938	0.83884124	1.57026394	1.26220067	1.1658801	1.99632078
278.8	1.05565518	0.838897	1.56959442	1.26205102	1.16574591	1.99591288
279.0	1.05494785	0.83948696	1.57070147	1.26266146	1.16594226	1.99603707
279.2	1.05590984	0.84115533	1.57109658	1.26233363	1.16640059	1.9976262
279.4	1.05538123	0.84132108	1.5712719	1.26329632	1.16613786	1.99750796
279.6	1.05551869	0.84149003	1.57164132	1.2638926	1.16669637	1.99763617
279.8	1.05643631	0.84242229	1.57165958	1.26419663	1.16655072	1.9982901
280.0	1.05544504	0.84194011	1.57072204	1.26404539	1.16732073	1.99841918
280.2	1.05500022	0.84207061	1.57165373	1.26348602	1.16691095	1.99782607
280.4	1.05492148	0.84251059	1.57095626	1.26329786	1.16627597	1.99723147
280.6	1.05551848	0.84241882	1.57083107	1.26298973	1.16745978	1.99640898
280.8	1.05739521	0.84341459	1.57206991	1.26469912	1.16865426	1.99848909
281.0	1.05700811	0.84237217	1.5718594	1.2643393	1.16797761	1.9980999
281.2	1.05700857	0.84285732	1.57108244	1.26439833	1.16767005	1.99776101
281.4	1.05652684	0.8410959	1.56984461	1.26410016	1.16655714	1.9969924
281.6	1.05758629	0.84113297	1.57057733	1.26447213	1.16796786	1.99805722
281.8	1.05727889	0.8405197	1.56999749	1.26376103	1.16704154	1.99658566
282.0	1.05800419	0.841197	1.57072378	1.26416791	1.16760716	1.99742725
282.2	1.05885152	0.84074312	1.57161125	1.26403366	1.16808071	1.99760413
282.4	1.05866409	0.84048023	1.5714848	1.26453464	1.16890969	1.9979785
282.6	1.05873241	0.84065462	1.57132196	1.26445493	1.1692375	1.99798056
282.8	1.05845804	0.84014936	1.5707384	1.2650247	1.16782759	1.99742431
283.0	1.05795286	0.84028708	1.57036862	1.26437651	1.16786737	1.99662227
283.2	1.0587236	0.84094958	1.56999316	1.26409118	1.16871423	1.99794224
283.4	1.0574486	0.84033277	1.56966212	1.26442686	1.16783803	1.99718943
283.6	1.05823274	0.83931841	1.56935667	1.26369514	1.16822763	1.99717678
283.8	1.05818178	0.84068965	1.56915488	1.26389512	1.16782718	1.99782681
284.0	1.05653777	0.8393017	1.56822925	1.26299544	1.16702463	1.99832944
284.2	1.05752528	0.83998797	1.56940451	1.26332015	1.16660534	1.99815634
284.4	1.05699945	0.840757	1.56957759	1.26318337	1.16646183	1.99771118
284.6	1.05763748	0.84021211	1.57015779	1.2634173	1.16761832	1.9982105
284.8	1.05792446	0.84098535	1.57006422	1.26386812	1.16735455	1.99841047
285.0	1.05776186	0.83972677	1.56948083	1.26399695	1.16595102	1.99785267
285.2	1.05778367	0.83997098	1.5691503	1.26424913	1.16544059	1.99758537
285.4	1.05779087	0.83972369	1.56923343	1.26447717	1.16639431	1.99764609
285.6	1.05836408	0.84001917	1.5699513	1.2642364	1.16640427	1.99739563
285.8	1.05953955	0.84055719	1.57053231	1.26501911	1.16674207	1.99819304
286.0	1.05932546	0.84108435	1.57131168	1.26529291	1.16614508	1.99877185
286.2	1.06033677	0.84122285	1.57219519	1.26611499	1.16719605	1.99926331
286.4	1.06062373	0.8419147	1.57200696	1.26640311	1.16754455	1.9994405
286.6	1.06079486	0.84155474	1.57183707	1.26639305	1.16753239	1.99918829
286.8	1.060466	0.84035791	1.57121489	1.26536011	1.16617108	1.99769503
287.0	1.06020143	0.84002438	1.57104116	1.26430107	1.16682737	1.99752718
287.2	1.06076704	0.84044648	1.57166373	1.26492446	1.1677138	1.99806075
287.4	1.06063624	0.84083097	1.57147663	1.26465183	1.1670388	1.99825296
287.6	1.06069461	0.83943709	1.57015563	1.26358613	1.16693696	1.99837718
287.8	1.06011876	0.84045921	1.57107637	1.26506263	1.16724343	1.9992623
288.0	1.05969727	0.84033222	1.57164552	1.26482346	1.16723829	1.99921222
288.2	1.05979908	0.84026921	1.57143326	1.2641476	1.1672553	1.99770956
288.4	1.0596361	0.84165114	1.57180244	1.26462071	1.16792644	1.99857072
288.6	1.06039751	0.84171798	1.57228177	1.26569081	1.16797119	1.99898901
288.8	1.05978974	0.84177721	1.57219651	1.26531384	1.16744644	1.99882458
289.0	1.059973	0.84175583	1.57268347	1.26626983	1.16742686	2.00017538
289.2	1.05930431	0.8431473	1.57254651	1.26630002	1.16767745	2.00075884
289.4	1.05946161	0.84328786	1.57376103	1.26562345	1.16827247	2.00060888
289.6	1.05995717	0.84355149	1.57416542	1.26659907	1.16768696	2.00156538
289.8	1.06086246	0.84372657	1.57433411	1.26665792	1.16771323	2.00296657
290.0	1.06046438	0.84380276	1.57515189	1.26679979	1.16734153	2.00253305
290.2	1.06089011	0.84370742	1.57629077	1.26710587	1.16841359	2.00285528
290.4	1.06191229	0.84397981	1.57536438	1.26729983	1.16895743	2.00280419
290.6	1.0599787	0.84260075	1.57350249	1.26546298	1.16733881	2.00101132
290.8	1.06099353	0.84256507	1.57377353	1.26590455	1.16771562	2.00089526
291.0	1.06151566	0.8419918	1.57414393	1.26648895	1.16842215	2.00069568
291.2	1.06209581	0.84325962	1.57477743	1.26665504	1.16883847	2.00079367
291.4	1.06198645	0.84189782	1.57374285	1.26642251	1.16861591	2.00024662
291.6	1.0619049	0.8413133	1.57370931	1.26750688	1.16885738	1.99955011
291.8	1.06061227	0.84141	1.57357372	1.26687191	1.16890019	1.99886731
292.0	1.06174455	0.84114007	1.57442539	1.2672685	1.16992587	1.99885616
292.2	1.06037796	0.8398302	1.57299902	1.26618372	1.16950995	1.99743508
292.4	1.06142419	0.84059342	1.5747085	1.26722112	1.17004558	1.99874579
292.6	1.06092388	0.83992659	1.57444323	1.26668743	1.16932349	1.99817175
292.8	1.0607545	0.84027127	1.57560271	1.26733215	1.16968174	1.99916651
293.0	1.0605885	0.84071206	1.57484369	1.26815736	1.16929759	1.99884984
293.2	1.06085156	0.84165936	1.57558588	1.26836321	1.17007816	2.00051944
293.4	1.06098086	0.84076361	1.57562426	1.26767183	1.16966175	1.9991912
293.6	1.06182954	0.84254113	1.57596263	1.26960966	1.16998934	2.00128911
293.8	1.0623573	0.8418841	1.57605043	1.2686938	1.1700876	2.00135665
294.0	1.06194209	0.8419616	1.57659158	1.26936243	1.17002165	2.00121387
294.2	1.06216022	0.84287724	1.57589759	1.2691036	1.17116342	2.00187639
294.4	1.06212888	0.84214958	1.57477615	1.26790769	1.1698113	2.00114177
294.6	1.06211564	0.84228363	1.5740047	1.26724191	1.16891726	2.0010292
294.8	1.06263602	0.84345337	1.57457607	1.26911371	1.16978026	2.00223983
295.0	1.06323578	0.8430321	1.57431432	1.26829082	1.16964666	2.0015808
295.2	1.06372109	0.8434845	1.57434897	1.26768178	1.16908108	2.00164359
295.4	1.06309169	0.8415614	1.57389292	1.2675017	1.16906084	2.00048603
295.6	1.0629333	0.84230059	1.57351442	1.26783484	1.16891112	2.00174277
295.8	1.0624942	0.84097665	1.57295092	1.26583208	1.16880553	2.0008078
296.0	1.06351942	0.84051193	1.57450787	1.26690088	1.16967268	2.00109566
296.2	1.06223082	0.83959302	1.57316954	1.26569024	1.16826145	2.00074205
296.4	1.06347064	0.84000489	1.57464006	1.2661032	1.16817333	2.0012063
296.6	1.0620751	0.84022196	1.57422525	1.26575263	1.16780529	2.00100324
296.8	1.06213985	0.84009412	1.5746845	1.26652722	1.16750923	2.0002386
297.0	1.06226634	0.8401911	1.57465992	1.26664314	1.16801311	1.99957235
297.2	1.06235858	0.84113511	1.57522204	1.26702676	1.16886983	2.00116829
297.4	1.06227998	0.84036028	1.57487643	1.26648709	1.16781052	1.99960257
297.6	1.06232406	0.84107521	1.57512996	1.26674964	1.16805806	2.00094793
297.8	1.00057307	0.8020003	1.51434646	1.21477109	1.1070098	1.93070365
298.0	1.09736472	0.8604303	1.60370351	1.29055648	1.19955208	2.03113302
298.2	1.15532618	0.89564096	1.65789759	1.3364692	1.25642169	2.09300059
298.4	1.17925375	0.91059343	1.68236498	1.35668093	1.27977327	2.12041542
298.6	1.1723028	0.90861708	1.67857349	1.3542319	1.27534011	2.11686916
298.8	1.13722379	0.89031463	1.65067449	1.33065262	1.24494148	2.0856914
299.0	1.08009119	0.85732456	1.60204928	1.28799223	1.1921366	2.03029196
299.2	1.00166953	0.81302369	1.53457425	1.23056641	1.11991584	1.95516642
299.4	0.90661982	0.75884796	1.45258515	1.16085818	1.03281819	1.86307925
