# Supplementary material for: Protein-based tools for the detection and characterisation of Oropouche virus infection
Source: EMBO Mol Med. 2025 Aug 11;17(9):2462–82. doi: 10.1038/s44321-025-00291-7 (PMC12423313; doi:10.1038/s44321-025-00291-7)
Supplement: Supplementary file 4 — Source data Fig. 2 [file 44321_2025_291_MOESM4_ESM.zip › Figure 2/2C/OROV N competition BLI raw data/Reference subtracted baseline corrected/N plus NpA2.tsv]

Time (s)	DatabNpA2	DatabNpD2	DatabNpE2	DatabNpE3	DatabNpF2	DatabNpG1
0.0	0.0	0.0	0.0	0.0	0.0	0.0
0.2	0.01254169	0.01528265	0.01188682	0.00577511	0.00771518	0.02578085
0.4	0.01414128	0.01820255	0.01216458	0.00674141	0.01231944	0.03252309
0.6	0.01373533	0.02067122	0.01231925	0.00671688	0.01640606	0.03970124
0.8	0.01437135	0.02483885	0.01281892	0.00769379	0.02297057	0.04839646
1.0	0.01553451	0.02949703	0.01363136	0.00834712	0.03060678	0.05757628
1.2	0.01695167	0.03470398	0.01440341	0.00963571	0.03904921	0.06759963
1.4	0.01746903	0.04049815	0.01564109	0.01137098	0.04897869	0.07704363
1.6	0.01886885	0.04659038	0.01760148	0.01297377	0.05910166	0.08793016
1.8	0.01939966	0.05447266	0.01915446	0.01455924	0.07002843	0.0980617
2.0	0.02113444	0.06213431	0.02149656	0.01713525	0.0819506	0.10795197
2.2	0.02104694	0.07052592	0.02321366	0.01869084	0.09360593	0.11641469
2.4	0.02279707	0.07976166	0.02586937	0.0208107	0.10563217	0.12585334
2.6	0.02443467	0.08987892	0.02952802	0.02323048	0.11900364	0.13359073
2.8	0.02501244	0.0989303	0.03243099	0.02479253	0.13099246	0.14220859
3.0	0.02787763	0.11098814	0.03453114	0.0279869	0.14372515	0.15265995
3.2	0.02922687	0.12207126	0.03806167	0.03044627	0.15643542	0.16278301
3.4	0.03032156	0.13287134	0.0400477	0.03291287	0.16881777	0.17321583
3.6	0.03251346	0.14383035	0.04318938	0.0356647	0.1811635	0.18466213
3.8	0.03418221	0.15529902	0.04569295	0.03757999	0.19395698	0.19479496
4.0	0.03656983	0.16874127	0.05057777	0.0404281	0.2073074	0.20710934
4.2	0.03776587	0.17849404	0.05259324	0.04216755	0.2182566	0.21676331
4.4	0.03989193	0.18967682	0.054328	0.04370461	0.23062759	0.22701029
4.6	0.04011246	0.20112324	0.05830456	0.04549636	0.24193346	0.23805006
4.8	0.04242278	0.21215819	0.06012595	0.04748304	0.25439531	0.24865895
5.0	0.04459143	0.22283557	0.06270819	0.04982676	0.26612917	0.2597384
5.2	0.04667072	0.23346792	0.06541623	0.0524092	0.2776432	0.27074347
5.4	0.04872313	0.24478354	0.06913226	0.05503021	0.290056	0.2814878
5.6	0.04978699	0.25473892	0.07078467	0.05578712	0.30009947	0.29179784
5.8	0.05230479	0.26682567	0.0734082	0.05900749	0.31152102	0.3021168
6.0	0.05503782	0.2767595	0.07700246	0.06205351	0.32332072	0.31232351
6.2	0.05629257	0.28795819	0.07969184	0.06500592	0.33404133	0.32287347
6.4	0.05970394	0.29874066	0.08354547	0.06815945	0.3457006	0.33507636
6.6	0.06153219	0.30973847	0.08697945	0.07064266	0.3564612	0.34433353
6.8	0.0629717	0.32045511	0.08948506	0.07321494	0.36658182	0.35516858
7.0	0.06649288	0.33192941	0.09286297	0.0768383	0.37840719	0.36622095
7.2	0.06826436	0.34118558	0.09721343	0.07960971	0.38885005	0.37705493
7.4	0.07091975	0.35243511	0.10001109	0.08202745	0.39965242	0.38783851
7.6	0.07286497	0.36160171	0.10263707	0.08432683	0.40943019	0.39783501
7.8	0.0751436	0.37171715	0.10608182	0.08675676	0.41974431	0.40826844
8.0	0.07800952	0.38156794	0.10998654	0.08891577	0.4307966	0.41873477
8.2	0.07990373	0.39103766	0.11242927	0.09072424	0.44059092	0.42815868
8.4	0.08251763	0.40077004	0.11587506	0.09355306	0.45102468	0.43846169
8.6	0.08463392	0.4111954	0.12053842	0.09657718	0.4617643	0.44850687
8.8	0.08678527	0.4196055	0.12109037	0.09708179	0.47021985	0.45731183
9.0	0.08856761	0.42850398	0.12540422	0.09963118	0.47964538	0.46791913
9.2	0.09104951	0.43753408	0.1291042	0.10176057	0.48971108	0.47817398
9.4	0.09296479	0.44633303	0.13257856	0.10346683	0.49994163	0.48830119
9.6	0.09446987	0.45501176	0.13551675	0.10569812	0.50830619	0.4975115
9.8	0.09818498	0.46399043	0.13964496	0.10911274	0.5183774	0.50829893
10.0	0.10036855	0.47266266	0.14367679	0.11192949	0.52797936	0.51899705
10.2	0.10268555	0.48158314	0.14632537	0.11492215	0.53697125	0.52855662
10.4	0.10553085	0.49137341	0.15069935	0.11708863	0.54647157	0.53922721
10.6	0.10840295	0.50130953	0.15403946	0.12045717	0.55541764	0.54917219
10.8	0.10979979	0.50850143	0.15715891	0.12251415	0.56367321	0.55900207
11.0	0.11258495	0.51591126	0.16078938	0.12459003	0.57288399	0.56871201
11.2	0.11444654	0.52291176	0.16396507	0.12604306	0.58013536	0.57843195
11.4	0.11666431	0.53129775	0.1671995	0.12918839	0.58881036	0.58872164
11.6	0.11814368	0.53773384	0.17033955	0.13148245	0.59693481	0.59770521
11.8	0.1216284	0.54536957	0.17338704	0.13387165	0.60523912	0.6080942
12.0	0.12422419	0.55335976	0.17666712	0.13589691	0.61450137	0.61735441
12.2	0.12563647	0.56049778	0.1785491	0.13906378	0.62200524	0.62664993
12.4	0.12888885	0.56668297	0.18249701	0.1418883	0.63087275	0.63686375
12.6	0.12983814	0.57316656	0.18442164	0.14278947	0.63806558	0.64484623
12.8	0.13278271	0.57975878	0.18733606	0.14509395	0.64561334	0.65507449
13.0	0.13440301	0.58556685	0.19118104	0.14770843	0.65423546	0.66453381
13.2	0.1369711	0.59138966	0.19395051	0.15043875	0.66202423	0.67502634
13.4	0.13921146	0.59778845	0.19659378	0.15252467	0.66988394	0.6845639
13.6	0.14105248	0.60454888	0.19946669	0.15507217	0.67710536	0.6932461
13.8	0.14389033	0.61015589	0.20202305	0.15761861	0.6850057	0.70298672
14.0	0.14668346	0.61710062	0.20543973	0.16080371	0.69276646	0.71313516
14.2	0.14868602	0.62236112	0.2080878	0.16241212	0.6999106	0.72094496
14.4	0.1513618	0.62945123	0.21186602	0.16469452	0.70716298	0.73156634
14.6	0.15305873	0.63434748	0.21385815	0.16691281	0.71251199	0.74008185
14.8	0.15429848	0.6392308	0.21694506	0.16819236	0.71959491	0.74868205
15.0	0.15686034	0.64436396	0.22034489	0.17044194	0.72690674	0.75764883
15.2	0.15858011	0.64973986	0.22290973	0.17153985	0.73279956	0.7656774
15.4	0.16024493	0.65546678	0.22637908	0.17491355	0.74051232	0.77523852
15.6	0.16281982	0.66093102	0.22974213	0.17700845	0.74711477	0.78411866
15.8	0.16544454	0.6655885	0.23297632	0.17880369	0.75360879	0.79328678
16.0	0.16733784	0.6708558	0.23639869	0.18151101	0.76146447	0.80231884
16.2	0.16902615	0.67501245	0.23949172	0.18434619	0.76783514	0.81142046
16.4	0.17108676	0.67940232	0.24322082	0.18554414	0.77386658	0.8199928
16.6	0.17157832	0.68304674	0.24506179	0.18671088	0.77898317	0.82708147
16.8	0.17542032	0.68800311	0.24862638	0.19038399	0.78690209	0.83705232
17.0	0.17637172	0.69126522	0.25164776	0.19241865	0.79322136	0.84580926
17.2	0.17850973	0.6952845	0.25469973	0.19476428	0.79824737	0.85485107
17.4	0.18006568	0.69952114	0.25782191	0.19699525	0.80503482	0.86264009
17.6	0.18090456	0.70233468	0.26081653	0.19929287	0.81051673	0.87126941
17.8	0.18351741	0.7052415	0.26298752	0.20169438	0.81640605	0.87938455
18.0	0.1869432	0.70912045	0.26678075	0.2045375	0.82310278	0.88956922
18.2	0.18820499	0.71224432	0.26876519	0.206006	0.82834762	0.89711829
18.4	0.18983703	0.71572624	0.27071349	0.20784914	0.83346096	0.90508847
18.6	0.19101178	0.71787979	0.27297986	0.20960444	0.83734881	0.91270144
18.8	0.19400837	0.72240368	0.2764946	0.21274163	0.84455864	0.92201138
19.0	0.19617545	0.72550143	0.27878217	0.21444734	0.8503409	0.93027174
19.2	0.19751612	0.72841893	0.28053973	0.21506948	0.85493182	0.93829542
19.4	0.19943134	0.73103146	0.28370082	0.21803383	0.86012921	0.94754207
19.6	0.20212947	0.73469583	0.28711294	0.22059652	0.86491343	0.95599086
19.8	0.20394699	0.73673092	0.28959764	0.22159745	0.86982924	0.96428164
20.0	0.20625549	0.73903179	0.29318865	0.22411235	0.87531038	0.97351859
20.2	0.20719793	0.74082902	0.29533738	0.22554888	0.8789801	0.98071528
20.4	0.20839816	0.74296291	0.29760991	0.22670033	0.88312276	0.98885378
20.6	0.2098992	0.74507464	0.30030635	0.2289351	0.88795133	0.99733971
20.8	0.21221298	0.74631313	0.30350128	0.23111703	0.892593	1.00598232
21.0	0.21320659	0.74890202	0.3069726	0.23309712	0.89755341	1.01457376
21.2	0.21488778	0.7512184	0.30957179	0.23535649	0.90185964	1.02244996
21.4	0.21657568	0.75210235	0.31255874	0.23799281	0.90717366	1.03085517
21.6	0.21844337	0.75312086	0.31549229	0.23943103	0.91149122	1.03900892
21.8	0.22097676	0.755388	0.3178372	0.24121332	0.9168416	1.04672807
22.0	0.22376891	0.75769433	0.32176929	0.24394192	0.92194414	1.05660237
22.2	0.22408542	0.75862641	0.3233307	0.24483565	0.92555518	1.06311314
22.4	0.22554817	0.75962276	0.32582053	0.24621911	0.92949214	1.07147045
22.6	0.2274084	0.7618999	0.32787293	0.24791119	0.93315869	1.07981212
22.8	0.2304379	0.76448193	0.3315954	0.25076859	0.93857487	1.08802882
23.0	0.23286864	0.7661587	0.3344795	0.25249145	0.94391589	1.09687949
23.2	0.23396334	0.76652324	0.33635771	0.25309884	0.94622079	1.10413899
23.4	0.2363678	0.76765428	0.33825854	0.25578011	0.95057408	1.11235925
23.6	0.237698	0.77004561	0.3417637	0.25803607	0.95490271	1.12002146
23.8	0.2400993	0.77070006	0.34426045	0.25869151	0.95886696	1.12814772
24.0	0.24234516	0.77230055	0.34772307	0.26217097	0.96333392	1.1370547
24.2	0.24197987	0.77236547	0.34879523	0.2628215	0.9664689	1.14254978
24.4	0.24432826	0.77416726	0.35177952	0.26491148	0.97087598	1.15193459
24.6	0.24618282	0.77543786	0.35464098	0.26756065	0.97421279	1.15935235
24.8	0.24788998	0.77551908	0.35660712	0.26965415	0.97802551	1.16692776
25.0	0.24944035	0.77772119	0.3589148	0.27210726	0.98226942	1.17507091
25.2	0.25141241	0.77839152	0.3614142	0.27422165	0.98563035	1.18252752
25.4	0.25383494	0.77918357	0.36441227	0.27599595	0.98890779	1.18971576
25.6	0.25393275	0.77905313	0.36583699	0.27681861	0.99104956	1.19642225
25.8	0.25688939	0.78178351	0.3685959	0.2802792	0.99571073	1.20479514
26.0	0.25789576	0.7818066	0.37122175	0.28179893	0.9982288	1.21252811
26.2	0.25922419	0.78264922	0.37317965	0.2829748	1.00138798	1.22030378
26.4	0.26046425	0.78364489	0.37495346	0.28393463	1.00427497	1.2273814
26.6	0.26179688	0.78511976	0.37640514	0.28548501	1.00700672	1.23424228
26.8	0.26512689	0.7861792	0.38038106	0.2878558	1.01111284	1.24274945
27.0	0.26725923	0.78768071	0.38360689	0.28976447	1.01465624	1.25162725
27.2	0.26758997	0.78764177	0.38533637	0.29122357	1.01708676	1.25770963
27.4	0.2701876	0.78970281	0.38772913	0.29399141	1.02156265	1.26634247
27.6	0.2712881	0.79087856	0.3903938	0.29536541	1.02392194	1.2737764
27.8	0.27405446	0.79248792	0.39306912	0.29759829	1.02840152	1.28164397
28.0	0.27419171	0.79263872	0.39528652	0.29965752	1.03117603	1.28814227
28.2	0.27539302	0.79323941	0.39714184	0.30113821	1.03427366	1.29559892
28.4	0.27859912	0.79511412	0.40072164	0.30321554	1.03845561	1.30462438
28.6	0.27931155	0.79543451	0.40226818	0.3048249	1.04025971	1.31070011
28.8	0.2814106	0.79653232	0.40487317	0.30709765	1.0439472	1.31823992
29.0	0.28147686	0.79588452	0.40590271	0.30799761	1.04570833	1.32405646
29.2	0.28435075	0.79809017	0.40959556	0.31024834	1.04880663	1.33159603
29.4	0.28530912	0.79736501	0.41132645	0.31182653	1.05094343	1.33875959
29.6	0.28655151	0.79826057	0.41347866	0.31425399	1.05390814	1.3461456
29.8	0.28939647	0.80020993	0.41735738	0.31667805	1.05775364	1.35327667
30.0	0.28945776	0.79949853	0.41927442	0.31646962	1.05859441	1.36001171
30.2	0.29041085	0.79982256	0.42057633	0.31810041	1.06180387	1.36748719
30.4	0.29176674	0.79978988	0.42248058	0.31893753	1.06368604	1.37338516
30.6	0.29323635	0.80022735	0.42499641	0.32068456	1.06604271	1.38136268
30.8	0.29634284	0.80130494	0.42831	0.32326085	1.06912226	1.38849087
31.0	0.29753939	0.80229362	0.43145317	0.32483431	1.07253416	1.39586422
31.2	0.29848299	0.8027906	0.43274173	0.32622977	1.07367993	1.4021554
31.4	0.29998738	0.80274391	0.43322464	0.3268911	1.07577107	1.4083586
31.6	0.29990184	0.80256779	0.43553178	0.32815001	1.07742633	1.41461749
31.8	0.30155642	0.80365126	0.43777482	0.33009715	1.08010295	1.42098679
32.0	0.30111533	0.80265588	0.43826292	0.33016585	1.08048826	1.42680422
32.2	0.30423412	0.80435195	0.44173095	0.33338988	1.08473861	1.43509788
32.4	0.30606823	0.80588065	0.44457699	0.33432847	1.08713523	1.44159872
32.6	0.30687874	0.80678443	0.44622213	0.33632693	1.08938801	1.4485516
32.8	0.30776495	0.80758626	0.44814127	0.33867448	1.09168807	1.45480878
33.0	0.30869237	0.80728426	0.44966823	0.33934523	1.09298621	1.46141034
33.2	0.31097749	0.80958775	0.452914	0.34122262	1.09572705	1.46872984
33.4	0.31146716	0.80859026	0.45478665	0.34267502	1.09738571	1.47487328
33.6	0.31350169	0.81042685	0.45762254	0.34506123	1.10003	1.48139942
33.8	0.31453643	0.81063625	0.45977038	0.34631941	1.10196578	1.48751199
34.0	0.31556001	0.81142827	0.46248018	0.3474367	1.10390254	1.49501434
34.2	0.31647077	0.81093991	0.46343386	0.34921957	1.10623929	1.50108172
34.4	0.31862296	0.81247196	0.4652779	0.34974649	1.10746575	1.50708507
34.6	0.32062501	0.81349601	0.46824509	0.35219558	1.11055284	1.51417488
34.8	0.3222873	0.81427243	0.47018221	0.35334512	1.11233169	1.51951588
35.0	0.32326973	0.81503276	0.47294567	0.35434652	1.11487646	1.52583234
35.2	0.32470294	0.81545692	0.47391249	0.35504324	1.11467026	1.53113449
35.4	0.32488826	0.81348323	0.47421119	0.35520878	1.11684465	1.53522069
35.6	0.32669446	0.81434098	0.47705426	0.35749863	1.11846808	1.541986
35.8	0.32816835	0.81441351	0.4788363	0.35884382	1.12013394	1.54776613
36.0	0.32959656	0.81549584	0.48141996	0.36047967	1.12245229	1.55386285
36.2	0.3328548	0.81685474	0.48610858	0.36400239	1.12681508	1.56180989
36.4	0.33383619	0.81756475	0.48752	0.36515485	1.1278321	1.56819775
36.6	0.33526238	0.81743732	0.48938224	0.36684651	1.12989608	1.5742406
36.8	0.33543232	0.81703893	0.49088668	0.36817269	1.13088952	1.5791934
37.0	0.33733919	0.81771012	0.49332427	0.36926846	1.13294739	1.58524264
37.2	0.33859008	0.81743405	0.49504116	0.37156271	1.13500617	1.59120953
37.4	0.3398773	0.81823262	0.49779901	0.37388193	1.13708823	1.59754408
37.6	0.34156665	0.81888465	0.49973173	0.37563579	1.13946674	1.60417635
37.8	0.34206982	0.81877362	0.502082	0.37739425	1.14052582	1.6107789
38.0	0.34234762	0.81835697	0.5028509	0.3774128	1.14067004	1.61577266
38.2	0.34429922	0.81963457	0.50330962	0.37879116	1.14247317	1.62162837
38.4	0.34531977	0.82006552	0.50469026	0.37965383	1.14311816	1.62743866
38.6	0.34672057	0.82130173	0.50828377	0.38166273	1.14529968	1.63304344
38.8	0.34657528	0.82097239	0.50879335	0.38193033	1.14503255	1.63763433
39.0	0.34797188	0.82110188	0.51122177	0.38370886	1.14708474	1.64345209
39.2	0.34935539	0.82145637	0.5121904	0.3843795	1.14725109	1.64867412
39.4	0.35059199	0.82072239	0.51415179	0.3862611	1.1485842	1.65451387
39.6	0.35247056	0.82150283	0.51754692	0.38757966	1.15010867	1.65980248
39.8	0.35264611	0.82072324	0.51959819	0.38899174	1.15051548	1.66506194
40.0	0.35494094	0.82259876	0.52316547	0.3914664	1.15354119	1.67155166
40.2	0.35629864	0.82264832	0.52480398	0.39296623	1.15557193	1.67734181
40.4	0.35788685	0.82312809	0.52692573	0.39474953	1.15660187	1.68273614
40.6	0.3594705	0.82374671	0.5294166	0.39629008	1.15831944	1.68715567
40.8	0.36019591	0.82405278	0.53136464	0.39756799	1.15957356	1.69195228
41.0	0.36220812	0.82441041	0.53296805	0.39964226	1.16168686	1.69762678
41.2	0.36439706	0.82523004	0.535119	0.40188175	1.16385256	1.70332714
41.4	0.36497624	0.82661408	0.53714948	0.40288982	1.16592427	1.70907172
41.6	0.36680343	0.82711227	0.5400593	0.40426841	1.16690542	1.71512494
41.8	0.36787223	0.82646164	0.54081425	0.40512019	1.16756659	1.71972593
42.0	0.36951635	0.82846003	0.54307502	0.40638577	1.1691424	1.72414416
42.2	0.37132146	0.8295073	0.54431213	0.40826089	1.17144581	1.7299708
42.4	0.37112211	0.82857631	0.54662791	0.40863524	1.17139079	1.73367602
42.6	0.37250422	0.82960321	0.54853269	0.40936273	1.17263023	1.73827009
42.8	0.37212417	0.82834053	0.54990195	0.41022297	1.17327202	1.74248265
43.0	0.37462133	0.82897819	0.5521903	0.41224665	1.17551501	1.74801901
43.2	0.37569459	0.82935749	0.55335968	0.41319465	1.17532634	1.75245387
43.4	0.37598244	0.82862517	0.55532602	0.4147431	1.17610365	1.75701559
43.6	0.37663578	0.82898744	0.55779148	0.41517862	1.17724558	1.76144413
43.8	0.3770319	0.82862642	0.55896621	0.41689842	1.17767637	1.76605358
44.0	0.37898482	0.83063405	0.5613712	0.41860756	1.17947446	1.77120861
44.2	0.37991214	0.82965566	0.56273047	0.42047952	1.18033992	1.77503301
44.4	0.38175008	0.83060811	0.56545085	0.42260134	1.18121026	1.78045228
44.6	0.3822324	0.83015926	0.56707367	0.42413596	1.18196393	1.78408973
44.8	0.38286558	0.83051027	0.56773997	0.42478198	1.18280686	1.7887682
45.0	0.38483332	0.8302248	0.56890261	0.4265622	1.18380461	1.79300328
45.2	0.38572482	0.8315672	0.57025995	0.42766563	1.18438767	1.79681511
45.4	0.38686702	0.83213916	0.5726495	0.42944032	1.18561316	1.80233734
45.6	0.38841311	0.83246048	0.57516353	0.43062568	1.18621443	1.80631719
45.8	0.38965106	0.83245915	0.57649968	0.43171373	1.18738513	1.80992797
46.0	0.39095094	0.83399587	0.57910543	0.43350116	1.18915784	1.81451469
46.2	0.39144268	0.83299442	0.57908637	0.4343452	1.19008744	1.8182121
46.4	0.39237594	0.8333458	0.58265518	0.43530483	1.19078595	1.82241376
46.6	0.39414679	0.83390893	0.58355025	0.43714541	1.19298347	1.82655242
46.8	0.39430035	0.83391844	0.58634186	0.43832165	1.19418313	1.83085896
47.0	0.39683488	0.83526095	0.58812518	0.44023127	1.19573995	1.83606934
47.2	0.39759793	0.83571629	0.59095166	0.44093191	1.19621524	1.84021418
47.4	0.39824899	0.83611601	0.59276294	0.44183172	1.19708953	1.84385502
47.6	0.39995207	0.83735731	0.59526975	0.44277512	1.19828376	1.84847995
47.8	0.40089609	0.83716477	0.59649374	0.44475979	1.19944293	1.85206619
48.0	0.40176375	0.83827142	0.59783391	0.44566905	1.19969353	1.85618761
48.2	0.40324576	0.83817994	0.59971486	0.4477387	1.20199707	1.8611032
48.4	0.40386225	0.83847536	0.60043055	0.4480343	1.20240934	1.86502912
48.6	0.4032993	0.83787409	0.60154044	0.44885032	1.2024518	1.86824982
48.8	0.4051924	0.83874437	0.60270359	0.45030516	1.20417339	1.87141265
49.0	0.40579551	0.83943538	0.60364737	0.45108637	1.204835	1.87497293
49.2	0.40638477	0.84001697	0.60503395	0.45238065	1.20580267	1.87838785
49.4	0.40759205	0.83947564	0.60745767	0.45319207	1.20624658	1.88241688
49.6	0.4080275	0.83931738	0.60796484	0.45340317	1.20609497	1.88465313
49.8	0.40961054	0.83930193	0.60964435	0.4548036	1.20722826	1.88855348
50.0	0.41096378	0.83936048	0.61123354	0.45680721	1.20809253	1.89229975
50.2	0.41144402	0.83932824	0.61261998	0.45826866	1.20877526	1.89458107
50.4	0.41235617	0.83861877	0.6146022	0.45936692	1.20976532	1.89874133
50.6	0.41318832	0.83814396	0.61535722	0.45925829	1.21023495	1.90108855
50.8	0.41310778	0.83771942	0.6175318	0.46043213	1.21005738	1.90462671
51.0	0.4153908	0.83862957	0.6193926	0.46199612	1.21079408	1.90813323
51.2	0.41609859	0.83897638	0.62064539	0.46306318	1.21130225	1.91128814
51.4	0.41623638	0.83811657	0.62163798	0.46381432	1.210851	1.91365517
51.6	0.41702261	0.83911693	0.62385206	0.46635475	1.21199673	1.91789009
51.8	0.41776078	0.83891841	0.62483518	0.4680141	1.21234287	1.9211263
52.0	0.41789097	0.83939603	0.62585871	0.46762898	1.21243177	1.92412319
52.2	0.42020534	0.83972884	0.62774571	0.47023391	1.21441678	1.92835555
52.4	0.42035501	0.84054245	0.63065341	0.47099943	1.21534504	1.93161717
52.6	0.42224829	0.84224901	0.6332256	0.47293319	1.21657421	1.93592219
52.8	0.4241002	0.84313238	0.6357426	0.475348	1.21875112	1.93983002
53.0	0.42347683	0.84271794	0.63649855	0.47481283	1.2182706	1.94294411
53.2	0.42575723	0.84327575	0.63884003	0.47693856	1.21904727	1.94621628
53.4	0.42732915	0.84318267	0.64085602	0.47850004	1.21955236	1.94957424
53.6	0.42852635	0.84345231	0.6414158	0.4790162	1.21960782	1.95237517
53.8	0.43002066	0.84464077	0.64418057	0.48073342	1.22168484	1.95653734
54.0	0.43068101	0.84427698	0.64584826	0.48198571	1.22182218	1.95952299
54.2	0.4315901	0.84510438	0.64756912	0.48327977	1.22323131	1.96253682
54.4	0.43271917	0.8454227	0.64893989	0.48347076	1.22379569	1.96556654
54.6	0.4336879	0.84577056	0.65028017	0.48401059	1.22439598	1.96863663
54.8	0.43489862	0.84607141	0.65227422	0.48637289	1.22512389	1.97238927
55.0	0.43639206	0.84716525	0.65458195	0.48726496	1.22583911	1.97530384
55.2	0.43702463	0.84742079	0.65603842	0.48889407	1.22657686	1.97822948
55.4	0.43753793	0.84680221	0.65829133	0.48942369	1.22681055	1.9814861
55.6	0.43729665	0.84733174	0.65908295	0.49039873	1.22693635	1.9835626
55.8	0.43736327	0.84661935	0.65943948	0.49061609	1.22692433	1.98584577
56.0	0.43899961	0.84831624	0.66182145	0.49175369	1.22826287	1.98916739
56.2	0.43968155	0.84767585	0.66365787	0.49327831	1.22967933	1.99296065
56.4	0.44041205	0.84847819	0.66571523	0.49384136	1.22995782	1.99541639
56.6	0.4403033	0.84742073	0.66548281	0.49518201	1.22941566	1.99717693
56.8	0.4400242	0.84634073	0.66579846	0.49543556	1.22902309	1.99887059
57.0	0.44027479	0.84621099	0.66717675	0.49551217	1.22961557	2.00087183
57.2	0.44184196	0.84714558	0.66914616	0.4976838	1.23125632	2.00430904
57.4	0.44294529	0.84686213	0.67015688	0.49861358	1.23126486	2.00609611
57.6	0.44378623	0.84675484	0.67157433	0.49951928	1.23196459	2.00808193
57.8	0.44523405	0.84765031	0.67399895	0.50168703	1.23371932	2.01154905
58.0	0.44545297	0.84730115	0.67494811	0.50201232	1.23371833	2.01252641
58.2	0.44741658	0.84951349	0.67714293	0.50354495	1.23497319	2.01599006
58.4	0.44882589	0.84948057	0.67889033	0.50432633	1.23587283	2.01838185
58.6	0.44975547	0.84884419	0.67999217	0.50540123	1.23665206	2.02094479
58.8	0.45081825	0.8492495	0.68212002	0.5069806	1.23653883	2.0226355
59.0	0.45106441	0.84925707	0.68332113	0.50768362	1.23658503	2.02526815
59.2	0.45278165	0.85005845	0.68463349	0.50975992	1.23728164	2.02771186
59.4	0.4530288	0.8496876	0.68596541	0.51024116	1.23773079	2.03026209
59.6	0.45295563	0.85074048	0.68704341	0.51129575	1.23818698	2.03279631
59.8	0.45464185	0.85138365	0.68839093	0.51299498	1.23907228	2.03635108
60.0	0.45638682	0.85256667	0.69092855	0.51478182	1.23989797	2.0396188
60.2	0.45678228	0.85281815	0.6924051	0.5155865	1.2408069	2.0426457
60.4	0.45753142	0.85367383	0.6929562	0.51686134	1.23967247	2.04437145
60.6	0.45728116	0.85253963	0.69379246	0.51746547	1.23941052	2.04572531
60.8	0.4581358	0.85333907	0.6956772	0.51827692	1.24070408	2.04871448
61.0	0.45889806	0.85317067	0.69757839	0.5196418	1.24174148	2.05212743
61.2	0.45968191	0.85290931	0.69886013	0.52100167	1.24167394	2.05411758
61.4	0.46096243	0.85318106	0.70026263	0.52222811	1.24180372	2.05559978
61.6	0.461946	0.85326586	0.70206637	0.52368041	1.24283552	2.05714959
61.8	0.46254464	0.854004	0.70389784	0.52474756	1.24330486	2.06049043
62.0	0.46320127	0.85377166	0.70505105	0.52513634	1.24397946	2.06157932
62.2	0.46441309	0.85407506	0.70682824	0.52583738	1.24396389	2.06417665
62.4	0.46484186	0.85320391	0.70784398	0.52575669	1.24457373	2.06539517
62.6	0.46579594	0.85325271	0.70891935	0.52697932	1.24496555	2.06689053
62.8	0.46604374	0.85342969	0.71099317	0.52802214	1.2451378	2.06865835
63.0	0.46662942	0.85333888	0.71188016	0.52920207	1.24521772	2.07158947
63.2	0.46840362	0.85498836	0.71449716	0.53072639	1.24680693	2.07296097
63.4	0.46911929	0.85496849	0.71525351	0.53100073	1.24702613	2.07524871
63.6	0.46982904	0.85501032	0.71735976	0.53169919	1.24685357	2.0775781
63.8	0.47051267	0.85541269	0.71863461	0.53287067	1.24756538	2.07969151
64.0	0.47160236	0.85647088	0.72085837	0.53390419	1.24794765	2.0818292
64.2	0.47239783	0.85670867	0.72221284	0.53472023	1.24837459	2.08440366
64.4	0.47331421	0.85669263	0.72311327	0.53614954	1.24835699	2.08606158
64.6	0.47361581	0.85609834	0.72459858	0.53693101	1.24859354	2.0879376
64.8	0.47399607	0.85597074	0.72550311	0.53764283	1.24899651	2.09003688
65.0	0.47490565	0.85530065	0.72600116	0.53868814	1.2488957	2.09232167
65.2	0.4761938	0.85628639	0.72817153	0.54045438	1.24919541	2.09358265
65.4	0.47644734	0.85596437	0.72894646	0.5414271	1.24894846	2.09471694
65.6	0.47690141	0.85593667	0.73040491	0.5423117	1.24934833	2.09549448
65.8	0.47830738	0.857056	0.73254801	0.54439831	1.25057765	2.0990095
66.0	0.47792294	0.85589035	0.73207176	0.54366276	1.24994732	2.09890127
66.2	0.47855612	0.85680073	0.73337538	0.54430194	1.25073725	2.10084463
66.4	0.47938543	0.85616301	0.73470144	0.54541207	1.25157502	2.10302117
66.6	0.48080145	0.85686581	0.73721331	0.54806927	1.25214738	2.10506361
66.8	0.48088079	0.85664817	0.73844318	0.54764133	1.25192427	2.10590967
67.0	0.48231862	0.85704715	0.73993815	0.54964216	1.25198393	2.10762209
67.2	0.48264575	0.85704346	0.74089783	0.54933901	1.25244335	2.10855683
67.4	0.48286373	0.85543809	0.7412711	0.54980995	1.25156854	2.10994831
67.6	0.48319014	0.85541133	0.74312088	0.55082661	1.25186663	2.11192584
67.8	0.48305266	0.85615755	0.74377926	0.55141691	1.25221388	2.1136426
68.0	0.48484952	0.85669475	0.74539613	0.55368021	1.25354983	2.11603978
68.2	0.48590126	0.8564585	0.74703303	0.55467113	1.253819	2.11900785
68.4	0.48632336	0.85694998	0.74764865	0.5557559	1.2542781	2.1195081
68.6	0.48592879	0.85616201	0.74932947	0.55576768	1.25375573	2.12050109
68.8	0.48741109	0.8563609	0.75093039	0.55713662	1.25461303	2.12252931
69.0	0.48803655	0.85628543	0.752015	0.55734642	1.25466737	2.12410166
69.2	0.48854968	0.85677408	0.75397902	0.55832784	1.25539238	2.12618275
69.4	0.4887785	0.85692707	0.75460793	0.55931973	1.25578834	2.12787879
69.6	0.48935222	0.85747119	0.75565047	0.55996654	1.25631309	2.12891562
69.8	0.49059721	0.85909485	0.75705918	0.56177943	1.25812397	2.13189658
70.0	0.49074846	0.85864338	0.75754553	0.56181407	1.25832298	2.13272226
70.2	0.49234036	0.85948775	0.75937861	0.56351665	1.25963873	2.1355473
70.4	0.49245288	0.85892483	0.76100548	0.56393232	1.25944375	2.13650459
70.6	0.49399966	0.86055557	0.76323463	0.56556063	1.26050332	2.13832539
70.8	0.49400404	0.85959185	0.76342444	0.56539875	1.25976698	2.1383282
71.0	0.49505012	0.85917101	0.76481259	0.56720946	1.26037765	2.13989873
71.2	0.49445599	0.85873099	0.76403016	0.56629628	1.25943935	2.14031355
71.4	0.49533162	0.8585512	0.76558142	0.56740058	1.25959797	2.14134338
71.6	0.49564808	0.85959472	0.76630919	0.56823927	1.26024094	2.14323273
71.8	0.49603449	0.85919934	0.76721738	0.56851291	1.25920986	2.14327585
72.0	0.49721614	0.85891565	0.76921149	0.5706042	1.26132199	2.14467343
72.2	0.49819766	0.85896651	0.77068726	0.57091108	1.25997608	2.14522981
72.4	0.49892322	0.85934968	0.77223455	0.57180369	1.26051255	2.14628152
72.6	0.49869022	0.85948896	0.77373393	0.57190107	1.2601839	2.14601942
72.8	0.50119338	0.86130816	0.77604899	0.57399111	1.26098594	2.1499841
73.0	0.50205509	0.86083956	0.77737201	0.57452762	1.26118648	2.15111687
73.2	0.50363544	0.86226708	0.77941248	0.5761036	1.26186725	2.15380929
73.4	0.50409099	0.86207236	0.78014922	0.57778527	1.26196181	2.15463467
73.6	0.50447815	0.86333731	0.78108945	0.57795904	1.26236051	2.15603557
73.8	0.5057705	0.86447466	0.78354573	0.57977009	1.26379661	2.1584647
74.0	0.50661371	0.86501956	0.78459127	0.58078586	1.26430477	2.16008321
74.2	0.50677616	0.86436573	0.78522972	0.58102461	1.26472717	2.16142343
74.4	0.50658768	0.86386985	0.78595954	0.58137416	1.26487335	2.16209023
74.6	0.50809435	0.86402863	0.78796896	0.58323109	1.26511808	2.1642467
74.8	0.50790092	0.86288425	0.78725179	0.58296272	1.26402629	2.1646402
75.0	0.50922249	0.86431947	0.78972027	0.58395949	1.26470336	2.16695227
75.2	0.50945438	0.86425771	0.7903094	0.58446675	1.26469235	2.1676444
75.4	0.51041621	0.86381397	0.79211075	0.58538521	1.2652746	2.16929979
75.6	0.51043146	0.86404729	0.79316419	0.58551048	1.26483177	2.1704392
75.8	0.51220213	0.86425115	0.79621555	0.58729864	1.26528629	2.17156778
76.0	0.51266768	0.86412255	0.79839581	0.58817004	1.26688376	2.17305934
76.2	0.51357386	0.86430376	0.79887738	0.58916486	1.26593042	2.17357936
76.4	0.5137687	0.86509524	0.8006281	0.58970832	1.26634842	2.1747851
76.6	0.51446661	0.86637118	0.80127844	0.59133058	1.26720422	2.17573572
76.8	0.51686246	0.86740799	0.80469253	0.59405083	1.26790801	2.17897784
77.0	0.51807266	0.86670357	0.8060917	0.5949783	1.26842083	2.17869872
77.2	0.51852893	0.86753165	0.80759536	0.59589394	1.26859328	2.17988622
77.4	0.51872812	0.86766497	0.80802736	0.59771975	1.26905439	2.1799329
77.6	0.51889203	0.8690225	0.80958968	0.59822252	1.26916695	2.18085283
77.8	0.51952166	0.86830886	0.80996053	0.59859467	1.26883009	2.18126898
78.0	0.52008172	0.86784447	0.81019139	0.59933877	1.26902212	2.1816771
78.2	0.52050578	0.86721343	0.81052963	0.59916343	1.26862398	2.18229885
78.4	0.51997492	0.86686595	0.81058979	0.59995653	1.26778521	2.18268256
78.6	0.52036615	0.86630955	0.81227951	0.60063754	1.26706045	2.18362912
78.8	0.52112601	0.86609831	0.8118103	0.60072374	1.26735774	2.1847742
79.0	0.5215055	0.86649897	0.8136588	0.60178333	1.2675697	2.18574841
79.2	0.52212418	0.86634171	0.81462016	0.60345978	1.26822736	2.18718394
79.4	0.5221177	0.86584184	0.81579797	0.60336498	1.26770779	2.18826877
79.6	0.52262498	0.86709377	0.8168804	0.60415312	1.2690877	2.18961215
79.8	0.52353742	0.86760357	0.81908512	0.60546158	1.2698343	2.19183709
80.0	0.5228625	0.86622714	0.81839079	0.60469013	1.26898152	2.19169357
80.2	0.52384454	0.86670315	0.81975162	0.60613468	1.26982284	2.19238212
80.4	0.52565441	0.86811044	0.822203	0.60766942	1.27126798	2.19471404
80.6	0.52694276	0.86807406	0.82395588	0.60882827	1.27175888	2.19690662
80.8	0.52739381	0.86767724	0.82547482	0.60939781	1.27122721	2.19736014
81.0	0.52930084	0.8694623	0.82788347	0.6109677	1.27294618	2.19897012
81.2	0.53001329	0.87005081	0.82871244	0.61202368	1.27352056	2.20006415
81.4	0.53113148	0.8703063	0.82965367	0.61305628	1.2731813	2.20066296
81.6	0.531306	0.87059338	0.83087162	0.61353967	1.27268208	2.20236291
81.8	0.53304716	0.8706472	0.83254425	0.6139333	1.27310985	2.20306438
82.0	0.53282143	0.87074097	0.83388572	0.61537961	1.27287215	2.20362848
82.2	0.5330363	0.87087422	0.83419967	0.61647457	1.27265611	2.20419673
82.4	0.53241073	0.86908335	0.83461555	0.6171924	1.2727381	2.20423699
82.6	0.53262763	0.86879495	0.83561855	0.61749599	1.27263964	2.20512807
82.8	0.53342015	0.87009515	0.83578003	0.61839072	1.27356971	2.20625014
83.0	0.53307742	0.86935859	0.83685024	0.61911445	1.27263297	2.20611139
83.2	0.53342249	0.86961626	0.83807942	0.62005375	1.27266493	2.20750537
83.4	0.53336015	0.86872567	0.83761096	0.61943626	1.27216649	2.20753592
83.6	0.53305484	0.86900908	0.83784817	0.62016235	1.2725021	2.20737936
83.8	0.53385339	0.86791537	0.84043454	0.6207311	1.27270495	2.20937481
84.0	0.53422986	0.86755098	0.84074796	0.62105954	1.27269882	2.20927684
84.2	0.53535068	0.86840513	0.84352533	0.62213876	1.27389676	2.21080906
84.4	0.53642639	0.86870011	0.84344299	0.62244683	1.27342043	2.21165929
84.6	0.53646088	0.86790274	0.84465112	0.62264998	1.27337062	2.21232954
84.8	0.53801155	0.86921987	0.84619555	0.62412188	1.2744887	2.21361411
85.0	0.53956596	0.87128954	0.84871927	0.62672778	1.27550591	2.21537243
85.2	0.53961889	0.87012746	0.84852926	0.62648582	1.27584167	2.21591741
85.4	0.54093558	0.8710734	0.85066024	0.62808467	1.27629414	2.21740376
85.6	0.54117139	0.87155062	0.85227304	0.62880398	1.27651637	2.21837181
85.8	0.54235421	0.87164427	0.85398562	0.63027357	1.27776977	2.21933525
86.0	0.542735	0.87248464	0.85470726	0.63181543	1.27743273	2.22080766
86.2	0.54270192	0.87098451	0.85529395	0.63237237	1.27735861	2.22053289
86.4	0.5435133	0.87100012	0.85638176	0.63365901	1.27827314	2.22179654
86.6	0.54369054	0.87239522	0.85713774	0.6343992	1.27788447	2.22158512
86.8	0.54414272	0.87116607	0.85762527	0.6350362	1.2777935	2.22224771
87.0	0.54317967	0.86929527	0.85758271	0.6348356	1.27652038	2.22204976
87.2	0.54362153	0.86994912	0.85881447	0.63525934	1.27626455	2.22245823
87.4	0.54431829	0.87071304	0.85966157	0.63612643	1.27683063	2.22291676
87.6	0.54356879	0.86929295	0.8610535	0.63635882	1.27671604	2.22260096
87.8	0.54479797	0.86856908	0.86211045	0.63658295	1.27675267	2.22446514
88.0	0.54478063	0.86965191	0.86206792	0.63718076	1.27681603	2.22491418
88.2	0.54560345	0.86952552	0.86260274	0.63823694	1.27728889	2.22600728
88.4	0.54647559	0.87027903	0.86265981	0.63874227	1.27736555	2.22611486
88.6	0.54626525	0.8695394	0.86548233	0.63927172	1.27782145	2.22706368
88.8	0.5471549	0.87076603	0.86643869	0.64046301	1.27811604	2.22810549
89.0	0.54766707	0.87135543	0.86852453	0.64173648	1.27943772	2.22917873
89.2	0.54798555	0.87149857	0.86883178	0.6415767	1.28006453	2.23028269
89.4	0.54948012	0.87253353	0.87005362	0.64277342	1.28099005	2.2316174
89.6	0.54967732	0.87197943	0.87139576	0.64301834	1.28068058	2.23210176
89.8	0.55124366	0.87245952	0.87205802	0.64369896	1.28141094	2.23380634
90.0	0.5514656	0.87167024	0.87235707	0.64400505	1.28058702	2.23335491
90.2	0.55142044	0.870905	0.87213787	0.64463803	1.2806736	2.23286475
90.4	0.55270085	0.87273528	0.87328604	0.64597459	1.28044547	2.23386629
90.6	0.55278609	0.87221732	0.87338361	0.64559917	1.2795991	2.23310777
90.8	0.55302723	0.87132609	0.87479635	0.64630196	1.27930044	2.23377404
91.0	0.55337431	0.87267134	0.87557979	0.64692042	1.27956751	2.23389242
91.2	0.55495871	0.87336141	0.87783975	0.64788485	1.27973318	2.23438814
91.4	0.55457479	0.87230181	0.87824483	0.64826625	1.27889664	2.2343654
91.6	0.55457127	0.87205771	0.87879343	0.64916833	1.27894156	2.23387125
91.8	0.55585286	0.87174733	0.87972099	0.64913608	1.27955106	2.23550845
92.0	0.55649712	0.87348406	0.88200352	0.65141333	1.28105172	2.2368886
92.2	0.55714576	0.87334187	0.88323903	0.65213382	1.28126138	2.2371053
92.4	0.55703223	0.87305411	0.88406895	0.65140536	1.27985379	2.23694072
92.6	0.55702992	0.87289347	0.88691852	0.65234617	1.28046969	2.23762417
92.8	0.55815371	0.87375557	0.88740664	0.65387929	1.28155212	2.23890857
93.0	0.55847724	0.87410202	0.88895856	0.65470201	1.28199257	2.23922178
93.2	0.55868896	0.87411989	0.88961434	0.65509522	1.28145372	2.2403078
93.4	0.55896773	0.87437151	0.89041523	0.65538325	1.28269924	2.24102419
93.6	0.55950843	0.87411703	0.89212907	0.65627937	1.28253074	2.24166952
93.8	0.56064207	0.87486975	0.89229583	0.65722284	1.28373341	2.24391876
94.0	0.56016739	0.87404314	0.89206116	0.6580277	1.28249485	2.2426852
94.2	0.56120924	0.87580257	0.89335198	0.65857307	1.28259603	2.24373205
94.4	0.56122435	0.87585322	0.89442301	0.65882212	1.28238623	2.24438885
94.6	0.5612653	0.8740711	0.89393563	0.6588081	1.28204287	2.24344611
94.8	0.56239824	0.87551446	0.89684303	0.66080715	1.28244684	2.24498688
95.0	0.56273651	0.87482186	0.89713189	0.65974154	1.28269445	2.24519111
95.2	0.56261483	0.87531122	0.89803743	0.66024982	1.28214517	2.24591843
95.4	0.56245879	0.87466573	0.89856932	0.66145654	1.28182085	2.24620034
95.6	0.56305229	0.87666385	0.89986045	0.66240695	1.28297813	2.24652657
95.8	0.56378528	0.87473778	0.90076553	0.66154775	1.28292721	2.24736915
96.0	0.56289352	0.87503558	0.9019057	0.66241296	1.28198644	2.24750177
96.2	0.5628715	0.87519869	0.90144282	0.66160121	1.28155971	2.247027
96.4	0.56440341	0.87599432	0.90298135	0.66321637	1.28150759	2.248305
96.6	0.56424402	0.87570556	0.90360057	0.66390813	1.2816961	2.24839692
96.8	0.56556034	0.87602019	0.90454459	0.66546468	1.28237019	2.24892371
97.0	0.56588065	0.87616982	0.90595205	0.66569497	1.28237998	2.24981585
97.2	0.56672447	0.87690087	0.90779049	0.66675106	1.28345265	2.25113185
97.4	0.56728382	0.87677881	0.90836298	0.66764848	1.28421037	2.25205935
97.6	0.56932025	0.87664221	0.91054301	0.67074116	1.28490982	2.25324487
97.8	0.56963674	0.8765367	0.91094199	0.67104059	1.28532072	2.2536014
98.0	0.57014899	0.87614132	0.91248755	0.67150678	1.2845959	2.25255809
98.2	0.57101943	0.87651308	0.91357653	0.67196806	1.2858825	2.25299797
98.4	0.5707135	0.87524889	0.91401326	0.67262116	1.2859676	2.2537005
98.6	0.5713822	0.87470439	0.91464666	0.67313562	1.28597548	2.25304903
98.8	0.57248401	0.87654208	0.91726985	0.67418391	1.28638742	2.25511417
99.0	0.57268695	0.8758061	0.91753031	0.67403328	1.28600702	2.25458865
99.2	0.57348671	0.87725232	0.91901435	0.67608109	1.28673377	2.25611351
99.4	0.57358627	0.87677944	0.91914333	0.67680752	1.28686339	2.25588032
99.6	0.57324663	0.87655809	0.91985142	0.6763198	1.28592993	2.25528074
99.8	0.5732423	0.87586274	0.92020187	0.67621439	1.28581894	2.25661497
100.0	0.57298484	0.87721365	0.92118704	0.67734908	1.28568954	2.25713517
100.2	0.57382673	0.87825554	0.92189681	0.67831661	1.2866267	2.25767441
100.4	0.57524594	0.87857397	0.92406103	0.67987158	1.28738789	2.25927994
100.6	0.57465101	0.87801249	0.9247352	0.67976673	1.2865215	2.25939712
100.8	0.57581568	0.87888565	0.92562382	0.68121746	1.2873114	2.26028294
101.0	0.57478819	0.87803179	0.92603512	0.68087123	1.28589557	2.26130518
101.2	0.57584846	0.87848821	0.92721749	0.68279052	1.28670271	2.26162644
101.4	0.57595066	0.87785006	0.92861102	0.68393806	1.28621669	2.26188803
101.6	0.57758071	0.87849951	0.93014754	0.6849206	1.28698886	2.26267322
101.8	0.5772887	0.878845	0.93048376	0.68503892	1.28691454	2.26229517
102.0	0.57791153	0.87890273	0.93099241	0.68572	1.28726596	2.26279271
102.2	0.57840577	0.87812658	0.93146891	0.68614739	1.28724837	2.26305834
102.4	0.57825724	0.87819155	0.9318676	0.68635813	1.28646409	2.26316721
102.6	0.57860644	0.87703733	0.93163332	0.68617551	1.28565844	2.26144185
102.8	0.57858182	0.87711949	0.9323068	0.68613991	1.28527455	2.26145894
103.0	0.57996552	0.87782228	0.93324239	0.68799991	1.28609423	2.26150567
103.2	0.57915609	0.87741179	0.93342218	0.68767546	1.28506798	2.26084165
103.4	0.5788279	0.87705235	0.93361687	0.68801958	1.28522453	2.26042917
103.6	0.57886397	0.87655585	0.93435665	0.68804124	1.28454755	2.26071431
103.8	0.57962064	0.87726376	0.93540199	0.68942889	1.28557131	2.26152657
104.0	0.57958109	0.87719677	0.93565995	0.68977446	1.28531052	2.26081089
104.2	0.57923807	0.87660433	0.9365668	0.68917382	1.28558372	2.26057818
104.4	0.57951145	0.87673692	0.93711645	0.68979683	1.28552819	2.26124382
104.6	0.57964552	0.87708414	0.93852035	0.69061402	1.28577366	2.26212257
104.8	0.57949117	0.87683437	0.93774985	0.69126337	1.28582697	2.26273061
105.0	0.57970366	0.87646319	0.93929606	0.69230105	1.28548203	2.26343448
105.2	0.58144088	0.87835966	0.94127093	0.69425665	1.28784542	2.26542369
105.4	0.58130306	0.87910516	0.94293058	0.69503315	1.28852768	2.26695948
105.6	0.58270785	0.87893307	0.94285396	0.69444065	1.2886816	2.26721515
105.8	0.5834044	0.87958106	0.94425854	0.69567385	1.28913366	2.26809301
106.0	0.58356911	0.87917698	0.94506867	0.69582334	1.28948948	2.26951938
106.2	0.58458079	0.87910541	0.94658935	0.69603711	1.28910406	2.26972743
106.4	0.58533428	0.88027244	0.94747928	0.69738076	1.2899318	2.27039761
106.6	0.58583012	0.8797168	0.9477944	0.69736041	1.28976042	2.27000503
106.8	0.58655648	0.88056772	0.95001571	0.69860849	1.29080118	2.27131696
107.0	0.58844901	0.88245998	0.95198943	0.70071601	1.29187786	2.27298693
107.2	0.58784087	0.88154807	0.95280441	0.70086848	1.29049553	2.27202749
107.4	0.5885731	0.88182987	0.95441512	0.702162	1.29182762	2.27271945
107.6	0.58917836	0.88192245	0.95482859	0.7027602	1.29216243	2.27248816
107.8	0.59076799	0.88299684	0.95609864	0.70452	1.2926978	2.27308716
108.0	0.58972299	0.8824578	0.95654178	0.7038203	1.29181365	2.2729589
108.2	0.59048842	0.88237578	0.95788989	0.70421133	1.29212676	2.27308567
108.4	0.59115615	0.88189582	0.95853723	0.70540114	1.29192994	2.27345148
108.6	0.59024157	0.88145799	0.95851072	0.70552323	1.291891	2.27263663
108.8	0.59055693	0.88121011	0.95806282	0.70544987	1.29127984	2.27368983
109.0	0.5906937	0.88088791	0.95876222	0.70582009	1.29109867	2.27280642
109.2	0.59084682	0.88078521	0.96006016	0.70637456	1.29124698	2.27310145
109.4	0.58960378	0.87951611	0.95927703	0.70611923	1.28957056	2.27244436
109.6	0.58947437	0.87875321	0.95962746	0.70513617	1.2878649	2.27064448
109.8	0.59020421	0.87934444	0.96109249	0.70659165	1.28887938	2.27204173
110.0	0.59058581	0.88065913	0.96168412	0.70731121	1.2896182	2.27296637
110.2	0.59152967	0.88103592	0.96230022	0.70793751	1.28947289	2.27277621
110.4	0.59239783	0.88142755	0.96342216	0.70970988	1.28975385	2.27344676
110.6	0.59206204	0.88161039	0.96435516	0.70990259	1.28905008	2.27315992
110.8	0.59251885	0.88188079	0.9651565	0.71074942	1.28895156	2.27381785
111.0	0.59382411	0.88346468	0.96638993	0.71217628	1.28992545	2.27476446
111.2	0.59401575	0.88351989	0.96818144	0.71317237	1.2901392	2.27562259
111.4	0.59472876	0.88411949	0.96908473	0.71381902	1.29058798	2.27666869
111.6	0.59636702	0.88491016	0.97031816	0.71472895	1.29213098	2.27801423
111.8	0.59669883	0.8851116	0.97174691	0.71574059	1.29213606	2.27897344
112.0	0.59635993	0.88437413	0.97233713	0.71582035	1.29209158	2.2791227
112.2	0.59713471	0.88481347	0.97269933	0.71616847	1.29226305	2.27870818
112.4	0.59654958	0.88338871	0.97221453	0.71613832	1.2919673	2.27889373
112.6	0.59669743	0.88364409	0.97196758	0.71636215	1.29259612	2.27883325
112.8	0.59691888	0.88265416	0.97299328	0.71625533	1.29224345	2.27931849
113.0	0.59657673	0.88175908	0.97207747	0.71539194	1.29123407	2.278224
113.2	0.59659058	0.88172778	0.97319259	0.71648857	1.29128788	2.27860654
113.4	0.59682212	0.88132332	0.97385371	0.71700535	1.29156251	2.2785122
113.6	0.59775456	0.88139422	0.97525648	0.717283	1.29205829	2.27842133
113.8	0.59873924	0.88206041	0.97567436	0.7180104	1.29326864	2.27942556
114.0	0.59898544	0.88335556	0.97665683	0.7185048	1.29314585	2.28001807
114.2	0.59980388	0.88285224	0.97784558	0.71911061	1.29294713	2.27984572
114.4	0.59986677	0.8827183	0.97813454	0.72033323	1.29211711	2.28014366
114.6	0.60084584	0.88301002	0.97990553	0.72118612	1.29310015	2.2809507
114.8	0.60119457	0.88392945	0.98025953	0.72136277	1.29302454	2.28081203
115.0	0.60243854	0.88432696	0.98250429	0.72263085	1.29353202	2.28197466
115.2	0.60293468	0.88414317	0.98367474	0.72265891	1.29392672	2.28317489
115.4	0.60324548	0.88365452	0.98299007	0.72345076	1.29311748	2.28202698
115.6	0.60347413	0.88399975	0.98465197	0.72414317	1.2936777	2.2829399
115.8	0.60276395	0.88396665	0.9845383	0.72480789	1.29317241	2.28200438
116.0	0.60354215	0.88414036	0.9845819	0.7257703	1.2930906	2.28239003
116.2	0.60339552	0.88423172	0.98512012	0.72534838	1.29281226	2.28245982
116.4	0.60417177	0.88430876	0.98608874	0.72639342	1.29298763	2.28290454
116.6	0.60489863	0.8843057	0.98640881	0.7270967	1.29316666	2.28338501
116.8	0.60395316	0.88377627	0.98734053	0.72617823	1.29226672	2.28279348
117.0	0.6041223	0.88474909	0.9869006	0.72639389	1.29264123	2.28337976
117.2	0.60513415	0.88569767	0.99034311	0.72892308	1.29420106	2.28380844
117.4	0.60642112	0.88487405	0.99218767	0.72959395	1.29555624	2.28447434
117.6	0.60606136	0.88471874	0.99182993	0.72987028	1.29469411	2.28464045
117.8	0.60762931	0.88628517	0.99327007	0.73159792	1.29619041	2.28581144
118.0	0.60825443	0.88658164	0.99486242	0.73214191	1.29652851	2.28676593
118.2	0.60931216	0.8862852	0.9959413	0.73289803	1.29684745	2.28791162
118.4	0.60946678	0.88601602	0.9967819	0.73364426	1.29693619	2.28737424
118.6	0.61008266	0.88559228	0.99836002	0.73413104	1.29762834	2.2883215
118.8	0.61007166	0.88654849	0.99868073	0.73327878	1.29714064	2.28795867
119.0	0.60931266	0.88528361	0.99855973	0.73398705	1.29624485	2.28794299
119.2	0.60986725	0.88520218	0.99860658	0.73321767	1.29592754	2.28798911
119.4	0.60998722	0.88535095	0.99938555	0.73476659	1.29583365	2.28675067
119.6	0.60950671	0.88514728	1.00046172	0.73485521	1.2956108	2.28770552
119.8	0.60859707	0.8839711	0.99912526	0.73410123	1.29442089	2.28580159
120.0	0.60922175	0.88369396	0.99958644	0.73410003	1.29389967	2.28613308
120.2	0.6097643	0.88416319	1.00121482	0.73461162	1.29448217	2.28716592
120.4	0.60975699	0.88457725	1.00197951	0.73536027	1.29404693	2.2864229
120.6	0.60989235	0.8848394	1.00167614	0.73526125	1.29527281	2.28663919
120.8	0.60866796	0.88502432	1.0032941	0.73556864	1.29448305	2.28653853
121.0	0.61020962	0.88685162	1.00430854	0.73723511	1.29516395	2.28751033
121.2	0.61114818	0.88748382	1.00553961	0.73849056	1.29561624	2.28812912
121.4	0.61133612	0.88700663	1.00582082	0.73919177	1.29606639	2.28878846
121.6	0.61158102	0.88759082	1.00561904	0.73975143	1.2957587	2.28900874
121.8	0.61379707	0.88865084	1.0079429	0.7417573	1.29732017	2.29061734
122.0	0.61424178	0.88895486	1.00880635	0.74158247	1.29691204	2.29125253
122.2	0.61475716	0.88904856	1.00948507	0.74211182	1.29721103	2.29159984
122.4	0.61465565	0.88805747	1.01063768	0.74246264	1.29736972	2.29077962
122.6	0.61564171	0.88896201	1.01226225	0.74337408	1.29739571	2.29327801
122.8	0.6160134	0.88978447	1.01278324	0.74367126	1.29791507	2.2931227
123.0	0.61534804	0.88966722	1.01448008	0.74401278	1.29768222	2.293167
123.2	0.61639368	0.88963314	1.01428822	0.74375407	1.29744519	2.29225203
123.4	0.61640373	0.88955457	1.01554688	0.74469825	1.29814471	2.29167373
123.6	0.61576506	0.88907184	1.0160151	0.7442219	1.29696385	2.2918627
123.8	0.61545457	0.88871876	1.01540647	0.74445484	1.29664005	2.29157714
124.0	0.61681898	0.88973163	1.0167038	0.7448241	1.29764431	2.2928281
124.2	0.61713169	0.88975065	1.01745614	0.74627672	1.29898885	2.29293458
124.4	0.61638445	0.88962788	1.01744418	0.74586494	1.2979008	2.29118001
124.6	0.61719373	0.88991495	1.01740573	0.74628852	1.29832581	2.29235805
124.8	0.61726282	0.88959474	1.01887315	0.74755273	1.29720908	2.29343538
125.0	0.6187193	0.89080394	1.01975856	0.74832675	1.29827635	2.29335175
125.2	0.61772577	0.8899818	1.01862957	0.74862408	1.29760892	2.29348262
125.4	0.61894588	0.88985575	1.01985883	0.74958829	1.29819421	2.2938459
125.6	0.61842713	0.88922289	1.01971068	0.74996245	1.29781376	2.29365315
125.8	0.61991505	0.88981104	1.02171187	0.75196899	1.29818236	2.29442429
126.0	0.61966616	0.88964216	1.02147048	0.7515432	1.29775415	2.29359192
126.2	0.6199171	0.88968321	1.02248689	0.75243732	1.29780149	2.29417096
126.4	0.61939306	0.88851173	1.02284833	0.75296772	1.29697903	2.29396466
126.6	0.62030153	0.89066987	1.02385838	0.75353882	1.29802511	2.29533512
126.8	0.62077792	0.89012866	1.02405196	0.75350672	1.29819585	2.29568985
127.0	0.62016574	0.8899778	1.02513057	0.75291961	1.29700115	2.29453576
127.2	0.61980959	0.88900729	1.02314384	0.75280865	1.29561816	2.29325744
127.4	0.62057679	0.89043755	1.02504299	0.75382559	1.29643785	2.29448676
127.6	0.62118028	0.89028429	1.02577866	0.75431988	1.29678704	2.29504566
127.8	0.62084982	0.88955335	1.02532201	0.75435264	1.29632928	2.29511375
128.0	0.62131773	0.88978067	1.02615566	0.75455288	1.29672017	2.29520628
128.2	0.62179576	0.88911736	1.02655159	0.7554819	1.29640161	2.2947377
128.4	0.62202161	0.8892755	1.02789911	0.75560479	1.29650723	2.29480254
128.6	0.62298861	0.88933649	1.02888319	0.75634435	1.29721445	2.2958045
128.8	0.62275543	0.88878215	1.02927994	0.75641373	1.29738884	2.29534307
129.0	0.6230235	0.88894179	1.03033758	0.75705084	1.29771333	2.29532644
129.2	0.62320024	0.88874123	1.03052387	0.75735134	1.29744621	2.29542103
129.4	0.62337178	0.88871877	1.03108524	0.7573695	1.29733027	2.29480801
129.6	0.62256829	0.88866564	1.03115565	0.7581788	1.29767898	2.29536337
129.8	0.62349469	0.88935715	1.03318343	0.75883271	1.29796186	2.29511842
130.0	0.62330203	0.88980724	1.03371309	0.75888051	1.29807383	2.29579893
130.2	0.62366115	0.89014645	1.03427562	0.75927118	1.29794955	2.29652729
130.4	0.6237359	0.88977114	1.03464904	0.75983972	1.29825803	2.29671151
130.6	0.62450448	0.89058973	1.03507599	0.76035698	1.29931239	2.29717505
130.8	0.62511527	0.8894187	1.03563685	0.76088549	1.29826567	2.29777235
131.0	0.62442569	0.8894814	1.03608166	0.76177654	1.29775791	2.29652828
131.2	0.62605266	0.89045962	1.03739822	0.762747	1.29913864	2.29829008
131.4	0.62618558	0.89048438	1.03773928	0.7636363	1.29937343	2.29884687
131.6	0.62703198	0.89003508	1.03851384	0.76377036	1.29942696	2.29869542
131.8	0.62660388	0.89020656	1.03847118	0.76414561	1.29925724	2.29818502
132.0	0.6275231	0.89037349	1.03970854	0.76479855	1.2998506	2.29884292
132.2	0.62862278	0.89167785	1.04079355	0.76524047	1.30060861	2.29954795
132.4	0.6287919	0.89191018	1.04252306	0.76546185	1.30146633	2.29976715
132.6	0.62850893	0.89169597	1.04212899	0.76515563	1.30042655	2.29826426
132.8	0.62847366	0.89052557	1.0416883	0.76503807	1.29982059	2.29798966
133.0	0.62951382	0.89167145	1.04382982	0.76657594	1.30017482	2.29849754
133.2	0.62980656	0.89213791	1.04474477	0.76707552	1.30120442	2.29895362
133.4	0.63000217	0.89333252	1.04570787	0.76752479	1.30115438	2.2995953
133.6	0.63040189	0.89330083	1.04692304	0.76840949	1.30188838	2.30088018
133.8	0.63105637	0.89385986	1.04860045	0.76931096	1.30156449	2.30066192
134.0	0.63146861	0.89374603	1.04860526	0.76971805	1.30212464	2.30125933
134.2	0.63180876	0.89409282	1.04929609	0.77074953	1.30212742	2.30090894
134.4	0.63275829	0.89369872	1.05048585	0.77158154	1.30222305	2.30232985
134.6	0.63347068	0.89361109	1.05121865	0.77268765	1.30283652	2.30239714
134.8	0.63478514	0.89416834	1.05232143	0.77415235	1.30287886	2.30372446
135.0	0.63423349	0.89434559	1.05298212	0.77427945	1.30328204	2.30355098
135.2	0.63492308	0.89480277	1.05318797	0.77440636	1.30329717	2.30400942
135.4	0.63472184	0.89413917	1.05240742	0.77495443	1.30215873	2.30354536
135.6	0.63461227	0.89423971	1.05243384	0.77497994	1.30247987	2.30311652
135.8	0.6340836	0.89390129	1.05213886	0.77525373	1.30266673	2.30291991
136.0	0.63508745	0.8936892	1.05378814	0.77557771	1.30258638	2.30373852
136.2	0.63439726	0.89305497	1.05273834	0.77457234	1.30185065	2.30236818
136.4	0.63436574	0.89235984	1.05325764	0.77482049	1.30158021	2.30195781
136.6	0.6341967	0.89130821	1.05238623	0.77530012	1.30060258	2.30040164
136.8	0.63396011	0.89094751	1.05311804	0.77494337	1.30032297	2.30076582
137.0	0.63560922	0.89319429	1.05497432	0.7775276	1.30214602	2.30207391
137.2	0.63545098	0.89309161	1.05597025	0.77748139	1.30243404	2.30259601
137.4	0.63521395	0.89319938	1.05604665	0.77772072	1.30127831	2.3018641
137.6	0.63395009	0.89205783	1.05587742	0.77684076	1.30068821	2.30107426
137.8	0.63510508	0.89231714	1.05701275	0.77789658	1.30129327	2.30063809
138.0	0.63418415	0.89157872	1.05645302	0.77730863	1.30109643	2.3007561
138.2	0.63463444	0.8929651	1.05831584	0.7780394	1.30140677	2.30194914
138.4	0.63496842	0.89251245	1.05965636	0.77815272	1.30237386	2.3033476
138.6	0.6349016	0.89273619	1.0599338	0.77778893	1.3022784	2.30299302
138.8	0.63604586	0.89422782	1.06091486	0.77848657	1.30314825	2.30381096
139.0	0.63462141	0.89250177	1.06018689	0.77736137	1.30180777	2.30289942
139.2	0.63549337	0.89358321	1.0605419	0.77759592	1.30231697	2.30396229
139.4	0.63633693	0.89400417	1.06262505	0.77963158	1.30271927	2.30519813
139.6	0.63516273	0.89291495	1.06230105	0.77841085	1.30219874	2.30498358
139.8	0.63558767	0.89265962	1.06286802	0.77857864	1.30160653	2.30447717
140.0	0.63633363	0.89229736	1.06375668	0.77790262	1.30161659	2.30508188
140.2	0.6362345	0.89142828	1.06263806	0.77774067	1.30085771	2.30346439
140.4	0.63744302	0.89332204	1.06423903	0.78026505	1.30188395	2.30566981
140.6	0.63823852	0.89325103	1.0641897	0.78064042	1.30100434	2.30421991
140.8	0.63908889	0.8945605	1.06600691	0.78159312	1.30168663	2.30569656
141.0	0.64029215	0.89521893	1.06666433	0.78436489	1.30267835	2.30730764
141.2	0.64052879	0.89430577	1.06702207	0.78371619	1.30154985	2.30650719
141.4	0.64063564	0.89502011	1.06817438	0.78518287	1.30199954	2.30696607
141.6	0.64113801	0.89502238	1.06889381	0.78608047	1.30158031	2.30710773
141.8	0.64182299	0.89501019	1.06939037	0.78767484	1.30187012	2.30709566
142.0	0.64212961	0.89573442	1.07049065	0.78870542	1.30260008	2.30808748
142.2	0.64195362	0.89583954	1.07121999	0.78879548	1.30293404	2.30806457
142.4	0.64196071	0.89543203	1.07254049	0.78914387	1.30289256	2.30819775
142.6	0.6430799	0.89583149	1.07219127	0.7891016	1.30255502	2.30778359
142.8	0.64409729	0.89678273	1.07359892	0.79008575	1.3034123	2.30801747
143.0	0.64400477	0.89563924	1.07412038	0.79058406	1.30318244	2.3083901
143.2	0.64530475	0.89696233	1.07572089	0.79141101	1.30422692	2.309763
143.4	0.64509569	0.89691183	1.07652784	0.79219945	1.30346659	2.30914739
143.6	0.64511894	0.89642296	1.07629912	0.79146829	1.30341701	2.30912833
143.8	0.645227	0.89662701	1.07629961	0.7912309	1.30336869	2.30779426
144.0	0.64526018	0.8968501	1.07621945	0.79130676	1.30256185	2.30804094
144.2	0.64579933	0.89742174	1.07634755	0.79259057	1.30331195	2.30797874
144.4	0.6464641	0.89835993	1.07708887	0.79301968	1.303426	2.30857327
144.6	0.64659709	0.89761043	1.0767433	0.79252391	1.30269525	2.30795867
144.8	0.6466096	0.89747722	1.07797818	0.79287435	1.30333319	2.30948301
145.0	0.64678167	0.89778393	1.07805045	0.79325626	1.30411987	2.30965671
145.2	0.64754566	0.89762812	1.07898554	0.79297185	1.30360017	2.30949835
145.4	0.64732881	0.89839728	1.07977506	0.79396499	1.30381302	2.30983437
145.6	0.64565826	0.89634642	1.07901043	0.79274832	1.30225964	2.30807581
145.8	0.64457677	0.89544485	1.07898653	0.79217873	1.30219987	2.3071723
146.0	0.64492598	0.89586477	1.07957123	0.79229831	1.30225475	2.3077509
146.2	0.64431116	0.89510905	1.07982396	0.7919975	1.30214436	2.30723126
146.4	0.6451828	0.89589719	1.08073229	0.79293406	1.30216818	2.30751961
146.6	0.64580933	0.89550411	1.0807065	0.79287929	1.30210155	2.30686593
146.8	0.64577482	0.89543329	1.08203801	0.79341225	1.3026696	2.30732742
147.0	0.64703102	0.89546795	1.08241637	0.79529241	1.30282566	2.30809472
147.2	0.6474325	0.89553453	1.0830559	0.7953783	1.30289012	2.30790634
147.4	0.64692231	0.89608836	1.08328273	0.79601599	1.30268119	2.30736047
147.6	0.64822312	0.89621262	1.08416303	0.79655927	1.30280778	2.3071775
147.8	0.64803614	0.89656853	1.08390356	0.79679577	1.30282264	2.30764479
148.0	0.64865389	0.89689662	1.08509877	0.79825254	1.30260365	2.30783441
148.2	0.64879656	0.89643831	1.08528001	0.7984645	1.30344833	2.3088214
148.4	0.65014056	0.89738061	1.08662899	0.79924049	1.30377127	2.3088247
148.6	0.65027604	0.89735669	1.08689487	0.79921231	1.30350499	2.30959681
148.8	0.65123439	0.89844103	1.0885431	0.80024071	1.30424268	2.31020977
149.0	0.65131077	0.89843065	1.08796247	0.80020459	1.30444028	2.3102414
149.2	0.65156713	0.89818021	1.08913945	0.80076952	1.30418813	2.31082877
149.4	0.65199659	0.898123	1.08949907	0.80058603	1.30420401	2.31065178
149.6	0.65055777	0.89691471	1.0901226	0.80035036	1.30335231	2.3102696
149.8	0.65202116	0.89827519	1.090417	0.80132045	1.30363008	2.31119487
150.0	0.65241339	0.8997733	1.09086535	0.80209529	1.30394432	2.31193786
150.2	0.65216722	0.8986861	1.09097604	0.80162211	1.30394619	2.31141329
150.4	0.65259146	0.89923346	1.09154396	0.80249688	1.30387034	2.31244966
150.6	0.65267351	0.89814112	1.09138612	0.80220398	1.30402907	2.31184731
150.8	0.65310233	0.89862649	1.09152066	0.80307399	1.30370316	2.31177105
151.0	0.6534757	0.89894558	1.09210707	0.80433906	1.30392964	2.31183688
151.2	0.65290569	0.89920564	1.0931552	0.80498453	1.30393454	2.31166908
151.4	0.65333224	0.8993828	1.09457911	0.80580836	1.30457918	2.31270663
151.6	0.65266306	0.89875292	1.09470794	0.80580867	1.30406023	2.31190043
151.8	0.65226452	0.89771946	1.09526403	0.80629971	1.30413282	2.3122362
152.0	0.65305809	0.89783128	1.09649505	0.80740287	1.30494286	2.31192492
152.2	0.65285093	0.89733982	1.09701216	0.80716072	1.30480969	2.31251418
152.4	0.65334716	0.89797543	1.09849136	0.8081129	1.30522784	2.31295203
152.6	0.65353798	0.89746752	1.09842478	0.80838862	1.30486977	2.31320199
152.8	0.65356085	0.89763583	1.10001132	0.80968653	1.30574597	2.31352239
153.0	0.65335267	0.89825087	1.10037999	0.80996379	1.30630659	2.31388312
153.2	0.6549921	0.89980239	1.10358009	0.8118395	1.30797274	2.31545909
153.4	0.65548944	0.90000658	1.1037163	0.81201705	1.30703128	2.31524301
153.6	0.65493511	0.90011663	1.10510702	0.81222674	1.30678673	2.3156487
153.8	0.65488953	0.90052848	1.10391321	0.81153909	1.30659474	2.31574669
154.0	0.65514437	0.90066507	1.10402904	0.81113502	1.30595197	2.31588553
154.2	0.65555094	0.89936837	1.1043919	0.8111403	1.3057957	2.31540863
154.4	0.6562757	0.89990374	1.10458837	0.81157446	1.30613802	2.31592318
154.6	0.65689661	0.89987021	1.10356606	0.81189948	1.30544448	2.31484955
154.8	0.65681945	0.90030435	1.10434971	0.81150811	1.30442741	2.31528891
155.0	0.65659536	0.89912888	1.10439693	0.8120332	1.30453197	2.31471134
155.2	0.65653542	0.89902828	1.10458994	0.81205002	1.30377753	2.31424034
155.4	0.65689103	0.8980642	1.10406914	0.8116898	1.30466175	2.31396593
155.6	0.6567282	0.89782942	1.10389405	0.81251407	1.30373938	2.31313587
155.8	0.65705178	0.89717101	1.10414084	0.81266799	1.30409912	2.31353859
156.0	0.65865694	0.89749533	1.10437572	0.81358813	1.3047233	2.31382094
156.2	0.65811673	0.89725966	1.10490305	0.81320596	1.30399666	2.31305731
156.4	0.65719165	0.89670509	1.10463245	0.81310514	1.30342953	2.31305382
156.6	0.65798552	0.89706458	1.10526424	0.81392443	1.30419728	2.31359386
156.8	0.65744348	0.89764155	1.10647961	0.81451414	1.30495157	2.31353851
157.0	0.65867716	0.89895816	1.10742804	0.81540405	1.30544202	2.31464089
157.2	0.65929571	0.89963421	1.10863998	0.81633225	1.30634903	2.31498124
157.4	0.65913028	0.90040915	1.10950419	0.81690598	1.30560276	2.31524058
157.6	0.65954424	0.89963236	1.11108202	0.8168853	1.30645863	2.31563056
157.8	0.6598593	0.90023993	1.11055702	0.81779888	1.30625177	2.31614005
158.0	0.65973881	0.89923574	1.11142256	0.81739808	1.30559194	2.31542972
158.2	0.66082931	0.90012131	1.11316315	0.81847267	1.30653252	2.31640939
158.4	0.66115292	0.90046724	1.1135661	0.81876756	1.30667412	2.31724335
158.6	0.66162438	0.90120362	1.11396334	0.81942368	1.30635353	2.31715592
158.8	0.65981821	0.89893241	1.11444604	0.81730004	1.30539711	2.31698636
159.0	0.66089821	0.89894336	1.11450201	0.81881133	1.30547658	2.31628311
159.2	0.66113955	0.89919721	1.11496519	0.8194599	1.30617491	2.31625915
159.4	0.66164267	0.89998729	1.1155724	0.82026527	1.30624126	2.31718259
159.6	0.66168298	0.89983303	1.11698888	0.82097733	1.30552547	2.31691402
159.8	0.66201482	0.8995935	1.11716817	0.82077594	1.30569857	2.31659141
160.0	0.66157257	0.89962271	1.11688204	0.82032342	1.30504157	2.31532367
160.2	0.66086198	0.89962861	1.11726471	0.82044838	1.30535146	2.31563555
160.4	0.6608514	0.89980285	1.11680197	0.81985118	1.3048242	2.31557932
160.6	0.66157075	0.89967392	1.11784945	0.82079344	1.3048008	2.31644364
160.8	0.66226251	0.90020614	1.11777761	0.82143377	1.30575542	2.31601144
161.0	0.66374807	0.90191562	1.11880168	0.82271879	1.30657486	2.31682932
161.2	0.66282144	0.90214537	1.1191475	0.82233588	1.30718092	2.31662062
161.4	0.6630446	0.90166067	1.1196916	0.82235585	1.30678448	2.31651699
161.6	0.66439691	0.90150416	1.12025864	0.82359694	1.3081117	2.31744337
161.8	0.66340961	0.90136265	1.11912779	0.82358327	1.30732721	2.31785339
162.0	0.66392744	0.90073703	1.1210849	0.82336238	1.30731255	2.31720285
162.2	0.664987	0.90199318	1.12216432	0.82466121	1.30797096	2.3192885
162.4	0.66494358	0.90169903	1.12225628	0.82441801	1.30803391	2.31918243
162.6	0.66423526	0.90068812	1.121963	0.82401117	1.30708362	2.31807164
162.8	0.66382814	0.9005203	1.12233566	0.82400308	1.30735307	2.31867059
163.0	0.6657154	0.90278531	1.12342341	0.82643538	1.30824241	2.31939744
163.2	0.66510542	0.90155722	1.12389414	0.82615041	1.30773741	2.31948805
163.4	0.66597638	0.90312367	1.12462784	0.82652161	1.30753802	2.32004341
163.6	0.66596125	0.90258516	1.12561542	0.82741204	1.30795742	2.3192153
163.8	0.66529305	0.90209054	1.12585318	0.82779661	1.30745444	2.31917945
164.0	0.66465711	0.90252878	1.12648236	0.82745382	1.30758313	2.31896577
164.2	0.66647974	0.90267998	1.12681981	0.82896451	1.30808668	2.31953443
164.4	0.66552439	0.90340703	1.12631133	0.82775974	1.30709729	2.31838313
164.6	0.66666909	0.90280082	1.12802448	0.82918723	1.30749027	2.3186682
164.8	0.66719611	0.90415707	1.12807847	0.83003459	1.30864415	2.3182457
165.0	0.66780678	0.90430931	1.12915645	0.82972365	1.30862198	2.31879182
165.2	0.66665195	0.90365629	1.12927312	0.82920081	1.30812482	2.31879624
165.4	0.6675225	0.90408149	1.13001471	0.83035267	1.30840181	2.3193607
165.6	0.66864671	0.90420568	1.13065217	0.83124649	1.30968038	2.32097001
165.8	0.66707161	0.90232785	1.13012433	0.83033756	1.30815841	2.32014544
166.0	0.6677127	0.9024499	1.13244549	0.83019242	1.30853239	2.31999443
166.2	0.66710199	0.90197018	1.13168671	0.83192433	1.30857292	2.32015505
166.4	0.66778642	0.90198197	1.13254556	0.83132489	1.30867772	2.31936544
166.6	0.66759612	0.90099919	1.13169148	0.83199183	1.3082981	2.31891599
166.8	0.66847644	0.90185325	1.13272208	0.83245257	1.30918441	2.31956538
167.0	0.6690746	0.90182503	1.13339372	0.83279734	1.30907588	2.32030282
167.2	0.66873706	0.90105219	1.13318653	0.83255	1.30870084	2.32017355
167.4	0.66979832	0.90201654	1.13360413	0.83364955	1.30852522	2.32062536
167.6	0.66958071	0.90135026	1.13429641	0.83377637	1.30782292	2.32028426
167.8	0.66994802	0.90135971	1.13485858	0.83426133	1.30714727	2.3206732
168.0	0.67116567	0.90246113	1.13562332	0.83472307	1.30869567	2.32147891
168.2	0.67109109	0.90194304	1.13492728	0.83477562	1.30775197	2.32073779
168.4	0.66971304	0.90224806	1.13468659	0.83405347	1.3061729	2.3192088
168.6	0.67117852	0.90143514	1.13551169	0.83512137	1.30652454	2.3199084
168.8	0.6712425	0.90228884	1.13602588	0.83527537	1.30644407	2.32019356
169.0	0.67106253	0.9016722	1.13656305	0.83477649	1.30660094	2.32104561
169.2	0.67009103	0.90234928	1.13574171	0.83518171	1.30601386	2.32062249
169.4	0.67086656	0.90242938	1.13670003	0.83578657	1.30660578	2.32182646
169.6	0.67144583	0.90221128	1.13695479	0.83618659	1.30679114	2.32156538
169.8	0.66952964	0.90065335	1.13596325	0.83570507	1.3057773	2.32013214
170.0	0.67029011	0.901739	1.13777391	0.83663089	1.30695365	2.32021992
170.2	0.67007626	0.90047966	1.13762145	0.83752298	1.30625567	2.31990719
170.4	0.67111245	0.90137642	1.1386663	0.83725027	1.30745207	2.32030443
170.6	0.67002453	0.8999173	1.13765754	0.83640786	1.30689015	2.31997205
170.8	0.67093564	0.90023292	1.1388798	0.83675305	1.30800332	2.32027704
171.0	0.67039667	0.90044577	1.13884122	0.8372212	1.30759958	2.32093468
171.2	0.66956894	0.90054007	1.13841324	0.83760588	1.30752229	2.32053251
171.4	0.67044742	0.90103214	1.14018807	0.83871186	1.30762171	2.32134578
171.6	0.67167028	0.90133558	1.14101095	0.83894007	1.3081251	2.32130213
171.8	0.67251707	0.90211095	1.14222027	0.84087178	1.30895361	2.32250502
172.0	0.67173661	0.9018921	1.14085735	0.83996114	1.30900322	2.32168831
172.2	0.67163339	0.9025104	1.14230318	0.84033658	1.30810527	2.32149411
172.4	0.67122095	0.90156452	1.14141951	0.84053281	1.30784504	2.32067851
172.6	0.67263697	0.90136712	1.14256827	0.84049828	1.30819991	2.32099236
172.8	0.67272522	0.90258821	1.14369474	0.84156163	1.30844086	2.3216344
173.0	0.67338963	0.90319708	1.14403585	0.84216756	1.3090759	2.32216977
173.2	0.67427668	0.9045382	1.14402137	0.84365169	1.30896331	2.32256705
173.4	0.67536969	0.90380521	1.14617682	0.84423253	1.30926569	2.32323423
173.6	0.67558945	0.9040445	1.14582878	0.84492793	1.30961858	2.32289403
173.8	0.67545107	0.9033811	1.14614956	0.84424255	1.30915182	2.32279432
174.0	0.67721425	0.90519511	1.14811683	0.84610478	1.31004938	2.3243081
174.2	0.67673804	0.90411805	1.14728827	0.84531727	1.30913136	2.3233775
174.4	0.67678413	0.9044267	1.14770137	0.84499832	1.30992863	2.32413277
174.6	0.6762715	0.90294242	1.14780725	0.84431438	1.30874209	2.32260688
174.8	0.67708435	0.90333664	1.14885595	0.8450718	1.30893401	2.32328344
175.0	0.67643686	0.90406971	1.14979872	0.84563202	1.30882033	2.32254286
175.2	0.67578517	0.90310856	1.14854534	0.84426186	1.30839349	2.32180206
175.4	0.67689078	0.90392515	1.14993047	0.84507977	1.30754996	2.32211618
175.6	0.67736327	0.90401258	1.14860551	0.84451929	1.30769421	2.32160601
175.8	0.67631378	0.90409397	1.14892379	0.84472673	1.30735471	2.32193474
176.0	0.6765422	0.90492931	1.14937194	0.84479719	1.3077232	2.32214227
176.2	0.67622186	0.90404622	1.14976496	0.8443178	1.30710959	2.32175462
176.4	0.6751771	0.9023884	1.14837139	0.8431923	1.30636184	2.31993648
176.6	0.67632562	0.9032605	1.14988498	0.84432743	1.30604136	2.32103406
176.8	0.67597991	0.90370128	1.15046002	0.84575041	1.30725056	2.32247565
177.0	0.67663435	0.90393626	1.15149747	0.84598485	1.30831627	2.32256669
177.2	0.67674719	0.9036327	1.15160718	0.84611138	1.3077398	2.32236755
177.4	0.67640406	0.90262532	1.15156964	0.84557199	1.30751577	2.32242242
177.6	0.67771648	0.90374378	1.15134652	0.84639575	1.30781959	2.32298518
177.8	0.67913927	0.90423987	1.15269853	0.84772326	1.30808203	2.3230877
178.0	0.67889553	0.90435045	1.15319738	0.84886997	1.30909145	2.3233309
178.2	0.67833925	0.90299845	1.15211072	0.84752179	1.30813081	2.32224093
178.4	0.67886462	0.90288673	1.15397762	0.84774859	1.30855497	2.32289981
178.6	0.67977056	0.90297965	1.15466327	0.84857264	1.30832696	2.32249495
178.8	0.679765	0.90311193	1.15553459	0.84855788	1.30834015	2.32278384
179.0	0.6795417	0.90351569	1.155206	0.84900868	1.30900229	2.32228708
179.2	0.6797308	0.90284139	1.15508825	0.84858961	1.30852932	2.32329442
179.4	0.68025782	0.90385197	1.15711314	0.85012074	1.30808639	2.3239045
179.6	0.67990705	0.90382234	1.15704396	0.84980015	1.30903985	2.32355547
179.8	0.68056563	0.90410467	1.15874882	0.85157946	1.30933285	2.32530154
180.0	0.68242255	0.90503991	1.16030068	0.85319272	1.31037163	2.32598076
180.2	0.68076448	0.9032258	1.15922824	0.85163901	1.30886886	2.32437719
180.4	0.68112467	0.90409428	1.15981185	0.85236475	1.30933847	2.3255489
180.6	0.68194137	0.90468903	1.16103104	0.853642	1.30977745	2.32621817
180.8	0.68193904	0.90455297	1.16098187	0.8544043	1.31075665	2.3264319
181.0	0.68205052	0.90459236	1.16179256	0.8542723	1.31039984	2.32652673
181.2	0.68348799	0.90555383	1.16213755	0.8542842	1.31017877	2.32676423
181.4	0.68400988	0.90540318	1.16201053	0.85474282	1.31049128	2.3276576
181.6	0.68485255	0.90596921	1.16336125	0.85576666	1.31054203	2.3276882
181.8	0.68412716	0.90580453	1.16354961	0.85601778	1.31111642	2.32696658
182.0	0.68359428	0.90459741	1.16326461	0.85520842	1.31020006	2.32650554
182.2	0.68342218	0.90424392	1.16286131	0.8549107	1.30902617	2.3265619
182.4	0.68417258	0.90511569	1.16416529	0.85535201	1.30960846	2.32644327
182.6	0.68365586	0.90474787	1.16366793	0.85515792	1.30925452	2.32617524
182.8	0.68405557	0.90523569	1.16564885	0.85588155	1.30951611	2.3261611
183.0	0.68444382	0.90416474	1.16543009	0.85651745	1.3096656	2.32622331
183.2	0.6838863	0.90438414	1.16620307	0.85693974	1.30927448	2.32679999
183.4	0.68405156	0.90362315	1.16592875	0.85676638	1.30822662	2.32584359
183.6	0.68366938	0.90358003	1.16613562	0.8570707	1.30854113	2.32565326
183.8	0.68502217	0.9052429	1.16699153	0.85882622	1.30989977	2.32684702
184.0	0.68552821	0.90522551	1.16735065	0.85847015	1.30968357	2.32594995
184.2	0.68399427	0.90485407	1.16611366	0.8576261	1.30942028	2.32634848
184.4	0.68489266	0.90524758	1.16746123	0.85882038	1.30976668	2.32719234
184.6	0.68427275	0.90440202	1.16705181	0.85884918	1.30970026	2.32643503
184.8	0.68518361	0.90469962	1.16732005	0.85989383	1.31021148	2.32739358
185.0	0.68485193	0.90537829	1.16825068	0.85974815	1.30951842	2.32657459
185.2	0.68582031	0.90534732	1.16818367	0.85990902	1.31048827	2.32702946
185.4	0.68553219	0.9054128	1.16821689	0.86021864	1.31016288	2.32675992
185.6	0.68514743	0.90595142	1.16925697	0.86007759	1.31059244	2.32686989
185.8	0.68473974	0.90495123	1.16836627	0.85972651	1.30991188	2.32611599
186.0	0.68589845	0.90601083	1.16920913	0.86030533	1.3097311	2.32673517
186.2	0.68619946	0.90696075	1.17068853	0.86084409	1.31054566	2.3275992
186.4	0.68644529	0.90767114	1.1709455	0.86068196	1.31065685	2.32711328
186.6	0.6874271	0.9069271	1.17245725	0.86122096	1.31079875	2.3273468
186.8	0.6875888	0.90734975	1.17379195	0.86166611	1.31015203	2.32761086
187.0	0.68734115	0.90628436	1.17226413	0.86195347	1.31062717	2.32720619
187.2	0.68700623	0.90745301	1.17234442	0.86214669	1.30999564	2.32768179
187.4	0.68766779	0.90680273	1.17241713	0.86173001	1.31022498	2.32697693
187.6	0.68736171	0.90711278	1.17284423	0.86152578	1.31029167	2.32750346
187.8	0.68838309	0.90781351	1.17300601	0.86276606	1.31131336	2.32873463
188.0	0.68813126	0.90652781	1.17364707	0.86242666	1.31039073	2.32849724
188.2	0.68789544	0.90624108	1.17335008	0.86382086	1.31078499	2.32866704
188.4	0.68792997	0.90593634	1.17358554	0.8629131	1.31057395	2.32827737
188.6	0.68661647	0.90425107	1.17124	0.86172267	1.30933107	2.32726577
188.8	0.68746522	0.90532271	1.17212765	0.86300877	1.3097096	2.32733499
189.0	0.68687694	0.90424849	1.172621	0.86357771	1.30948826	2.32689985
189.2	0.68710577	0.90345522	1.17268583	0.8632034	1.30976129	2.32714104
189.4	0.68811165	0.90467604	1.17438266	0.8642482	1.31015083	2.32760042
189.6	0.6879426	0.90463064	1.17435833	0.86420768	1.31054646	2.32771087
189.8	0.68779637	0.90431068	1.17462935	0.86471383	1.31019665	2.3269912
190.0	0.68906683	0.90553402	1.17591812	0.86529163	1.31068755	2.32739229
190.2	0.68853093	0.90517337	1.17703065	0.86577214	1.31108429	2.32754867
190.4	0.6884594	0.90475799	1.17719418	0.86662984	1.31093966	2.32749629
190.6	0.68955548	0.90525518	1.17871909	0.86743932	1.31166328	2.32868538
190.8	0.68956533	0.90680901	1.17881213	0.86824243	1.31225944	2.3293339
191.0	0.68986304	0.90622774	1.17812539	0.86794406	1.31219975	2.32863308
191.2	0.69077656	0.90691363	1.18005239	0.86817907	1.31287763	2.32960464
191.4	0.69089949	0.9066079	1.1799677	0.86783409	1.31335416	2.3297738
191.6	0.6905008	0.90655671	1.1795015	0.8681939	1.31240622	2.32973794
191.8	0.69079998	0.90682307	1.18005515	0.86996264	1.31310881	2.33106783
192.0	0.69164672	0.90717881	1.18085773	0.86925567	1.31270931	2.33009347
192.2	0.69112339	0.90728351	1.17968934	0.86915865	1.31242117	2.32973806
192.4	0.69153206	0.90779537	1.18032061	0.86867183	1.31227759	2.33076917
192.6	0.69118345	0.90616144	1.1807273	0.86881538	1.31152647	2.33084159
192.8	0.69212601	0.90760437	1.18095002	0.86956444	1.31178779	2.3304032
193.0	0.69233029	0.90636845	1.18212353	0.86989093	1.31161337	2.3312965
193.2	0.69353885	0.90728313	1.18195586	0.86986231	1.31134933	2.33084598
193.4	0.69430509	0.90823105	1.18309801	0.87085045	1.31199304	2.33117457
193.6	0.69350154	0.90868143	1.18224214	0.87049937	1.31154465	2.33032859
193.8	0.69477045	0.9083429	1.18314108	0.87158742	1.31209191	2.33148774
194.0	0.69427566	0.90741521	1.18417037	0.87123145	1.31178501	2.33126779
194.2	0.69443789	0.90788449	1.18462653	0.87239111	1.31275289	2.33179541
194.4	0.69483284	0.90837145	1.18509401	0.87271396	1.31317099	2.33232608
194.6	0.69595875	0.90912113	1.1860966	0.8737011	1.31381479	2.33336341
194.8	0.69693396	0.91013911	1.18718903	0.87452564	1.3147988	2.3343182
195.0	0.69531787	0.90835328	1.18590318	0.8731731	1.31370142	2.33224393
195.2	0.69547177	0.90950663	1.18730814	0.87417744	1.31436192	2.33324422
195.4	0.69441043	0.90870423	1.18672087	0.87432021	1.31372341	2.33299668
195.6	0.69326321	0.90826559	1.18657701	0.87490747	1.31248599	2.33119775
195.8	0.69288848	0.90761281	1.18679375	0.87520154	1.31197791	2.33151183
196.0	0.69268137	0.90749412	1.18758073	0.8742843	1.31140994	2.33086525
196.2	0.6928163	0.90826197	1.18751679	0.87570911	1.31183821	2.3313819
196.4	0.69240503	0.90648471	1.18897481	0.87502717	1.3113732	2.33144541
196.6	0.69210503	0.90578214	1.18838857	0.87425341	1.31125973	2.33107187
196.8	0.69320285	0.90570664	1.18915788	0.87524003	1.31112759	2.33109883
197.0	0.69365353	0.90545621	1.19033567	0.87560323	1.31128302	2.33189268
197.2	0.69377255	0.90537774	1.18966127	0.87588873	1.31110489	2.33093534
197.4	0.69289027	0.90500463	1.18978923	0.8752489	1.311081	2.33124922
197.6	0.69370671	0.90544365	1.18948768	0.87613307	1.31167085	2.33143289
197.8	0.69388593	0.90507507	1.19024733	0.87577672	1.31184189	2.33144816
198.0	0.69339815	0.90464661	1.19103932	0.87536875	1.3120935	2.33096367
198.2	0.69442489	0.90473481	1.189993	0.87598545	1.31263872	2.33165362
198.4	0.69472078	0.90522914	1.19052988	0.87555434	1.31266872	2.33085624
198.6	0.69589992	0.90615851	1.19168767	0.8773727	1.31305642	2.33182793
198.8	0.69586172	0.90600725	1.19115054	0.87657891	1.31294739	2.3316697
199.0	0.69483885	0.90494372	1.19014215	0.87570327	1.31155902	2.33047509
199.2	0.69509054	0.9059509	1.19101769	0.87671164	1.31143361	2.33088855
199.4	0.69384549	0.90458917	1.19065746	0.87586565	1.31048811	2.32975132
199.6	0.69278403	0.90437886	1.19009925	0.87580809	1.30987627	2.32881675
199.8	0.69320531	0.90452367	1.19078684	0.87597489	1.30976315	2.32999184
200.0	0.69429913	0.90562558	1.19243678	0.87636551	1.3107905	2.33092587
200.2	0.6957935	0.90597936	1.19247319	0.87664005	1.31090385	2.33126723
200.4	0.69407464	0.90558082	1.19422181	0.8768319	1.31031353	2.3310861
200.6	0.69613972	0.90682003	1.1943897	0.87821015	1.31120106	2.33239794
200.8	0.6966815	0.90595577	1.19520703	0.87889337	1.31048801	2.33250838
201.0	0.69641177	0.90661988	1.19492951	0.87853583	1.31040579	2.33200848
201.2	0.69663981	0.90639971	1.19559231	0.87970795	1.31037581	2.33273514
201.4	0.69620984	0.90643553	1.19560539	0.87934484	1.30991915	2.33261707
201.6	0.69674226	0.9065462	1.19585756	0.8808798	1.31048969	2.33224016
201.8	0.69519849	0.90553321	1.19572043	0.87862539	1.30963552	2.33107197
202.0	0.69600051	0.9049932	1.19608195	0.87970378	1.3095975	2.33087435
202.2	0.69658354	0.90496253	1.1957009	0.87962455	1.30996634	2.33062495
202.4	0.69664492	0.90535326	1.1961145	0.87960672	1.30996023	2.32973581
202.6	0.69758137	0.90658363	1.19740411	0.88093585	1.31096209	2.3304843
202.8	0.69691196	0.90434256	1.19610057	0.8802339	1.31012063	2.32989061
203.0	0.69679027	0.90498993	1.1966756	0.88023072	1.30995736	2.32988782
203.2	0.69685733	0.90477049	1.19685205	0.8802034	1.31051996	2.33005996
203.4	0.69609199	0.90490964	1.19742981	0.87985853	1.31015008	2.32986934
203.6	0.69759883	0.90570866	1.19824261	0.88063657	1.31186723	2.33161663
203.8	0.69978204	0.90689191	1.20009559	0.88208828	1.31227591	2.33240824
204.0	0.69971477	0.90623321	1.20002567	0.88124656	1.31178983	2.33250338
204.2	0.70051227	0.90747525	1.20029547	0.88187591	1.31218511	2.33334628
204.4	0.69959927	0.90779698	1.20124394	0.88297498	1.31255891	2.3338162
204.6	0.7007211	0.90642266	1.20094232	0.88189051	1.31196757	2.3337642
204.8	0.70071521	0.90686239	1.20202469	0.88294441	1.31279302	2.33420449
205.0	0.70124777	0.90750645	1.20310927	0.88400952	1.31352257	2.33534393
205.2	0.70128065	0.90757503	1.20334401	0.88490528	1.31293628	2.33480028
205.4	0.70070063	0.90704665	1.20318306	0.88507098	1.31225501	2.3349282
205.6	0.70095837	0.90685123	1.20374276	0.88593597	1.3132827	2.3353324
205.8	0.70081949	0.90640089	1.20364191	0.88568604	1.31272357	2.33437535
206.0	0.70177885	0.90694835	1.2039173	0.88694514	1.31292595	2.33419833
206.2	0.70172677	0.90727018	1.20379604	0.88672776	1.31264495	2.33460182
206.4	0.70147884	0.90713805	1.20396273	0.88794694	1.3133937	2.33433444
206.6	0.70139272	0.90799155	1.20488307	0.88900724	1.31285452	2.33462268
206.8	0.70085433	0.90667833	1.20339901	0.88808624	1.3122152	2.33416296
207.0	0.70131848	0.90790369	1.20423582	0.88844773	1.31240954	2.33470748
207.2	0.70185121	0.90729238	1.20461724	0.88886155	1.31320431	2.33538903
207.4	0.70200428	0.90712071	1.20469508	0.88887855	1.31222254	2.33485998
207.6	0.7037874	0.90707694	1.20510235	0.88966673	1.31304525	2.33575193
207.8	0.70301806	0.9066538	1.20531968	0.88928949	1.31277533	2.33490578
208.0	0.70246496	0.90560298	1.20511224	0.88812743	1.31174688	2.3349494
208.2	0.70266889	0.90618105	1.20525724	0.88860836	1.3130048	2.33552337
208.4	0.70244506	0.90475102	1.20465873	0.88856747	1.31230705	2.33496738
208.6	0.70222516	0.9047154	1.20569361	0.88856986	1.31258995	2.334746
208.8	0.70267846	0.90597378	1.20660648	0.88960109	1.31378522	2.33522212
209.0	0.70379831	0.90647881	1.20751814	0.89080558	1.31378416	2.33598917
209.2	0.70351855	0.90654816	1.20699157	0.89101249	1.31317858	2.33478898
209.4	0.704546	0.90797159	1.20965913	0.8925921	1.31405783	2.33651312
209.6	0.70450333	0.90758724	1.20871172	0.89233544	1.31433666	2.33619962
209.8	0.70502887	0.90787372	1.20953777	0.89347118	1.31381198	2.33571625
210.0	0.70454889	0.90822766	1.20952788	0.89258469	1.31358067	2.33585291
210.2	0.70409396	0.90874383	1.20968772	0.89281272	1.3129091	2.33606259
210.4	0.70524264	0.90852287	1.21109	0.89474153	1.31445668	2.33718967
210.6	0.70479017	0.90898888	1.21133793	0.89410529	1.3128961	2.33645073
210.8	0.70520461	0.90926427	1.21148979	0.89452715	1.31406969	2.33641748
211.0	0.70600905	0.90934879	1.21311536	0.89553904	1.31428895	2.33727872
211.2	0.70608142	0.90856584	1.21358663	0.8953545	1.31426019	2.33782732
211.4	0.70534017	0.90840394	1.21197481	0.89380026	1.31273589	2.33691262
211.6	0.70615623	0.90891197	1.21331149	0.8949641	1.3144726	2.33776659
211.8	0.70453487	0.90869334	1.21290644	0.89347873	1.31400195	2.33699077
212.0	0.70464506	0.90818283	1.21228052	0.89299144	1.31298807	2.33702291
212.2	0.70432558	0.90818249	1.21187944	0.89260852	1.31312019	2.3364281
212.4	0.70505411	0.9081261	1.21264805	0.89329762	1.31281508	2.33759654
212.6	0.70355289	0.90778622	1.21295921	0.89166958	1.31271941	2.33574601
212.8	0.70528405	0.90908325	1.2138877	0.89250988	1.31305553	2.33668791
213.0	0.70565249	0.90861371	1.21469122	0.89337556	1.31334532	2.33682902
213.2	0.70509708	0.90832745	1.21381252	0.89312873	1.31289704	2.33553189
213.4	0.7062181	0.90923007	1.2150281	0.89407906	1.31371032	2.33592402
213.6	0.70564755	0.90729861	1.21287548	0.893392	1.31256933	2.33519618
213.8	0.70577682	0.90738329	1.21373482	0.89378612	1.31288888	2.33472073
214.0	0.70618602	0.90777577	1.21426261	0.89389971	1.31339947	2.33534451
214.2	0.70721764	0.9082471	1.21531123	0.8943783	1.31334119	2.33530534
214.4	0.70852324	0.90758436	1.21695775	0.89650072	1.3140366	2.33584218
214.6	0.70827266	0.90822947	1.21698634	0.8970683	1.3144454	2.33568274
214.8	0.70848894	0.90821814	1.21760793	0.89802327	1.31435611	2.33635843
215.0	0.70950778	0.90828915	1.2188013	0.89854889	1.31459166	2.33710727
215.2	0.70849557	0.9075834	1.21824564	0.89808553	1.31355028	2.33727849
215.4	0.70930507	0.90901103	1.2184771	0.89846366	1.31462443	2.3366492
215.6	0.71108086	0.90979402	1.2208905	0.90121174	1.3166861	2.33839224
215.8	0.71119518	0.91088478	1.22028477	0.90156295	1.31596713	2.33836028
216.0	0.71103614	0.91062761	1.2200893	0.90148536	1.31573093	2.33872258
216.2	0.71152825	0.91151834	1.22189461	0.90169833	1.31592168	2.33961204
216.4	0.71188295	0.91171432	1.22218607	0.90200844	1.31604461	2.34026623
216.6	0.71087183	0.91217543	1.22121373	0.90189123	1.3159449	2.33925853
216.8	0.71234568	0.91369037	1.22284289	0.90305453	1.31648209	2.3413117
217.0	0.71110595	0.91243532	1.2221186	0.90220419	1.31551297	2.33996167
217.2	0.71108405	0.9123215	1.22221155	0.90217445	1.31527555	2.3396569
217.4	0.71149746	0.91217913	1.22127205	0.90174087	1.3144094	2.339572
217.6	0.7105916	0.91109994	1.22078771	0.90102045	1.31396628	2.33961366
217.8	0.71050282	0.9114912	1.2211811	0.90056884	1.31456754	2.33946011
218.0	0.71068068	0.91150462	1.22237813	0.90116569	1.31398673	2.33977387
218.2	0.71035112	0.91025958	1.22162837	0.90001817	1.31332104	2.33914105
218.4	0.70958897	0.90892421	1.22148837	0.90090703	1.31342125	2.33846867
218.6	0.70928815	0.90866566	1.22153184	0.89962994	1.31354979	2.3385695
218.8	0.70842159	0.90690405	1.22192587	0.89861237	1.31234172	2.33688495
219.0	0.70839515	0.90741343	1.22285646	0.89846846	1.31251769	2.33725754
219.2	0.70874527	0.90736744	1.22292263	0.89921495	1.31260872	2.33735262
219.4	0.71107369	0.90837963	1.22451387	0.90052209	1.31492198	2.33802299
219.6	0.71035865	0.90737519	1.22369005	0.90076385	1.31374546	2.33819839
219.8	0.71069557	0.90825541	1.22445668	0.90091943	1.31382732	2.33868889
220.0	0.7097454	0.90774074	1.22401296	0.9003411	1.31357404	2.33876015
220.2	0.71033716	0.90821482	1.22524	0.900865	1.31414911	2.33821154
220.4	0.70963989	0.9081265	1.22420824	0.90157425	1.31416053	2.33794732
220.6	0.71070944	0.90906023	1.22530852	0.9031674	1.31460381	2.33854268
220.8	0.7116572	0.90931883	1.22684977	0.9031163	1.31476911	2.33858981
221.0	0.71145005	0.90818202	1.22621546	0.90325206	1.31442948	2.33774183
221.2	0.71269295	0.90858954	1.22755957	0.90462682	1.31467577	2.3386087
221.4	0.71263928	0.90809221	1.22620701	0.9047504	1.31428489	2.33884838
221.6	0.71249381	0.90848725	1.22715977	0.90480686	1.3150962	2.33899001
221.8	0.71299639	0.9086433	1.22828406	0.90533216	1.31539318	2.33945656
222.0	0.71264679	0.90879533	1.2276591	0.90636298	1.31495601	2.33941896
222.2	0.71310383	0.909591	1.22855656	0.9060865	1.31555493	2.3399469
222.4	0.7130934	0.90935666	1.22917497	0.90681174	1.31604611	2.33973265
222.6	0.71283691	0.90902418	1.22904963	0.90526516	1.31560968	2.3393455
222.8	0.71362614	0.90952147	1.23070232	0.90631275	1.31611668	2.34005564
223.0	0.71413881	0.91187465	1.23104177	0.90676741	1.31571753	2.34080975
223.2	0.7144674	0.91062549	1.23047456	0.90740204	1.315726	2.3405388
223.4	0.71480019	0.91050952	1.2305698	0.90655736	1.31573219	2.34078434
223.6	0.71382054	0.91103171	1.23054798	0.90752427	1.31503142	2.34114901
223.8	0.71438155	0.91115858	1.23156156	0.90736145	1.31528638	2.3415067
224.0	0.71426716	0.91068332	1.23053973	0.90739729	1.31500425	2.34088554
224.2	0.71338172	0.90993032	1.23104695	0.90757599	1.31524895	2.33991866
224.4	0.7143149	0.90924823	1.23120447	0.9081782	1.31467276	2.33998799
224.6	0.71638	0.91010051	1.23297959	0.90942961	1.31582708	2.34039407
224.8	0.71562997	0.90891539	1.23223229	0.9086243	1.31557895	2.34005388
225.0	0.71479816	0.9084715	1.23164939	0.90898515	1.31467612	2.34015645
225.2	0.7153356	0.90878749	1.23161912	0.90974725	1.31501215	2.34009735
225.4	0.71539117	0.90959449	1.23172347	0.90977154	1.31531652	2.34095743
225.6	0.71510849	0.91135272	1.2329551	0.90983052	1.31516807	2.34105401
225.8	0.71462053	0.91147547	1.23291685	0.91053311	1.31567334	2.34173169
226.0	0.7155769	0.91273558	1.23356068	0.91180721	1.31609703	2.34161342
226.2	0.71570214	0.91261207	1.23485417	0.91053336	1.31524299	2.34142316
226.4	0.71624182	0.91277274	1.23511319	0.91167392	1.31598835	2.3411302
226.6	0.71619229	0.91181515	1.23527429	0.91055662	1.3151027	2.34046365
226.8	0.71697156	0.91348684	1.23643313	0.91098883	1.31568385	2.34207679
227.0	0.71555051	0.91262794	1.23579717	0.91017287	1.31422778	2.34067325
227.2	0.71499317	0.91134193	1.23500587	0.91037041	1.3146101	2.34062333
227.4	0.71548115	0.91202441	1.23456506	0.91020039	1.31475566	2.34042696
227.6	0.7152807	0.91058195	1.23503106	0.91013377	1.31502867	2.34114426
227.8	0.71451496	0.9094714	1.23446269	0.90912944	1.3143905	2.33950325
228.0	0.71585409	0.90927811	1.23479707	0.91077556	1.31578623	2.34057855
228.2	0.71498434	0.90797253	1.23489546	0.90947754	1.31451511	2.33970721
228.4	0.71633681	0.90726788	1.23446002	0.90973777	1.31459562	2.33941207
228.6	0.71603578	0.90733914	1.234691	0.90990835	1.31510187	2.3401106
228.8	0.71555535	0.90666367	1.2345941	0.9093185	1.31440715	2.34041731
229.0	0.71564175	0.90827941	1.23472211	0.9105147	1.31501545	2.3408159
229.2	0.7167712	0.90763235	1.23526408	0.91085336	1.31575318	2.3405886
229.4	0.71699258	0.90966305	1.23711929	0.91146851	1.31563166	2.34160889
229.6	0.71642794	0.90878724	1.23727841	0.91144813	1.31462118	2.33989376
229.8	0.71676637	0.90821422	1.23723734	0.9115547	1.31447293	2.33982066
230.0	0.71804358	0.90935317	1.23856632	0.91258088	1.31478759	2.33961309
230.2	0.71757421	0.90802855	1.23844805	0.9118528	1.31394648	2.33939437
230.4	0.71866971	0.90900051	1.23929218	0.9133945	1.3140048	2.33960265
230.6	0.71730609	0.90825723	1.23847293	0.91243134	1.31246702	2.33913392
230.8	0.7176064	0.90870027	1.23797339	0.9126859	1.31287415	2.33953547
231.0	0.71726668	0.90889411	1.23897547	0.91291963	1.31221668	2.3387265
231.2	0.71841099	0.90981366	1.23929317	0.91473848	1.31374445	2.33997323
231.4	0.71882425	0.91039485	1.23920657	0.91466953	1.31360568	2.3400731
231.6	0.7189912	0.90998588	1.24041803	0.91516472	1.31430394	2.34156386
231.8	0.71893351	0.9103487	1.24075258	0.91516569	1.31385539	2.34079513
232.0	0.71958384	0.91093026	1.24085266	0.91580418	1.31451167	2.34152113
232.2	0.71956216	0.91144634	1.24086821	0.91456675	1.31405351	2.34055585
232.4	0.7197676	0.91134615	1.24143532	0.9154204	1.31482421	2.3411929
232.6	0.72013639	0.91196747	1.24251211	0.91587495	1.31539503	2.34264262
232.8	0.72011055	0.91231661	1.2424808	0.91544385	1.31567154	2.34206646
233.0	0.71990097	0.91222956	1.24212276	0.91603908	1.31588802	2.34121111
233.2	0.71878442	0.9099134	1.24298858	0.91507769	1.31545402	2.34112944
233.4	0.7178143	0.91081041	1.24305081	0.91536939	1.31483916	2.33969541
233.6	0.71721888	0.90966234	1.24261091	0.91536088	1.31454604	2.33932438
233.8	0.71699769	0.90976755	1.24203289	0.91467539	1.31478308	2.33915182
234.0	0.71787016	0.91059021	1.24343694	0.9161481	1.31630709	2.3406197
234.2	0.71721534	0.90869679	1.24265121	0.91521868	1.31455298	2.34004513
234.4	0.71644276	0.90870455	1.24217568	0.91514541	1.31346424	2.33921992
234.6	0.71682182	0.9082326	1.24221669	0.91610651	1.31401508	2.33979954
234.8	0.7178365	0.90788683	1.24238414	0.91581803	1.31407815	2.33991748
235.0	0.71875775	0.90972575	1.245073	0.91642166	1.31432064	2.34145647
235.2	0.71928158	0.9097287	1.24548278	0.91831717	1.31553988	2.34240514
235.4	0.7196994	0.90956419	1.24585184	0.91786781	1.31559729	2.34237095
235.6	0.72071052	0.91013278	1.24622242	0.91843225	1.31559706	2.34295508
235.8	0.72144444	0.91030834	1.24726482	0.91842604	1.31551161	2.34344482
236.0	0.72169074	0.91049729	1.24724715	0.91926403	1.31614243	2.34334949
236.2	0.72248685	0.91095105	1.24739539	0.91991325	1.31609534	2.34379699
236.4	0.72273982	0.911027	1.24831413	0.92077191	1.31611444	2.34452776
236.6	0.72339456	0.91140684	1.24779622	0.92129712	1.31656735	2.34542435
236.8	0.72202972	0.91058136	1.24606112	0.91996441	1.31529558	2.34366742
237.0	0.72173385	0.91043506	1.24733087	0.92099421	1.315888	2.34446559
237.2	0.72132522	0.91093654	1.24749168	0.92071409	1.31548656	2.3447559
237.4	0.72133728	0.9109475	1.2463954	0.92033018	1.31484799	2.34308582
237.6	0.72159501	0.91155272	1.2466984	0.92050768	1.3150465	2.34367867
237.8	0.7219859	0.91148761	1.24681515	0.9205579	1.31550855	2.3446599
238.0	0.7218236	0.91057223	1.24673064	0.92042232	1.31510361	2.34372944
238.2	0.72101375	0.90979884	1.24650733	0.91966662	1.31397614	2.34290179
238.4	0.72029873	0.90920228	1.24650197	0.92002486	1.31434192	2.34213898
238.6	0.72189491	0.90982197	1.24804549	0.92118872	1.31586149	2.34346943
238.8	0.72242064	0.91043899	1.24889271	0.92146207	1.31583562	2.34312116
239.0	0.72248913	0.9100659	1.25000635	0.92125871	1.31607252	2.34295382
239.2	0.72217137	0.90996188	1.24984604	0.92249677	1.3169034	2.34280647
239.4	0.7222826	0.90945457	1.25039333	0.92194705	1.31680619	2.34277124
239.6	0.72282558	0.91089161	1.25075873	0.92290536	1.31655	2.34361994
239.8	0.72221044	0.90888098	1.25038319	0.92222912	1.31613914	2.34303109
240.0	0.72158209	0.90859486	1.25003341	0.9217349	1.31525585	2.34182047
240.2	0.72272595	0.90946797	1.25014071	0.922467	1.31552948	2.34249692
240.4	0.72346724	0.91035241	1.2517195	0.92270316	1.3165189	2.34295935
240.6	0.7230434	0.91031634	1.25146183	0.92275119	1.3156531	2.34366165
240.8	0.72191049	0.90995554	1.25014443	0.92144817	1.31459712	2.34296088
241.0	0.72336531	0.91121043	1.2520777	0.9226001	1.31574388	2.34419333
241.2	0.72380307	0.91093527	1.25143274	0.92197628	1.31449293	2.34347165
241.4	0.72390721	0.91135055	1.25141703	0.92182327	1.31433861	2.34302198
241.6	0.72365648	0.91172256	1.25199513	0.92243778	1.31440204	2.3444515
241.8	0.72402754	0.91138693	1.25264039	0.9228877	1.31520098	2.34457809
242.0	0.72426834	0.9112914	1.25257462	0.92262481	1.31519318	2.34384744
242.2	0.72406822	0.91180092	1.25389546	0.92339208	1.31565697	2.34485183
242.4	0.72520275	0.91182705	1.25416909	0.92463464	1.31667238	2.34485662
242.6	0.72567386	0.91281534	1.25565857	0.92583289	1.31712684	2.34563009
242.8	0.72519458	0.9118117	1.25483034	0.92579448	1.31650087	2.34466891
243.0	0.72435033	0.91099325	1.25563544	0.92523126	1.31693733	2.345107
243.2	0.72370123	0.91071905	1.25491841	0.92592819	1.31629808	2.34490073
243.4	0.72353453	0.91019545	1.25519907	0.92532559	1.31602937	2.34346419
243.6	0.72438544	0.91078128	1.25482201	0.926641	1.31620959	2.34395212
243.8	0.72453754	0.90986525	1.2542272	0.92576782	1.31606112	2.34334843
244.0	0.72486151	0.91001194	1.25468684	0.92574234	1.31558503	2.34329028
244.2	0.72595751	0.9116268	1.25491078	0.92702787	1.31601997	2.3438553
244.4	0.72588057	0.9124479	1.25574165	0.92808022	1.31687412	2.34457908
244.6	0.72604223	0.91274083	1.25526535	0.92763562	1.31633788	2.3451201
244.8	0.72613884	0.912768	1.25516967	0.92769944	1.31630043	2.34484755
245.0	0.72721288	0.91287232	1.2555908	0.92833126	1.31648895	2.34518037
245.2	0.72770998	0.91348467	1.25594716	0.9288867	1.31702581	2.34526392
245.4	0.72744815	0.91431581	1.25612588	0.92928464	1.31730461	2.34649613
245.6	0.72624373	0.91311643	1.25546071	0.92739706	1.31664152	2.34544968
245.8	0.72781061	0.91423837	1.25670858	0.9287316	1.31715765	2.34617107
246.0	0.72816659	0.91533195	1.25678314	0.92935629	1.31785666	2.34642522
246.2	0.72805913	0.91568754	1.25784042	0.92872888	1.31798486	2.34602644
246.4	0.72826616	0.91502556	1.25782989	0.92967347	1.31806517	2.34552472
246.6	0.72733428	0.91532711	1.25880985	0.9295664	1.31754607	2.34525656
246.8	0.72684363	0.91390649	1.25832449	0.92813645	1.31715177	2.3444752
247.0	0.72641397	0.9137416	1.25980781	0.92851093	1.31649997	2.34506369
247.2	0.72420583	0.91183472	1.25788529	0.92628025	1.31425425	2.34227519
247.4	0.72488596	0.91102522	1.25882296	0.92691926	1.31442416	2.34196478
247.6	0.72510398	0.91193529	1.25892349	0.92750172	1.31533665	2.34337529
247.8	0.72485384	0.91082047	1.25931873	0.92725542	1.31473853	2.34312069
248.0	0.72433898	0.91040714	1.25828233	0.92705204	1.31358509	2.34174667
248.2	0.72469269	0.91201327	1.25901821	0.92822679	1.31433881	2.34210925
248.4	0.72461551	0.91040069	1.25892338	0.92826617	1.31497184	2.34310757
248.6	0.72441008	0.91041581	1.25987389	0.92880508	1.31509449	2.34362148
248.8	0.72487594	0.91122203	1.26006341	0.93003515	1.31547925	2.34458203
249.0	0.72499031	0.90953418	1.25946889	0.92968006	1.31523186	2.34464065
249.2	0.72688503	0.911861	1.26069706	0.93145571	1.31706291	2.34504067
249.4	0.72617344	0.91152879	1.26074378	0.93090607	1.31638315	2.34579538
249.6	0.72613842	0.91178689	1.26045857	0.93051984	1.31647657	2.34552502
249.8	0.72814578	0.91352282	1.26241402	0.93287438	1.3178493	2.34782864
250.0	0.72856398	0.9143885	1.26245713	0.93300264	1.31887109	2.34732661
250.2	0.72867871	0.91469697	1.26353529	0.93303023	1.31894661	2.34731677
250.4	0.72900456	0.91395944	1.26336974	0.93313674	1.3183695	2.34720941
250.6	0.72914477	0.91467378	1.26449981	0.93335963	1.3191289	2.34789081
250.8	0.7293628	0.91478717	1.26484112	0.93305314	1.31836467	2.348503
251.0	0.72923607	0.9145045	1.26530609	0.93374533	1.31792718	2.34981179
251.2	0.7281134	0.91365873	1.26551204	0.93190525	1.31761515	2.34837218
251.4	0.73043437	0.91489883	1.26708821	0.93389925	1.31824522	2.35035593
251.6	0.73001447	0.91459413	1.26640435	0.93357348	1.31837136	2.3501146
251.8	0.72985184	0.91359498	1.2667203	0.93355858	1.31797429	2.34944605
252.0	0.72956457	0.9139426	1.26561705	0.93312142	1.3174071	2.34765239
252.2	0.72968701	0.91366469	1.26660979	0.93348899	1.31726327	2.3484598
252.4	0.72916838	0.91270823	1.26663494	0.93403042	1.31636011	2.34912066
252.6	0.72982162	0.9135631	1.2676309	0.93573961	1.31700583	2.34967995
252.8	0.73054528	0.91305056	1.2663293	0.9351323	1.31646765	2.34864759
253.0	0.73056486	0.91216498	1.26746995	0.93635818	1.31648786	2.34817523
253.2	0.73180438	0.91390674	1.26793178	0.93668337	1.31692738	2.34781864
253.4	0.7306234	0.91344259	1.26749579	0.93616115	1.31631049	2.34781273
253.6	0.73006431	0.91282902	1.26718828	0.93535339	1.31597527	2.3470142
253.8	0.73139863	0.91303349	1.26805228	0.93614424	1.316676	2.34758915
254.0	0.73101049	0.91275514	1.26793064	0.93525185	1.31664232	2.34699525
254.2	0.73157934	0.91366486	1.26900613	0.93663205	1.31741375	2.34724396
254.4	0.73106184	0.91175366	1.26763	0.93455346	1.31605895	2.34638899
254.6	0.73227562	0.91341619	1.26946181	0.93701802	1.31795546	2.34839108
254.8	0.73251696	0.91287566	1.26923514	0.93655607	1.31707377	2.34910778
255.0	0.73207979	0.91353145	1.27011533	0.93728821	1.3177803	2.35003549
255.2	0.73124329	0.91326742	1.26963162	0.93545408	1.31732884	2.34913439
255.4	0.73215158	0.91305595	1.26959245	0.93614747	1.3171432	2.34953203
255.6	0.73132247	0.91270843	1.26917514	0.93588505	1.31644286	2.34918166
255.8	0.73164242	0.91394407	1.2693868	0.93618695	1.31729965	2.34938442
256.0	0.73198546	0.91468456	1.27001964	0.93729551	1.31749304	2.34923482
256.2	0.73150817	0.91428795	1.27013434	0.93753006	1.3164601	2.34957119
256.4	0.73154405	0.91480642	1.27015444	0.9384813	1.31770557	2.35031429
256.6	0.73143732	0.91545908	1.2708524	0.9389893	1.31831718	2.35045426
256.8	0.73064401	0.91458377	1.27082181	0.93793482	1.31797994	2.34913045
257.0	0.73095911	0.91501734	1.27129096	0.93869615	1.31830679	2.34889736
257.2	0.7314536	0.91513621	1.27052141	0.93779213	1.31764391	2.3481398
257.4	0.7314097	0.91533413	1.27090775	0.93839607	1.31871642	2.34826714
257.6	0.7312285	0.91471797	1.27060938	0.93786056	1.31832938	2.34721557
257.8	0.73267101	0.9145837	1.27133402	0.93907099	1.31931458	2.34840599
258.0	0.73297282	0.91491417	1.27221697	0.93904116	1.3194823	2.34810954
258.2	0.73287046	0.91490285	1.27225238	0.94035728	1.3192639	2.34843703
258.4	0.73230837	0.91253521	1.2721145	0.93808885	1.31757233	2.34737591
258.6	0.73295119	0.91349128	1.27363851	0.94032749	1.31897138	2.34879379
258.8	0.73246336	0.91298098	1.27292294	0.93922855	1.31846932	2.34834766
259.0	0.73259957	0.91382542	1.27407175	0.93978071	1.31784633	2.348687
259.2	0.73232252	0.91262174	1.27313743	0.93849576	1.31726906	2.34757811
259.4	0.7335486	0.91340796	1.27482968	0.93951827	1.31787095	2.34882721
259.6	0.73412337	0.91501677	1.27552177	0.94045795	1.31846393	2.35066931
259.8	0.73377779	0.9141573	1.27476732	0.94034758	1.31798791	2.34964253
260.0	0.73498759	0.91534419	1.27635928	0.94160952	1.31843292	2.35058299
260.2	0.73423595	0.91391486	1.27568777	0.94124081	1.31742217	2.35014654
260.4	0.7344332	0.91562698	1.2764559	0.94162046	1.31871087	2.35187883
260.6	0.73461585	0.91498335	1.27653525	0.9416461	1.31795765	2.35105515
260.8	0.73548483	0.91385541	1.27637216	0.94183242	1.31851309	2.3501706
261.0	0.73600135	0.91421059	1.27511677	0.94229442	1.3183437	2.35035014
261.2	0.73686405	0.91530466	1.27622238	0.94321245	1.31932646	2.35055873
261.4	0.73656131	0.91393861	1.2758771	0.94295116	1.31909096	2.3498436
261.6	0.73675725	0.9144562	1.27554591	0.94397825	1.31885752	2.34971684
261.8	0.73712926	0.91406152	1.27654384	0.94424347	1.31943958	2.35059511
262.0	0.73684806	0.91399967	1.27710846	0.94440736	1.31886621	2.34989939
262.2	0.73607184	0.91337291	1.27737004	0.94370842	1.31828375	2.35015544
262.4	0.73653142	0.91280932	1.27752468	0.94322586	1.31822786	2.349497
262.6	0.73656939	0.91346903	1.27706334	0.94400957	1.31880662	2.34893868
262.8	0.73684459	0.91351049	1.27718035	0.94331102	1.31857339	2.34846485
263.0	0.73583118	0.91256034	1.2770282	0.94260647	1.31787589	2.34697868
263.2	0.73610129	0.91332166	1.27730498	0.94279385	1.31904154	2.34778055
263.4	0.73665825	0.91470166	1.27871547	0.94397819	1.31942657	2.34836597
263.6	0.73604944	0.91429271	1.27825278	0.94378931	1.31876786	2.34882712
263.8	0.73708758	0.91400024	1.27823238	0.94383467	1.31854787	2.34848594
264.0	0.73794618	0.91585362	1.27889348	0.94476704	1.31886798	2.34954506
264.2	0.73688947	0.91493788	1.27831772	0.94430625	1.3190307	2.34956702
264.4	0.73818188	0.9167584	1.27886079	0.94433902	1.31990608	2.35042287
264.6	0.73924745	0.91701541	1.27903916	0.94479837	1.3200877	2.35042442
264.8	0.73818846	0.91701268	1.27840579	0.94497229	1.31995488	2.34984046
265.0	0.73852595	0.91771947	1.27885861	0.94536845	1.32006412	2.35096673
265.2	0.73951988	0.9181755	1.28022077	0.94608286	1.32104451	2.35118957
265.4	0.73924698	0.91701524	1.27942752	0.9454236	1.32006747	2.35122237
265.6	0.73975283	0.91723985	1.28090357	0.94673547	1.32033661	2.35255037
265.8	0.7384975	0.91571953	1.28036932	0.9459009	1.31937633	2.35175179
266.0	0.73982636	0.91617913	1.28186146	0.94665507	1.31943557	2.35283353
266.2	0.73981085	0.91606619	1.28227334	0.94669264	1.32013288	2.35341966
266.4	0.73892651	0.91475025	1.28082923	0.9474209	1.31911792	2.35212175
266.6	0.73860036	0.91450701	1.28115277	0.94663706	1.31892049	2.35049948
266.8	0.73803391	0.91333241	1.28153318	0.94601807	1.31802949	2.35013306
267.0	0.73777424	0.91339482	1.28181706	0.94662377	1.31864552	2.34945786
267.2	0.73789894	0.91295677	1.28223429	0.94723882	1.31819059	2.3499538
267.4	0.73828235	0.91356098	1.28320748	0.94820019	1.31837229	2.34938351
267.6	0.73810918	0.91264285	1.28213719	0.94746563	1.3183876	2.34966583
267.8	0.73910477	0.91207314	1.28238202	0.9477679	1.31850385	2.34936521
268.0	0.73726728	0.91214922	1.28171594	0.94689907	1.31783541	2.34784134
268.2	0.73830347	0.9126208	1.28269173	0.94729704	1.31882876	2.34885399
268.4	0.73881598	0.91371882	1.28296059	0.94762435	1.31908603	2.34919119
268.6	0.73892183	0.91408153	1.28348503	0.94770086	1.31908976	2.34882526
268.8	0.73767393	0.91340282	1.28256738	0.94793796	1.31827998	2.34794414
269.0	0.73871025	0.91424532	1.28429635	0.94806552	1.3182978	2.34877559
269.2	0.73915191	0.91516764	1.28520836	0.94828458	1.31940671	2.34910358
269.4	0.73953842	0.91473471	1.28484864	0.94741747	1.31866712	2.3492206
269.6	0.73980429	0.91468132	1.28591165	0.9490154	1.31885957	2.349762
269.8	0.74014779	0.91582081	1.28561664	0.94912208	1.31905999	2.34981329
270.0	0.74113303	0.91687897	1.28671805	0.95012715	1.31956263	2.35109627
270.2	0.74095541	0.91636582	1.2866138	0.94961621	1.31932011	2.35095649
270.4	0.74053097	0.91673475	1.28666539	0.95067541	1.3189029	2.35037565
270.6	0.74173174	0.91722713	1.28788299	0.95053792	1.31916765	2.35129608
270.8	0.74079582	0.91643692	1.28672985	0.95011144	1.31803447	2.35117519
271.0	0.74147905	0.91710063	1.28688077	0.95209297	1.31947413	2.35164577
271.2	0.74070807	0.91524899	1.28604276	0.95055796	1.3174631	2.35098082
271.4	0.74129892	0.91632012	1.28677332	0.95198249	1.31889157	2.35192715
271.6	0.74178836	0.91602422	1.28680479	0.95194317	1.3191131	2.35241079
271.8	0.74149153	0.91532253	1.28648329	0.95212315	1.318368	2.35299846
272.0	0.74185503	0.91681965	1.28724537	0.95284621	1.32035762	2.35324479
272.2	0.74346746	0.91834589	1.28746379	0.95318605	1.321007	2.35490186
272.4	0.74174058	0.91792915	1.28727898	0.95275202	1.32090741	2.35433546
272.6	0.74275228	0.91753252	1.28767185	0.95235638	1.32053145	2.35339071
272.8	0.74226644	0.91808619	1.28762839	0.95351846	1.32025271	2.35428321
273.0	0.74274488	0.91832621	1.28858065	0.95319411	1.32088251	2.35370329
273.2	0.74377751	0.91871223	1.28891938	0.95380089	1.32199277	2.35423022
273.4	0.74448411	0.91864686	1.2889218	0.95337369	1.32252853	2.35512337
273.6	0.74421165	0.91810777	1.28978529	0.9543687	1.32247476	2.35416293
273.8	0.74506195	0.91884046	1.29029723	0.95438908	1.32294441	2.35397002
274.0	0.74533239	0.91810306	1.29128521	0.95435941	1.3229928	2.35441324
274.2	0.74594861	0.91811253	1.29229487	0.95479246	1.32359513	2.35506672
274.4	0.74619964	0.91884903	1.2929735	0.95557833	1.32326701	2.35452178
274.6	0.74624652	0.91727728	1.29245396	0.95528059	1.3226011	2.3549965
274.8	0.74497043	0.91670545	1.2913696	0.95468524	1.32213933	2.35412132
275.0	0.74568414	0.91632166	1.29231594	0.95531969	1.32225726	2.35434995
275.2	0.745029	0.91537221	1.29191771	0.95400542	1.32112965	2.3530725
275.4	0.74540261	0.91650425	1.29357314	0.95527325	1.3223691	2.35503369
275.6	0.74526315	0.91646596	1.29365057	0.9551237	1.32128198	2.35474108
275.8	0.74411857	0.91611209	1.29206605	0.95399344	1.32004927	2.35422549
276.0	0.74424544	0.91639689	1.292263	0.95401165	1.32105086	2.35383249
276.2	0.74341127	0.91642527	1.29062734	0.95327625	1.31951344	2.35287292
276.4	0.74178961	0.91469899	1.29031186	0.95272511	1.31892423	2.35228189
276.6	0.74300828	0.91525591	1.29047667	0.95382341	1.31867717	2.35292289
276.8	0.74293307	0.91584596	1.29043864	0.95385098	1.31894189	2.35262368
277.0	0.74253552	0.91440656	1.28971634	0.95338751	1.31815211	2.35218766
277.2	0.74280045	0.91380631	1.28964096	0.95335134	1.3182414	2.35255025
277.4	0.74367965	0.91457149	1.29102041	0.95370777	1.31917995	2.35307896
277.6	0.74362818	0.91449116	1.29093281	0.95450534	1.31859359	2.35188159
277.8	0.7443067	0.91510073	1.29108946	0.95491737	1.3190972	2.35213675
278.0	0.74580795	0.91535593	1.29204501	0.95548957	1.31960485	2.35346593
278.2	0.74565546	0.91558867	1.29218934	0.95617072	1.31986438	2.3539792
278.4	0.74618113	0.91655733	1.29326262	0.95671799	1.32011777	2.3531544
278.6	0.7465247	0.91653107	1.29296223	0.95706824	1.32077029	2.35381144
278.8	0.74643358	0.91711952	1.29360869	0.95652425	1.31999327	2.3529965
279.0	0.74765653	0.91811589	1.29535348	0.95835795	1.3209362	2.35416678
279.2	0.74811245	0.91822586	1.29603264	0.95859175	1.32156515	2.3544964
279.4	0.74667749	0.91788353	1.29636522	0.9583443	1.32069759	2.35428917
279.6	0.74599387	0.91720094	1.2949167	0.95761027	1.31974794	2.35312369
279.8	0.74564699	0.91716653	1.2945729	0.95694695	1.31951986	2.35298105
280.0	0.74596213	0.91637463	1.29500891	0.95727536	1.31982085	2.35271755
280.2	0.74617105	0.91661189	1.29484086	0.95767349	1.32000033	2.35258839
280.4	0.74532768	0.91537042	1.29494778	0.95703984	1.31985511	2.35287195
280.6	0.74465996	0.9150222	1.29466058	0.95680777	1.3193425	2.35264402
280.8	0.74478531	0.91429024	1.29492434	0.95537343	1.31879815	2.35208577
281.0	0.74405887	0.91284042	1.29441478	0.95545057	1.31823737	2.35234511
281.2	0.74351832	0.91304352	1.29407335	0.954523	1.31811094	2.35155581
281.4	0.74476722	0.9138597	1.29504213	0.95557569	1.31824903	2.35225812
281.6	0.74378975	0.91321085	1.29408326	0.95567699	1.31825276	2.35192711
281.8	0.74348959	0.91388485	1.29381738	0.95527155	1.31791397	2.35161435
282.0	0.74401965	0.91444351	1.29529032	0.95634781	1.31836076	2.35231328
282.2	0.74343368	0.91423014	1.29522039	0.95640963	1.31839429	2.35264051
282.4	0.74395575	0.91496155	1.29588647	0.95670532	1.31831431	2.35159752
282.6	0.74363176	0.9155399	1.29536672	0.95655722	1.31814936	2.35205839
282.8	0.74441869	0.91612648	1.29615865	0.95760904	1.31870759	2.35194231
283.0	0.74461748	0.91613737	1.29695473	0.95847261	1.31923655	2.35279824
283.2	0.74521028	0.91624623	1.29696956	0.95836777	1.31907105	2.35190949
283.4	0.74484386	0.91650484	1.2971373	0.9584164	1.31910331	2.35207242
283.6	0.74610847	0.9167747	1.29788593	0.95877625	1.31964813	2.35274152
283.8	0.7468353	0.91646223	1.29982024	0.96006668	1.32018386	2.35366057
284.0	0.74752397	0.91648855	1.29953226	0.96035789	1.32054847	2.35316449
284.2	0.74737455	0.91682665	1.30001794	0.96092774	1.32135184	2.35438612
284.4	0.74712406	0.91650464	1.30031083	0.96087482	1.32123782	2.35393557
284.6	0.74675068	0.91607699	1.30011887	0.96094742	1.32157572	2.3532409
284.8	0.74736442	0.91585317	1.30101087	0.96081189	1.32088762	2.35394331
285.0	0.74703822	0.91532687	1.29932504	0.96039809	1.32102347	2.35341309
285.2	0.74652549	0.91450464	1.29900864	0.95986416	1.32064112	2.35292869
285.4	0.74711978	0.91484809	1.299536	0.96068295	1.32099276	2.35346605
285.6	0.74685389	0.91475274	1.29926783	0.96040843	1.32070067	2.35304966
285.8	0.74602286	0.9152931	1.29854105	0.95993771	1.31989551	2.35247754
286.0	0.74617745	0.91431164	1.29837105	0.96007815	1.31935005	2.35231787
286.2	0.74584401	0.9145104	1.29806296	0.95962026	1.31932989	2.35281326
286.4	0.74634276	0.91520056	1.29807098	0.95959822	1.31897563	2.35215892
286.6	0.74592706	0.91578581	1.29833779	0.96057528	1.31971393	2.35258833
286.8	0.74732816	0.91549274	1.29848036	0.96052105	1.31903295	2.3517381
287.0	0.74773019	0.91620479	1.29928882	0.96073849	1.31865737	2.3526359
287.2	0.74916617	0.91796575	1.30053989	0.96200866	1.31996082	2.35382957
287.4	0.74887827	0.91800502	1.30114547	0.96139629	1.31966898	2.35407849
287.6	0.74887647	0.91750223	1.30231881	0.96267349	1.3197671	2.35452925
287.8	0.74942632	0.91754435	1.30257646	0.96280371	1.32036848	2.35510846
288.0	0.74936828	0.91902248	1.30235344	0.9633842	1.32044822	2.35495424
288.2	0.7492819	0.91886412	1.30321228	0.96448021	1.32100653	2.35628508
288.4	0.7488946	0.9179313	1.30291281	0.9638066	1.31953964	2.35513101
288.6	0.74901923	0.91807752	1.30314652	0.96433401	1.32010551	2.35576149
288.8	0.74870651	0.91753685	1.30356733	0.96393848	1.31895301	2.35618341
289.0	0.74834622	0.9172355	1.30245443	0.963569	1.31961192	2.3553913
289.2	0.74830935	0.91726227	1.30377856	0.96383225	1.31968371	2.3551735
289.4	0.74764008	0.91735884	1.30327501	0.96334732	1.31957473	2.35492895
289.6	0.74829582	0.91682622	1.30348127	0.96333428	1.31942337	2.35504864
289.8	0.74825934	0.91756608	1.30282376	0.96333621	1.31997252	2.35464159
290.0	0.74822257	0.91653785	1.3021841	0.96308255	1.31919836	2.35461628
290.2	0.74841664	0.91639186	1.30229427	0.96309061	1.31967149	2.35526553
290.4	0.74987786	0.91759292	1.30272411	0.96468246	1.32060474	2.35558828
290.6	0.74943315	0.91679486	1.3026875	0.96454739	1.32053768	2.35457077
290.8	0.75000772	0.91686829	1.30215093	0.96434309	1.32005581	2.35428038
291.0	0.75054028	0.91728397	1.30226193	0.9650673	1.32075281	2.35517322
291.2	0.74991974	0.91624417	1.30190591	0.9645392	1.31968925	2.35458276
291.4	0.75011615	0.91563026	1.30196633	0.96435023	1.31983583	2.35468333
291.6	0.75079372	0.91553704	1.3022702	0.96552921	1.32092195	2.35560414
291.8	0.75157817	0.91740883	1.30316466	0.96607522	1.32194159	2.35646543
292.0	0.75069254	0.91741465	1.30317266	0.96677322	1.32060189	2.35563298
292.2	0.75100908	0.91724197	1.30469144	0.96631349	1.32055543	2.35585644
292.4	0.75111937	0.91727165	1.30429245	0.96583234	1.31950299	2.35543077
292.6	0.75157155	0.91798201	1.30551418	0.96679362	1.32126845	2.35546187
292.8	0.75077601	0.91761117	1.30554901	0.96736515	1.32070038	2.3554589
293.0	0.75098669	0.91763555	1.30587981	0.96671892	1.32052489	2.35437777
293.2	0.75105795	0.9174124	1.30711149	0.96664564	1.32047794	2.35432809
293.4	0.75103105	0.91766136	1.30727017	0.96631714	1.32079747	2.3550841
293.6	0.75251226	0.91885817	1.30884441	0.96702614	1.32151348	2.35580791
293.8	0.75143333	0.91768292	1.30766993	0.96570961	1.32057289	2.35473607
294.0	0.75125432	0.91772398	1.30764888	0.96582697	1.32070372	2.35615439
294.2	0.75087895	0.91817536	1.30761981	0.96575634	1.32060755	2.35607179
294.4	0.75080886	0.91868553	1.30902514	0.9666266	1.32148921	2.35640642
294.6	0.75026693	0.9174997	1.3087499	0.96560677	1.32069188	2.35503349
294.8	0.749695	0.91715838	1.30732995	0.9652732	1.32055875	2.35513435
295.0	0.74981168	0.91676195	1.30801775	0.96518097	1.31962499	2.35547454
295.2	0.74995029	0.91614575	1.30797279	0.96587191	1.3199624	2.35600367
295.4	0.74988637	0.91654975	1.30840274	0.96585486	1.32093863	2.35684264
295.6	0.75075218	0.91752097	1.30940351	0.96672464	1.32157375	2.3575809
295.8	0.74999556	0.91779694	1.30980653	0.96718275	1.32142949	2.35760722
296.0	0.75010296	0.91787912	1.30912961	0.96680647	1.31977925	2.35621915
296.2	0.75034209	0.91767077	1.3094438	0.96651116	1.32040513	2.3568884
296.4	0.75079373	0.91724554	1.30855835	0.96800577	1.3208382	2.35723237
296.6	0.75043897	0.91688285	1.30903803	0.96864763	1.320941	2.3566141
296.8	0.7517406	0.91756402	1.30956178	0.97013219	1.32015035	2.35736896
297.0	0.75232523	0.91727211	1.30926221	0.96983443	1.31940206	2.35614637
297.2	0.7533584	0.918127	1.3108485	0.9709469	1.32122241	2.35752621
297.4	0.75446661	0.92009985	1.31138555	0.97180944	1.32128662	2.35879042
297.6	0.75489286	0.9195947	1.31079999	0.97187212	1.32106792	2.35813521
297.8	0.71127626	0.87943981	1.24735715	0.92046403	1.26333524	2.27657347
298.0	0.77845196	0.93745095	1.34258285	0.9970616	1.34755803	2.3914831
298.2	0.81803396	0.97169242	1.40013974	1.04273315	1.39815889	2.46134565
298.4	0.83533998	0.98700744	1.42561725	1.06272417	1.42159933	2.49378253
298.6	0.83084832	0.98512025	1.42015259	1.05823991	1.41803595	2.49045881
298.8	0.80736071	0.96754074	1.38834495	1.03277304	1.3919473	2.45733785
299.0	0.76850228	0.93643957	1.33556536	0.9898649	1.34598879	2.39759043
299.2	0.71531162	0.89347741	1.2615138	0.93109247	1.28387947	2.31443823
299.4	0.650742	0.84205008	1.17264584	0.85905491	1.20721789	2.21296835
