# Supplementary material for: Protein-based tools for the detection and characterisation of Oropouche virus infection
Source: EMBO Mol Med. 2025 Aug 11;17(9):2462–82. doi: 10.1038/s44321-025-00291-7 (PMC12423313; doi:10.1038/s44321-025-00291-7)
Supplement: Supplementary file 4 — Source data Fig. 2 [file 44321_2025_291_MOESM4_ESM.zip › Figure 2/2C/OROV N competition BLI raw data/Reference subtracted baseline corrected/N plus NpD2.tsv]

Time (s)	DatabNpA2	DatabNpD2	DatabNpE2	DatabNpE3	DatabNpF2	DatabNpG1
0.0	0.0	0.0	0.0	0.0	0.0	0.0
0.2	0.02209324	0.02063608	0.03430055	0.04947924	0.02497449	0.05150623
0.4	0.0235889	0.01959178	0.03828237	0.05398912	0.02729648	0.05869928
0.6	0.02603336	0.01977269	0.04378895	0.06078983	0.03141003	0.06679569
0.8	0.02817642	0.01815506	0.0494031	0.06642618	0.03589394	0.07474112
1.0	0.03050249	0.01835995	0.05619683	0.07390516	0.04111887	0.08391082
1.2	0.03505385	0.01943349	0.06532673	0.08228938	0.04821755	0.09408978
1.4	0.03822173	0.01883703	0.07322083	0.09038363	0.05533787	0.10354567
1.6	0.04333968	0.01890649	0.08410761	0.0992466	0.06357157	0.11291799
1.8	0.04718575	0.01858116	0.09308565	0.1069293	0.07096274	0.121496
2.0	0.05254419	0.01827936	0.1037951	0.11525951	0.08083657	0.13069859
2.2	0.05824854	0.01825867	0.1150047	0.12324559	0.09024342	0.13841196
2.4	0.06367815	0.01871164	0.12503385	0.13022312	0.09948347	0.14432851
2.6	0.07094817	0.01991762	0.13804771	0.1391903	0.1105316	0.15234554
2.8	0.07664037	0.01879672	0.14777813	0.1467356	0.12015322	0.16082494
3.0	0.08533389	0.02202886	0.16172927	0.15703879	0.13187744	0.17148312
3.2	0.09038874	0.02187161	0.17239348	0.16544613	0.14110218	0.17874448
3.4	0.09718775	0.02112853	0.18172198	0.1732571	0.15074729	0.18756239
3.6	0.10481395	0.02178577	0.19389821	0.18317381	0.16093327	0.19699066
3.8	0.11258416	0.02191903	0.20484529	0.19165075	0.17112051	0.20611682
4.0	0.11965242	0.02106991	0.21716821	0.2002523	0.17976857	0.21486281
4.2	0.12649046	0.02062702	0.22667714	0.20766771	0.18867716	0.22405818
4.4	0.13398138	0.01992319	0.23889327	0.21670699	0.19833274	0.23286508
4.6	0.1410537	0.01934752	0.24930568	0.22564218	0.20797754	0.24222857
4.8	0.14938762	0.01970754	0.26101518	0.23399789	0.21814783	0.252347
5.0	0.1557769	0.02096462	0.27145684	0.24349095	0.22728664	0.26172174
5.2	0.16438081	0.02170402	0.28329805	0.25250194	0.23722916	0.27214269
5.4	0.17115845	0.02076069	0.29278456	0.2609278	0.24661702	0.28164676
5.6	0.17951706	0.02114423	0.30466008	0.26922118	0.25534332	0.2914999
5.8	0.18693226	0.02067845	0.31383943	0.27732308	0.2641856	0.30124779
6.0	0.19357794	0.01956314	0.32435092	0.28548011	0.27364506	0.31173556
6.2	0.20129283	0.01999249	0.33551388	0.29346522	0.28248173	0.32117012
6.4	0.20805662	0.02065914	0.34435581	0.30111496	0.29112976	0.32932604
6.6	0.21650693	0.02030516	0.35528306	0.30893212	0.3005171	0.33855437
6.8	0.22276656	0.02062304	0.3645095	0.31653507	0.30972837	0.34878373
7.0	0.23191258	0.02234514	0.37642379	0.32582959	0.31942068	0.35846448
7.2	0.2387759	0.02244639	0.38598719	0.33350672	0.3273628	0.36768995
7.4	0.24547504	0.02050917	0.39432696	0.3391632	0.33377338	0.3757618
7.6	0.25503739	0.02307323	0.40682165	0.34866878	0.34360371	0.38684719
7.8	0.26151655	0.02141941	0.41572313	0.35523122	0.35138554	0.39637858
8.0	0.268385	0.02067769	0.42472203	0.36256188	0.35859191	0.40523168
8.2	0.27559074	0.0203771	0.43370289	0.3703061	0.36693532	0.41507799
8.4	0.28339351	0.01987807	0.44429224	0.37826906	0.37536133	0.42333252
8.6	0.28971283	0.02016204	0.45313983	0.38520731	0.38333808	0.43367453
8.8	0.29842157	0.02192633	0.4635297	0.39349506	0.39257075	0.44371139
9.0	0.30357074	0.02033514	0.47094927	0.40017945	0.39882211	0.45140768
9.2	0.31113538	0.02017427	0.48029587	0.40814884	0.40728634	0.46223489
9.4	0.31818062	0.02032385	0.48987881	0.41563956	0.41594851	0.47199484
9.6	0.32523491	0.02043175	0.49890228	0.42281301	0.42262704	0.48159896
9.8	0.33151712	0.02068042	0.50645306	0.43033749	0.43091611	0.48956785
10.0	0.33728763	0.02091422	0.51498591	0.43711108	0.43831933	0.49958522
10.2	0.34584447	0.0222936	0.52450326	0.44456656	0.44619366	0.50802821
10.4	0.35196741	0.02271281	0.53240413	0.45143374	0.45333801	0.51634627
10.6	0.35890374	0.02304861	0.54077086	0.45784519	0.46114825	0.5252571
10.8	0.36493167	0.02441902	0.55062321	0.46552268	0.46912728	0.53549568
11.0	0.37211671	0.02458979	0.55843333	0.47131334	0.47528506	0.54322609
11.2	0.37768439	0.02484597	0.56673987	0.47764173	0.48157867	0.55174969
11.4	0.38436474	0.02463085	0.57453404	0.4825089	0.48827936	0.56042612
11.6	0.39220655	0.0275672	0.58359104	0.49073254	0.49674877	0.57167171
11.8	0.39705748	0.02565347	0.59050466	0.49566161	0.50317221	0.57915313
12.0	0.40346782	0.02705316	0.59870627	0.50142342	0.50898158	0.58841636
12.2	0.40926668	0.02592434	0.60744134	0.50731615	0.51526808	0.59638227
12.4	0.41415802	0.02616566	0.6149573	0.51202331	0.5204787	0.60341702
12.6	0.41909311	0.02615525	0.62216096	0.51808064	0.52604796	0.61319544
12.8	0.42591695	0.02526833	0.63006028	0.52384714	0.53184888	0.62190788
13.0	0.43045192	0.02320938	0.63657177	0.52919084	0.53715094	0.62976024
13.2	0.43653459	0.02394105	0.64497922	0.53551455	0.54410838	0.63947086
13.4	0.44369566	0.02500441	0.65434027	0.54233129	0.55107318	0.64872012
13.6	0.44968732	0.02494129	0.66040862	0.54751798	0.55568754	0.65701866
13.8	0.45546733	0.02562005	0.66850731	0.5541463	0.56292118	0.66490619
14.0	0.46255806	0.02633735	0.6772502	0.56028038	0.56906423	0.674387
14.2	0.46827588	0.02660664	0.68422003	0.56638558	0.57446015	0.68164715
14.4	0.47170508	0.02586927	0.69101136	0.57107272	0.57970348	0.68954333
14.6	0.47745839	0.02600767	0.69775255	0.57674809	0.58593346	0.69833187
14.8	0.48246439	0.02578105	0.70578248	0.58230518	0.59138047	0.70648014
15.0	0.48765366	0.02517289	0.71100162	0.58679734	0.59584471	0.71310312
15.2	0.49307526	0.02552135	0.71890624	0.59167676	0.60131776	0.72196975
15.4	0.49894551	0.02680504	0.72643783	0.59700964	0.60728347	0.73034694
15.6	0.50429575	0.02672426	0.73321872	0.60277027	0.61180107	0.73889628
15.8	0.50895169	0.02626153	0.74049492	0.60665493	0.61710487	0.74555565
16.0	0.51302993	0.02630957	0.74664886	0.61096011	0.62080146	0.75294906
16.2	0.5170669	0.02457845	0.75230643	0.61525265	0.62505994	0.75983469
16.4	0.52170849	0.02571463	0.75891211	0.61919223	0.62984961	0.76715227
16.6	0.52660638	0.02479823	0.76510583	0.62390687	0.63450142	0.77501558
16.8	0.53159584	0.0239101	0.77144069	0.62797212	0.6403158	0.78329784
17.0	0.53694313	0.02418021	0.77793024	0.63331688	0.64582857	0.79174075
17.2	0.54191792	0.02458179	0.78428099	0.63689417	0.65058578	0.79969789
17.4	0.54846687	0.0259167	0.79224931	0.64332505	0.65637733	0.80892455
17.6	0.55234414	0.02472058	0.79672575	0.64652722	0.65994375	0.81495345
17.8	0.55761738	0.02532284	0.80352748	0.65132143	0.66507634	0.82260694
18.0	0.5622563	0.02479332	0.80903742	0.65565927	0.6691378	0.83015083
18.2	0.56641601	0.02490807	0.81464732	0.66070195	0.67377694	0.83794818
18.4	0.56990836	0.0246081	0.82031654	0.66423506	0.67750673	0.84659716
18.6	0.57599033	0.02545141	0.82610975	0.66985646	0.68314942	0.85533605
18.8	0.57969724	0.02586841	0.83243803	0.67351265	0.68656615	0.86240927
19.0	0.58532758	0.02631558	0.83835659	0.67782718	0.69067419	0.8712824
19.2	0.59084882	0.02744634	0.84596727	0.68229246	0.69564398	0.87972254
19.4	0.59482251	0.02820513	0.85204049	0.68730008	0.70038237	0.8875807
19.6	0.59973295	0.02790685	0.85774065	0.69023957	0.70363787	0.89526827
19.8	0.60360426	0.02870367	0.86401717	0.69355278	0.70868997	0.90183465
20.0	0.60686395	0.02852202	0.86938067	0.69687882	0.71197151	0.90955902
20.2	0.61035226	0.02849507	0.87448259	0.70015494	0.71601423	0.91558839
20.4	0.6153321	0.03027519	0.88177583	0.70448543	0.72109614	0.9233335
20.6	0.61806838	0.02944342	0.8860114	0.70774741	0.724535	0.93004895
20.8	0.62249326	0.02921044	0.89162624	0.71142118	0.72966502	0.9386911
21.0	0.62776471	0.03037722	0.89728679	0.71629282	0.73326397	0.94623606
21.2	0.63056159	0.02952877	0.90187693	0.7184367	0.73717916	0.95253489
21.4	0.6349503	0.02984063	0.90824731	0.72368257	0.74049393	0.9601864
21.6	0.63802304	0.02826823	0.91209215	0.72650586	0.74309394	0.9654682
21.8	0.64225303	0.02842159	0.91763464	0.73011276	0.74693744	0.97343787
22.0	0.64612273	0.02781488	0.92246371	0.73410302	0.75100248	0.98079409
22.2	0.6494645	0.02740148	0.92737475	0.7382111	0.75443713	0.98847055
22.4	0.65256935	0.02740936	0.93157333	0.74145046	0.75765866	0.99592638
22.6	0.65720234	0.02771521	0.93642609	0.74573588	0.762466	1.00337882
22.8	0.66030606	0.02743799	0.9421609	0.74806705	0.76525111	1.01100956
23.0	0.6645085	0.02743593	0.94610329	0.75178297	0.76911272	1.01869771
23.2	0.66807573	0.02769311	0.95173815	0.75512128	0.77294496	1.02558858
23.4	0.67064876	0.0267408	0.95519527	0.75753221	0.77552411	1.03217573
23.6	0.67404392	0.02664144	0.9605685	0.75985882	0.77816296	1.0388109
23.8	0.67778609	0.02674402	0.9647723	0.76279344	0.78179847	1.04578551
24.0	0.68060892	0.02687219	0.96977245	0.76596007	0.78416295	1.05253554
24.2	0.68462417	0.0270417	0.97437436	0.76926531	0.78786484	1.05829478
24.4	0.68839197	0.02763414	0.97984276	0.77274962	0.79158454	1.06677181
24.6	0.69085478	0.02787717	0.98412904	0.77539015	0.79425895	1.07321104
24.8	0.69456133	0.02820838	0.98916173	0.77889563	0.79757857	1.08102194
25.0	0.69858387	0.02878271	0.99404598	0.7822559	0.80005857	1.08783264
25.2	0.7007218	0.02848977	0.99806011	0.78407191	0.80326418	1.09398782
25.4	0.70438952	0.02818018	1.00247286	0.78730891	0.80477203	1.10014288
25.6	0.70817855	0.02901899	1.00748237	0.79055868	0.80852291	1.10711922
25.8	0.71055173	0.02776183	1.01080914	0.79271463	0.81124502	1.11286454
26.0	0.71319619	0.02654579	1.01456292	0.79488474	0.81434257	1.119375
26.2	0.7155859	0.02570097	1.01867126	0.79776935	0.81675071	1.1258336
26.4	0.71865603	0.02650353	1.02302374	0.80016876	0.8204155	1.13268897
26.6	0.7224196	0.02688525	1.02760548	0.8026298	0.82469118	1.13999281
26.8	0.72430687	0.02623281	1.03167241	0.8049	0.82696809	1.14599134
27.0	0.72761753	0.02671329	1.03516849	0.80795661	0.83034176	1.15266619
27.2	0.72986341	0.02625578	1.03921803	0.81044758	0.83299277	1.15877973
27.4	0.73328586	0.0260739	1.04341425	0.81287866	0.8356206	1.16484529
27.6	0.73531109	0.0268312	1.04762436	0.81510502	0.83770442	1.17132617
27.8	0.73902698	0.02717849	1.05122047	0.81862394	0.84084967	1.17719794
28.0	0.7400967	0.02580994	1.05499699	0.81972439	0.84255908	1.18261439
28.2	0.74350825	0.0265933	1.05956111	0.8237191	0.84633895	1.18920917
28.4	0.74528613	0.0264987	1.06377621	0.82626892	0.84847916	1.19521711
28.6	0.74752568	0.02696982	1.06744929	0.82802196	0.84974637	1.20086196
28.8	0.75043452	0.02729673	1.07075731	0.83086174	0.85222165	1.20793299
29.0	0.75387648	0.02676137	1.07327143	0.83313059	0.85449756	1.21410548
29.2	0.75627829	0.028504	1.07667315	0.83512463	0.85719708	1.2196445
29.4	0.76032712	0.02835828	1.08111165	0.83861849	0.85942563	1.22630326
29.6	0.76262486	0.0295206	1.08482013	0.84118495	0.86254057	1.23313199
29.8	0.76403575	0.02776887	1.08734498	0.84302999	0.86365313	1.23812083
30.0	0.76658191	0.02823828	1.09029842	0.84488307	0.8666667	1.24511301
30.2	0.76895964	0.02889001	1.09478817	0.84718665	0.86862573	1.25178362
30.4	0.77207585	0.02958991	1.0983469	0.85017649	0.87238077	1.2589979
30.6	0.77413669	0.02933647	1.1022668	0.85184136	0.87514751	1.2649654
30.8	0.7760393	0.0287699	1.10478655	0.85422713	0.87675373	1.27083073
31.0	0.77867846	0.02881848	1.10825313	0.85616056	0.87948656	1.27697055
31.2	0.78042305	0.02972709	1.11137454	0.85794967	0.8815616	1.28231307
31.4	0.78327979	0.02992522	1.11499776	0.86033567	0.88348367	1.28826659
31.6	0.78426714	0.02897321	1.11732025	0.86213566	0.88501477	1.29356492
31.8	0.78659207	0.02834159	1.12119865	0.86390673	0.88717545	1.29903228
32.0	0.78818073	0.02674124	1.12394065	0.8649192	0.88899419	1.30479987
32.2	0.79162375	0.02834341	1.12767831	0.86790823	0.89190262	1.31073511
32.4	0.79250737	0.02692511	1.12978311	0.86805462	0.89261433	1.31489368
32.6	0.79527784	0.0273021	1.1332665	0.87048301	0.89472317	1.3209201
32.8	0.79667882	0.02709754	1.13575935	0.87249833	0.89677053	1.32617807
33.0	0.79927065	0.0278203	1.13884591	0.87428765	0.89948548	1.33239184
33.2	0.80246818	0.02907762	1.1426944	0.87678467	0.9018972	1.33780008
33.4	0.80374047	0.02832775	1.14555407	0.87904188	0.90367142	1.34310695
33.6	0.80529797	0.02905744	1.14824637	0.88018382	0.90574974	1.348273
33.8	0.8055138	0.02806636	1.15106051	0.88208802	0.9066066	1.35322611
34.0	0.8074717	0.02789091	1.15362653	0.88412988	0.90993296	1.35894679
34.2	0.80922245	0.02740778	1.15707745	0.88558227	0.91131682	1.36409783
34.4	0.81042195	0.0266701	1.15925962	0.88762747	0.91330648	1.36871296
34.6	0.81218039	0.02681331	1.16257058	0.88840397	0.91511042	1.37317448
34.8	0.81486199	0.02735577	1.16465393	0.89076111	0.91674258	1.37906611
35.0	0.81565511	0.02678571	1.16741574	0.89154434	0.91860075	1.38322127
35.2	0.81874075	0.02843269	1.17022735	0.89359153	0.92010859	1.38800239
35.4	0.82035788	0.02710064	1.17288611	0.89596963	0.92129755	1.39395545
35.6	0.82272644	0.02750028	1.17626889	0.89768206	0.92363205	1.39927359
35.8	0.82435091	0.02721122	1.17963445	0.89933155	0.92480087	1.40420197
36.0	0.82668435	0.02693655	1.18236173	0.90139127	0.92681246	1.40914046
36.2	0.82840575	0.02808701	1.18479953	0.90276905	0.92803777	1.4134519
36.4	0.82934319	0.02706137	1.18678875	0.90461674	0.92957942	1.41794192
36.6	0.8317348	0.02670316	1.18966258	0.90685718	0.93139705	1.42351822
36.8	0.83209693	0.02713118	1.19112421	0.90739197	0.93230596	1.42757355
37.0	0.83426535	0.02757139	1.19438028	0.90926134	0.93506844	1.43387704
37.2	0.83644502	0.02707959	1.19655474	0.91146969	0.93720045	1.43837775
37.4	0.83694242	0.02717228	1.19888504	0.91285721	0.93846526	1.4434591
37.6	0.83838614	0.0264909	1.20107965	0.91388864	0.94015623	1.44806704
37.8	0.83792298	0.0257775	1.20280756	0.91490783	0.94096823	1.4520581
38.0	0.84065614	0.02474766	1.20494595	0.91685387	0.94339389	1.45723156
38.2	0.84208365	0.02615886	1.20738288	0.91817975	0.94509876	1.4614255
38.4	0.84345574	0.02649279	1.21055149	0.92035269	0.94743478	1.46654043
38.6	0.84609393	0.02699876	1.21251493	0.92184507	0.94910929	1.47149219
38.8	0.84734082	0.02646525	1.21421053	0.9228061	0.94952005	1.47574511
39.0	0.84840006	0.02584885	1.21701379	0.92402514	0.95090795	1.479676
39.2	0.85159967	0.02817875	1.22008203	0.92738628	0.953048	1.48551904
39.4	0.8520245	0.02752032	1.22246061	0.92826814	0.95419476	1.49040572
39.6	0.85307787	0.02800961	1.22510162	0.92927358	0.95534313	1.49342949
39.8	0.85468482	0.02736316	1.22680304	0.93110825	0.95587981	1.49732156
40.0	0.85646414	0.02767918	1.2288507	0.93309351	0.95822574	1.50202805
40.2	0.85831868	0.02901442	1.23017109	0.93524749	0.95967582	1.50692269
40.4	0.85859453	0.02840329	1.23175452	0.93561798	0.96058566	1.5103784
40.6	0.86015677	0.02868625	1.23424244	0.93714826	0.96143381	1.51424276
40.8	0.86019784	0.02959038	1.23576084	0.93771525	0.96202241	1.51807565
41.0	0.86101067	0.02916766	1.23767123	0.93927893	0.96413963	1.52219299
41.2	0.86186201	0.02861392	1.23932147	0.94067343	0.9649511	1.52547388
41.4	0.86353706	0.02920605	1.2421569	0.9417758	0.96695968	1.53122538
41.6	0.86357045	0.02863634	1.24357261	0.94220816	0.9678192	1.5339782
41.8	0.86457539	0.02790301	1.24525722	0.94310476	0.96919288	1.53748041
42.0	0.86677066	0.02749603	1.24768141	0.94487901	0.97151534	1.54254518
42.2	0.86702749	0.02739959	1.24914695	0.94508893	0.97244101	1.54484384
42.4	0.86797602	0.02661685	1.25122166	0.9465957	0.9735984	1.5491922
42.6	0.8687831	0.02522983	1.25263784	0.94744869	0.9736453	1.55236403
42.8	0.86976331	0.02564748	1.2545396	0.94738252	0.97392204	1.55550696
43.0	0.87118622	0.02550824	1.25750129	0.9500723	0.97594907	1.56085814
43.2	0.87101406	0.02555406	1.25850372	0.95083759	0.97690022	1.56372569
43.4	0.8726013	0.02511827	1.26022261	0.95098564	0.97821451	1.56752114
43.6	0.87381167	0.02581135	1.26222122	0.95243981	0.97904219	1.57069511
43.8	0.87698454	0.02670932	1.26444595	0.95585459	0.98149869	1.57616717
44.0	0.87716622	0.02612401	1.26585134	0.95593442	0.98193187	1.57909199
44.2	0.8783021	0.02645981	1.26716989	0.956782	0.98290067	1.5833547
44.4	0.87951181	0.02710349	1.26999949	0.95799579	0.98392003	1.58704745
44.6	0.88117162	0.0280905	1.27189114	0.96010196	0.98531869	1.5915644
44.8	0.88223873	0.02941661	1.2734406	0.96159469	0.98660008	1.59537735
45.0	0.88343247	0.0295034	1.27550235	0.96344201	0.98923993	1.59993559
45.2	0.88451152	0.02908934	1.27809371	0.96436018	0.99020883	1.60342807
45.4	0.88659808	0.02991125	1.27997537	0.96523624	0.99246794	1.60830063
45.6	0.88648659	0.02922727	1.28121411	0.96591424	0.99272246	1.61053274
45.8	0.88741635	0.02754865	1.2819872	0.96695924	0.99405656	1.61364383
46.0	0.88857168	0.02748017	1.2844263	0.96771685	0.9946308	1.61679302
46.2	0.88849545	0.02809741	1.28612595	0.96872652	0.99541126	1.61943628
46.4	0.88911203	0.02709892	1.28743607	0.97036281	0.9963119	1.6235202
46.6	0.89009765	0.02662987	1.29037658	0.97132742	0.99665426	1.62661051
46.8	0.89060587	0.02791252	1.29234656	0.97251098	0.99780866	1.63062202
47.0	0.89133753	0.02728033	1.29423008	0.97481928	0.99948268	1.63437359
47.2	0.89133872	0.0273602	1.29518566	0.97531162	1.00040733	1.63641619
47.4	0.89415925	0.02820845	1.29768796	0.97733267	1.00231761	1.64120197
47.6	0.89424999	0.02860853	1.29895496	0.97848501	1.0024767	1.6440125
47.8	0.8949733	0.02816396	1.3002881	0.97968143	1.00386905	1.64769918
48.0	0.89501238	0.02672486	1.3008389	0.97912136	1.00421269	1.65056657
48.2	0.89614852	0.02642172	1.30267747	0.98071352	1.0058541	1.65400777
48.4	0.89933957	0.02890076	1.30533758	0.98403446	1.00802043	1.65937486
48.6	0.89954268	0.02901213	1.30646352	0.98399828	1.00855821	1.66165703
48.8	0.90083203	0.02932928	1.30819396	0.98566856	1.01004305	1.66554395
49.0	0.90151716	0.02880455	1.30943611	0.98609206	1.01209302	1.66875262
49.2	0.90152951	0.02780036	1.30972547	0.98554144	1.01021562	1.6703936
49.4	0.90271157	0.02746999	1.31077144	0.98624817	1.01207142	1.67358409
49.6	0.90411304	0.02881938	1.313205	0.98786941	1.0138039	1.67729172
49.8	0.90522892	0.02797628	1.31374957	0.98834609	1.01404125	1.67924605
50.0	0.90552726	0.02837697	1.31558434	0.98854994	1.01408848	1.68050927
50.2	0.90640533	0.02901484	1.31764358	0.98972232	1.01587242	1.68497884
50.4	0.90799201	0.02846595	1.31859289	0.99097503	1.01648763	1.68796338
50.6	0.90885702	0.02962729	1.32155915	0.99162648	1.01755483	1.69110479
50.8	0.90964429	0.02922826	1.3229711	0.9931746	1.0188914	1.69403636
51.0	0.91077506	0.02957884	1.32321107	0.99442427	1.01986767	1.69677928
51.2	0.91187807	0.02970311	1.32452385	0.9951688	1.02193691	1.69964936
51.4	0.91240947	0.02944322	1.32508192	0.99637166	1.02220602	1.70293219
51.6	0.91244798	0.03005217	1.3254931	0.99714727	1.02304772	1.70592691
51.8	0.9131394	0.02909684	1.32664822	0.99821068	1.0242218	1.70846338
52.0	0.91379261	0.02863925	1.32746061	0.99896362	1.02474441	1.71077523
52.2	0.91532181	0.02878711	1.32942147	1.00100649	1.02621777	1.71413868
52.4	0.91623128	0.02863745	1.33038005	1.00175437	1.02655039	1.71727499
52.6	0.91574665	0.02841297	1.33125244	1.00166593	1.02712046	1.71907836
52.8	0.91565873	0.02758588	1.3307245	1.00283739	1.02736143	1.72213485
53.0	0.91598798	0.02686935	1.33168104	1.0026845	1.02724475	1.72334331
53.2	0.91652906	0.02718646	1.33281721	1.00329827	1.02668334	1.72680172
53.4	0.91767129	0.02782336	1.33487511	1.00401987	1.02907998	1.72879444
53.6	0.9188027	0.02878652	1.33658151	1.0047978	1.03013626	1.73187273
53.8	0.91959509	0.02856023	1.33741288	1.00592508	1.02962787	1.73414
54.0	0.91903324	0.02765229	1.33890978	1.00554399	1.02941349	1.73560559
54.2	0.91977992	0.02807034	1.34010375	1.00593593	1.03075539	1.73966133
54.4	0.92094349	0.02878555	1.34265037	1.00745029	1.03178145	1.74263851
54.6	0.9214484	0.02851961	1.34394176	1.00725831	1.03186612	1.74508213
54.8	0.92364008	0.02838697	1.34622022	1.00909201	1.03342136	1.74863153
55.0	0.92388332	0.02942026	1.34645519	1.0096545	1.03371669	1.7517557
55.2	0.92552121	0.02969427	1.34909897	1.01160317	1.03609375	1.75448595
55.4	0.92635815	0.02943957	1.35077012	1.01290319	1.03678984	1.75750506
55.6	0.92722678	0.03044782	1.35201567	1.01396012	1.03762284	1.76068809
55.8	0.92836175	0.02922988	1.35344014	1.01481721	1.03893641	1.7625669
56.0	0.92884699	0.02947999	1.35435657	1.01599976	1.03953879	1.76538494
56.2	0.92953372	0.02908398	1.35666981	1.01731121	1.04024924	1.76805963
56.4	0.92942061	0.02832329	1.35689281	1.01782353	1.04050975	1.76924835
56.6	0.92882115	0.02823431	1.35684743	1.01859501	1.04156031	1.77154262
56.8	0.92984773	0.02737301	1.35757856	1.0196715	1.04149225	1.77330229
57.0	0.9306526	0.0276319	1.3589554	1.02019392	1.0425187	1.77547353
57.2	0.93200894	0.02930436	1.36130973	1.02183908	1.04402871	1.7792586
57.4	0.93217505	0.02844539	1.36145361	1.02154009	1.04446245	1.7804489
57.6	0.93328909	0.0290053	1.36246272	1.02290637	1.04563178	1.78380845
57.8	0.9326864	0.02880246	1.36236031	1.02261767	1.04486743	1.78481147
58.0	0.93293676	0.02792181	1.36356632	1.02270029	1.04521236	1.78684795
58.2	0.93416735	0.02958059	1.36472864	1.02394351	1.04662804	1.79004726
58.4	0.93470651	0.02886764	1.36626082	1.02479395	1.04745923	1.79267876
58.6	0.93635987	0.02943803	1.36670972	1.02529665	1.04851942	1.79490366
58.8	0.93666348	0.02907195	1.36854923	1.02660276	1.04939192	1.79788451
59.0	0.93706565	0.02979046	1.36897049	1.02698837	1.05027869	1.79981166
59.2	0.93731215	0.02966904	1.36967831	1.02839226	1.05163684	1.80198858
59.4	0.9375018	0.02891043	1.37095703	1.02865707	1.05194328	1.80406665
59.6	0.93762418	0.02988676	1.37110785	1.029137	1.05208646	1.80632453
59.8	0.9377359	0.02879266	1.37208608	1.02932716	1.05290611	1.80714161
60.0	0.93774988	0.02907995	1.3734596	1.03081503	1.05333505	1.81002485
60.2	0.93848922	0.02935858	1.37557826	1.03139996	1.05422064	1.81210096
60.4	0.93846932	0.0288671	1.37561843	1.03183161	1.055077	1.81325311
60.6	0.93890423	0.02924024	1.37734011	1.03249142	1.05565311	1.81601211
60.8	0.94040937	0.02964704	1.37875866	1.03332213	1.0565293	1.81790807
61.0	0.94041138	0.02940423	1.37940055	1.03460485	1.05705906	1.82037405
61.2	0.94112089	0.02931758	1.38122294	1.03497758	1.05777146	1.82330837
61.4	0.94193962	0.02920726	1.38145635	1.03513003	1.05848938	1.82478171
61.6	0.94218904	0.02921876	1.38315678	1.03618826	1.05871912	1.82698081
61.8	0.94352687	0.02944225	1.38347308	1.03691215	1.05918261	1.82962786
62.0	0.94471945	0.02895014	1.38517484	1.03837356	1.0600652	1.83256356
62.2	0.94494687	0.02871696	1.38499774	1.03809419	1.06085992	1.83432923
62.4	0.94555651	0.02750057	1.38563044	1.03870952	1.06095865	1.83630187
62.6	0.94716824	0.02894733	1.38718215	1.04045182	1.06244767	1.83911001
62.8	0.9467087	0.02838963	1.3872481	1.03999183	1.06215576	1.84121688
63.0	0.94703102	0.02776286	1.38689549	1.03990552	1.06216806	1.84257473
63.2	0.94784745	0.02838382	1.38821839	1.04152833	1.06253985	1.84483796
63.4	0.94898581	0.02918383	1.39014679	1.04196861	1.06361685	1.84625134
63.6	0.94884347	0.0292422	1.38988487	1.04151687	1.06366143	1.84778748
63.8	0.94933521	0.02880743	1.39078871	1.04272833	1.06489865	1.85011985
64.0	0.94956386	0.0301516	1.39221876	1.04306036	1.06566603	1.85202481
64.2	0.95036074	0.03011256	1.39344268	1.04374986	1.06625302	1.85408122
64.4	0.95045841	0.03002195	1.39422692	1.04381269	1.06623609	1.8553614
64.6	0.95115912	0.03164546	1.39573486	1.04525217	1.06748714	1.85853006
64.8	0.95133096	0.03100859	1.3960152	1.04540924	1.0675093	1.85973361
65.0	0.95304597	0.03113542	1.39746587	1.04724752	1.06874559	1.8628713
65.2	0.95278808	0.03123681	1.39861615	1.04697912	1.07003537	1.86481791
65.4	0.95343685	0.03083973	1.39877045	1.04773565	1.06985973	1.86583973
65.6	0.95342852	0.03035814	1.398665	1.04823147	1.06918291	1.86740771
65.8	0.95451915	0.03025386	1.39975909	1.0496367	1.07084903	1.86984492
66.0	0.95388319	0.02899986	1.40065686	1.04919567	1.07137809	1.8707756
66.2	0.95506561	0.02947398	1.40092012	1.05041511	1.07153532	1.87289704
66.4	0.9559511	0.02934561	1.40214513	1.05107977	1.07223025	1.87496646
66.6	0.9555681	0.02931757	1.40167997	1.05133197	1.07248743	1.87656507
66.8	0.95753482	0.02914119	1.40332692	1.05228594	1.07333186	1.87909246
67.0	0.95837589	0.02950616	1.40487999	1.05398157	1.07442454	1.88135579
67.2	0.95857693	0.02947187	1.40588199	1.05345636	1.07434129	1.88166866
67.4	0.95801144	0.02927249	1.40486326	1.05343822	1.07458962	1.88324774
67.6	0.95888001	0.02896938	1.40481338	1.05422052	1.07485391	1.88520975
67.8	0.95886551	0.0284572	1.40622591	1.05471191	1.07573865	1.88662054
68.0	0.95870686	0.02925089	1.40750343	1.05435673	1.07588827	1.88824317
68.2	0.95985843	0.02777586	1.40785765	1.05549269	1.07611555	1.8912187
68.4	0.96022576	0.02870261	1.40878976	1.05598599	1.07744929	1.89305992
68.6	0.96005587	0.02843713	1.40942325	1.05572448	1.07727682	1.89439396
68.8	0.96124287	0.02831438	1.4102298	1.05591599	1.07818451	1.89678459
69.0	0.96261757	0.02839731	1.41187813	1.05675827	1.0792294	1.89848531
69.2	0.96076004	0.02808972	1.41113943	1.05715984	1.07957852	1.8998137
69.4	0.96077137	0.0272316	1.41057291	1.056953	1.07790485	1.90119918
69.6	0.96109536	0.02752482	1.41191026	1.0573143	1.07862823	1.90225213
69.8	0.96038626	0.0275509	1.41380039	1.05851912	1.07973115	1.90491564
70.0	0.96018937	0.02688797	1.41308259	1.05736884	1.07940547	1.9054424
70.2	0.96152427	0.0281906	1.4140879	1.05886612	1.07949256	1.90705662
70.4	0.96156838	0.02784525	1.41484609	1.05908878	1.07985602	1.90816941
70.6	0.96124782	0.02779746	1.4154964	1.05966727	1.08007179	1.91037406
70.8	0.96276225	0.02923978	1.41760919	1.0617135	1.08166513	1.91244465
71.0	0.96193393	0.02808158	1.41723954	1.06096015	1.08124346	1.91262783
71.2	0.96179009	0.02780089	1.41782438	1.06086668	1.0812098	1.91311985
71.4	0.96312568	0.02946768	1.41833793	1.06288989	1.08245671	1.91630342
71.6	0.96356871	0.02920157	1.41965355	1.06343344	1.0835191	1.91716852
71.8	0.96345898	0.02893884	1.42080169	1.06420936	1.08369899	1.91953518
72.0	0.96392592	0.02905908	1.42116896	1.06382425	1.0842808	1.92103228
72.2	0.96462098	0.02810195	1.42087454	1.06440472	1.08406633	1.92226282
72.4	0.966175	0.02813	1.42378152	1.06576874	1.08620935	1.9250727
72.6	0.96605258	0.02730262	1.4238574	1.06420602	1.08552651	1.92574596
72.8	0.96688867	0.02881865	1.42435226	1.06538322	1.0870484	1.92854369
73.0	0.96772185	0.02929463	1.42528385	1.06668478	1.08721474	1.93033028
73.2	0.96635985	0.028208	1.42498515	1.06647921	1.08726308	1.93190564
73.4	0.96785596	0.02880354	1.42592119	1.06709083	1.08728562	1.93410182
73.6	0.96843571	0.02915707	1.42709727	1.06743245	1.08799497	1.93541801
73.8	0.96793454	0.02847194	1.42753338	1.06763064	1.08795688	1.93735583
74.0	0.96889666	0.02833945	1.42768768	1.06711963	1.08794128	1.93726344
74.2	0.97060493	0.02978225	1.43028507	1.068908	1.08891951	1.93955942
74.4	0.96985987	0.02911426	1.43062822	1.06920045	1.08919121	1.94023452
74.6	0.96940656	0.02832229	1.4301821	1.06972505	1.0898708	1.94160478
74.8	0.9698957	0.02847351	1.43077494	1.07066551	1.08961235	1.94286606
75.0	0.97035923	0.02720659	1.43140468	1.07026959	1.09029234	1.94432128
75.2	0.97141058	0.02880952	1.43346507	1.07169022	1.09123071	1.94648855
75.4	0.97187884	0.02912753	1.43377135	1.07286216	1.09182908	1.94816701
75.6	0.97173828	0.02862345	1.43376191	1.07266982	1.09220424	1.9493281
75.8	0.97187195	0.02753768	1.43412029	1.07263291	1.0918567	1.95058974
76.0	0.97308198	0.02792854	1.43493643	1.07334581	1.09294542	1.95187926
76.2	0.97432053	0.02784851	1.43624048	1.07519311	1.09371492	1.95492222
76.4	0.97473222	0.02810658	1.43749696	1.07570957	1.09514643	1.95696087
76.6	0.97378172	0.02804932	1.43660569	1.07469036	1.09454783	1.95691674
76.8	0.97383608	0.02926074	1.43669994	1.07643215	1.09509552	1.95979858
77.0	0.97445382	0.02941678	1.43798719	1.07674018	1.09596519	1.96226804
77.2	0.97393005	0.02872458	1.43833977	1.07628154	1.09616187	1.963255
77.4	0.97526378	0.03085376	1.43900532	1.07755672	1.09698424	1.96585282
77.6	0.97463708	0.03034383	1.43978926	1.0768054	1.09719662	1.96700909
77.8	0.97517199	0.02975729	1.4393011	1.07722563	1.0979183	1.96717847
78.0	0.97573209	0.02981212	1.44045902	1.07765579	1.09797516	1.96807332
78.2	0.97685145	0.03066509	1.44193638	1.07829443	1.09939671	1.97005388
78.4	0.97597122	0.02972891	1.4407174	1.07804121	1.09893393	1.97066509
78.6	0.97682371	0.02868238	1.44087339	1.07826921	1.09910013	1.97203284
78.8	0.97844494	0.02964512	1.44277265	1.07885955	1.10028983	1.97540412
79.0	0.97895334	0.02938966	1.44314057	1.07871443	1.10048537	1.97630665
79.2	0.97977172	0.03012506	1.44395905	1.07935773	1.10086689	1.9773293
79.4	0.98045532	0.02979428	1.44478858	1.08022778	1.10197926	1.97850554
79.6	0.98032079	0.02876004	1.44483828	1.07923233	1.10115785	1.9787438
79.8	0.98090175	0.0283941	1.4451906	1.07983042	1.10118224	1.97981395
80.0	0.98259619	0.03069993	1.44698454	1.08270861	1.10315887	1.98267881
80.2	0.98207408	0.02990044	1.44663276	1.08276416	1.10293064	1.98387205
80.4	0.98193622	0.02984468	1.44608882	1.08234318	1.1025865	1.98433583
80.6	0.98247448	0.0298479	1.44803038	1.08347373	1.10277932	1.98532795
80.8	0.98204407	0.03018558	1.44839477	1.08373402	1.10355627	1.9881938
81.0	0.98239087	0.03106294	1.44940751	1.08406826	1.10399574	1.99023402
81.2	0.98265668	0.03069785	1.44941544	1.08495319	1.10371645	1.99029468
81.4	0.98244406	0.03020317	1.44968815	1.08565802	1.1034935	1.99218476
81.6	0.98269919	0.02982646	1.4503572	1.08599025	1.1039835	1.99326449
81.8	0.98307844	0.02965349	1.45000699	1.08609132	1.10411988	1.9938284
82.0	0.98304512	0.02911524	1.45083733	1.08590998	1.10385247	1.9952611
82.2	0.98404875	0.02916027	1.4510168	1.08547306	1.10446519	1.99707648
82.4	0.98352803	0.02791237	1.45076164	1.08649978	1.10336993	1.99734302
82.6	0.98526682	0.02806775	1.45220395	1.08682734	1.10463866	1.99941279
82.8	0.98525138	0.02785913	1.45227121	1.08690952	1.10461974	2.0010145
83.0	0.98500061	0.02734875	1.45215174	1.08604611	1.10373539	2.00138772
83.2	0.98627489	0.02823349	1.45323602	1.08723149	1.10571391	2.00288287
83.4	0.98720708	0.0285143	1.45449962	1.08744616	1.10616217	2.00398783
83.6	0.98734242	0.02792383	1.45385764	1.08689629	1.10531644	2.00476445
83.8	0.98705746	0.02878084	1.45466028	1.08706553	1.10604961	2.00553778
84.0	0.98862479	0.03035824	1.45642268	1.08910827	1.10831061	2.00744347
84.2	0.98731854	0.02880853	1.45514981	1.08778553	1.10686671	2.00732582
84.4	0.98956522	0.03044415	1.45696506	1.08944453	1.10837365	2.0098199
84.6	0.98930198	0.03094113	1.45904173	1.09064437	1.10923303	2.01080027
84.8	0.98913973	0.03163373	1.45908648	1.09012217	1.11020714	2.01314297
85.0	0.98834862	0.03212148	1.45890698	1.09160562	1.10971409	2.01395916
85.2	0.98983656	0.03108136	1.46011658	1.09268957	1.1105226	2.01480074
85.4	0.98869721	0.0310921	1.45936447	1.09279924	1.11056928	2.01644731
85.6	0.98923425	0.03204869	1.46076043	1.09314075	1.1118414	2.01745315
85.8	0.9886905	0.03125002	1.45989201	1.09258385	1.11108944	2.01859854
86.0	0.98986507	0.03071066	1.46089871	1.09409769	1.11205368	2.01960235
86.2	0.98943738	0.03007889	1.46183343	1.09430924	1.11220539	2.02093196
86.4	0.98941474	0.02964373	1.46135173	1.09565045	1.11249151	2.0216905
86.6	0.99006071	0.02869694	1.46177262	1.09496934	1.11266769	2.02326392
86.8	0.98960572	0.02866499	1.46166378	1.09524117	1.11196042	2.02451722
87.0	0.99043307	0.02851183	1.46106652	1.09571498	1.1124832	2.02549888
87.2	0.99037986	0.02838534	1.46182851	1.09599059	1.11333254	2.02685748
87.4	0.99180404	0.0280527	1.46162295	1.09560457	1.11329868	2.0279398
87.6	0.99248485	0.0274174	1.46241653	1.09564523	1.11281594	2.029032
87.8	0.99182513	0.02767037	1.46417235	1.09589065	1.11384504	2.03013248
88.0	0.9933571	0.02824709	1.46509025	1.09719568	1.11473651	2.03212331
88.2	0.99294495	0.02826262	1.46516119	1.09675962	1.11400055	2.03329715
88.4	0.99469143	0.03001858	1.46684997	1.09821919	1.11591491	2.03655678
88.6	0.99307233	0.0279622	1.46685392	1.09720297	1.11536703	2.03617431
88.8	0.99315489	0.02817644	1.46689585	1.09684816	1.11587693	2.03741987
89.0	0.99379166	0.02813392	1.4675816	1.09850999	1.11600865	2.03904333
89.2	0.99454243	0.02843533	1.46880082	1.09872751	1.11663731	2.04030115
89.4	0.99468656	0.02978352	1.46895958	1.09948633	1.11726041	2.04161215
89.6	0.99386797	0.02845501	1.46947808	1.09853004	1.1169212	2.04235223
89.8	0.99384802	0.0293976	1.46987502	1.09925826	1.11684683	2.04399533
90.0	0.99509257	0.03027614	1.47078663	1.10040271	1.11807087	2.04501249
90.2	0.99440812	0.02957361	1.47038286	1.10010182	1.1175437	2.04572337
90.4	0.99493656	0.02914198	1.46987648	1.10017178	1.11760144	2.04656627
90.6	0.99437158	0.02988348	1.47052962	1.09973721	1.11688292	2.04639386
90.8	0.99577754	0.03068369	1.47147224	1.10093558	1.11754518	2.04818723
91.0	0.99657929	0.03114442	1.47146125	1.10102846	1.11808382	2.04828821
91.2	0.99724823	0.0317712	1.47266493	1.10094058	1.11873658	2.0498201
91.4	0.99910545	0.0319937	1.47324968	1.1017269	1.11905402	2.05054903
91.6	0.99937813	0.03224051	1.47494243	1.10193005	1.1197116	2.0517601
91.8	0.99921761	0.03224811	1.47589573	1.10250539	1.12028932	2.05282803
92.0	0.9999582	0.03322616	1.47493692	1.10292421	1.12032228	2.05356681
92.2	0.9997727	0.03329899	1.47546154	1.10270336	1.12099387	2.0541247
92.4	0.99994435	0.03219971	1.47635907	1.10319983	1.12150188	2.05575574
92.6	0.99929542	0.03054177	1.47599171	1.1031577	1.1212544	2.05555725
92.8	0.99911239	0.03148681	1.4759013	1.10313738	1.1212611	2.05635579
93.0	1.0002199	0.03198936	1.47675106	1.10439608	1.1223335	2.05754866
93.2	0.99897963	0.03156436	1.4769334	1.10425732	1.12165862	2.05792791
93.4	0.99957794	0.03269898	1.47729468	1.10442003	1.12272473	2.05940405
93.6	0.99827467	0.03148854	1.47728095	1.10387779	1.1221913	2.0607086
93.8	0.99869324	0.03227516	1.47649328	1.10470248	1.12252662	2.06199524
94.0	0.99947223	0.03190682	1.47710313	1.10500154	1.12276241	2.06353632
94.2	0.99892022	0.03117706	1.47714308	1.10463508	1.1225198	2.06432673
94.4	0.99901662	0.03238062	1.47777511	1.10505974	1.12275796	2.06606184
94.6	0.99911946	0.03210544	1.4782674	1.10492774	1.12261693	2.06606307
94.8	1.00166326	0.03252815	1.47943856	1.10676038	1.12406155	2.06838822
95.0	1.00181192	0.0335144	1.47929396	1.10713055	1.12432921	2.06917656
95.2	1.00054997	0.03168476	1.47862229	1.10622678	1.12322563	2.06989103
95.4	1.00095783	0.03051975	1.47873767	1.10599825	1.12269497	2.07097048
95.6	1.00153914	0.03060187	1.4784726	1.10660219	1.12362564	2.07206503
95.8	1.00069516	0.02973183	1.47769929	1.10646272	1.12313507	2.0723872
96.0	1.00080466	0.03085954	1.47760747	1.10616379	1.12381535	2.07388216
96.2	1.00089598	0.03055205	1.47937917	1.10671665	1.12501008	2.07477589
96.4	1.00002644	0.028105	1.47822753	1.10605655	1.12295358	2.07539516
96.6	1.00008587	0.02905136	1.47847771	1.10663672	1.12406476	2.07570016
96.8	1.00037265	0.02982178	1.47851011	1.10665147	1.12405035	2.07602369
97.0	1.00175846	0.02942987	1.48014147	1.10805149	1.12501625	2.07682914
97.2	1.0019317	0.03058359	1.48133272	1.10833638	1.12570589	2.07829873
97.4	1.00174147	0.03000593	1.48184809	1.10788124	1.12624555	2.07890858
97.6	1.00322471	0.03045311	1.48340876	1.10940123	1.12679195	2.08136953
97.8	1.00251528	0.02912324	1.48292853	1.10901339	1.12693134	2.08106553
98.0	1.00285633	0.03006984	1.48466303	1.10937726	1.12744988	2.08219382
98.2	1.00322825	0.03007494	1.48513297	1.10977714	1.12788305	2.08356839
98.4	1.00367662	0.03067822	1.48648927	1.11042987	1.12779274	2.08466595
98.6	1.00379024	0.02935523	1.48689668	1.1105057	1.12759346	2.08444224
98.8	1.00471938	0.03040408	1.48794351	1.11190043	1.12843479	2.08635081
99.0	1.00444563	0.02998376	1.48805514	1.11199783	1.12821325	2.08721592
99.2	1.00345969	0.02775253	1.48660073	1.11057797	1.12710587	2.08739848
99.4	1.00509073	0.02821251	1.48645402	1.11156104	1.12744447	2.08909865
99.6	1.00515107	0.02933509	1.48641123	1.11203107	1.12829687	2.09010432
99.8	1.00409117	0.0289421	1.48648633	1.11201626	1.12830109	2.09081476
100.0	1.00491984	0.0294049	1.48740718	1.11248524	1.12928695	2.09278547
100.2	1.00548395	0.03006845	1.4873509	1.11333224	1.12941076	2.09370723
100.4	1.00517212	0.0288512	1.48625638	1.11298616	1.12804471	2.09361507
100.6	1.00598885	0.03032083	1.48712949	1.11409021	1.12949714	2.09443908
100.8	1.00562566	0.02947968	1.48591477	1.11316866	1.12909171	2.09340313
101.0	1.00675326	0.02933028	1.48704629	1.11410017	1.13010145	2.09515584
101.2	1.007005	0.03051464	1.48714226	1.11433234	1.13144656	2.09624716
101.4	1.00689328	0.03013804	1.48814821	1.11450046	1.13137968	2.09663125
101.6	1.0085613	0.03139161	1.48857622	1.11572355	1.1326797	2.09847436
101.8	1.00750129	0.03036477	1.48871522	1.11482785	1.13321892	2.09778475
102.0	1.00819304	0.03109509	1.48907833	1.11523483	1.13347	2.09922721
102.2	1.00875032	0.03141079	1.49039019	1.11546979	1.13340347	2.100162
102.4	1.00915781	0.03191718	1.49195649	1.11651468	1.13408003	2.1005724
102.6	1.00955401	0.0310913	1.49264292	1.11751977	1.13478785	2.10232145
102.8	1.01024126	0.03187604	1.49324701	1.11792323	1.13502067	2.10373464
103.0	1.01072887	0.03189824	1.49348306	1.11837773	1.13659494	2.10538006
103.2	1.01112349	0.03199438	1.49356891	1.11905573	1.13627227	2.10609978
103.4	1.01149516	0.03274364	1.49449566	1.11914312	1.13630809	2.10726981
103.6	1.01171718	0.0335375	1.49473321	1.1196118	1.13646025	2.1083612
103.8	1.01155101	0.03246202	1.49563783	1.11942972	1.13643532	2.10918652
104.0	1.01210918	0.03232504	1.49549482	1.11994915	1.13655458	2.11035383
104.2	1.01280481	0.03375546	1.49630096	1.12038629	1.13625415	2.11127481
104.4	1.01109441	0.03158498	1.49436132	1.11954081	1.13479319	2.11061775
104.6	1.01094916	0.03091431	1.49367472	1.11923683	1.13442692	2.11113897
104.8	1.01093376	0.03052526	1.49341296	1.1192364	1.13483392	2.11134435
105.0	1.01135522	0.03021896	1.49369277	1.1192926	1.13450401	2.11240427
105.2	1.01089942	0.03050786	1.49288309	1.11912794	1.13451426	2.1120439
105.4	1.01059425	0.02986519	1.49280514	1.1180314	1.13305831	2.1119928
105.6	1.01046982	0.02919179	1.49173172	1.11745567	1.13304732	2.11243036
105.8	1.01110694	0.02990286	1.49326762	1.11775802	1.13382322	2.11279314
106.0	1.01080984	0.02967593	1.49331708	1.117889	1.13388594	2.11364022
106.2	1.01167069	0.02982011	1.49379061	1.11856348	1.13440724	2.11439492
106.4	1.01193977	0.02971061	1.4952076	1.11998174	1.13585088	2.11610092
106.6	1.01238369	0.03000796	1.49520718	1.11964832	1.13523667	2.11743217
106.8	1.01247076	0.0313935	1.49586615	1.11940984	1.13615545	2.11743011
107.0	1.01280907	0.03141126	1.49668121	1.1201966	1.13746344	2.11888261
107.2	1.01365299	0.03175749	1.49763233	1.12045886	1.13691877	2.11886475
107.4	1.01385429	0.0321495	1.49782781	1.11975205	1.13662759	2.11867197
107.6	1.01398356	0.03141272	1.49739596	1.12003872	1.13698055	2.11944182
107.8	1.01467514	0.03136277	1.49938065	1.12023206	1.13778869	2.12063939
108.0	1.01462112	0.03104042	1.49856545	1.12107342	1.13745198	2.12118257
108.2	1.01483926	0.03072933	1.49930847	1.12081344	1.13704609	2.12167327
108.4	1.01436886	0.02900392	1.49789625	1.12031879	1.13690821	2.12237582
108.6	1.01430246	0.02841218	1.49761643	1.12032707	1.13619969	2.1223239
108.8	1.01355775	0.0280385	1.49767505	1.12003073	1.13625141	2.12313246
109.0	1.01437596	0.02798822	1.49831505	1.12018401	1.13580354	2.12317818
109.2	1.01325873	0.02745589	1.49774899	1.11961834	1.13523792	2.12354809
109.4	1.01375393	0.02704313	1.49802398	1.11975265	1.13522794	2.12492365
109.6	1.01410816	0.02752713	1.49817392	1.12085831	1.13701983	2.12612098
109.8	1.01453242	0.02804843	1.49843632	1.12115966	1.13734077	2.12741226
110.0	1.01449879	0.02820233	1.49826965	1.12123604	1.13718724	2.12887595
110.2	1.01522028	0.02825744	1.49785047	1.12214389	1.1377873	2.12987111
110.4	1.01454406	0.02808468	1.49778049	1.12219923	1.13789477	2.13114933
110.6	1.01442395	0.02850818	1.49772785	1.12190153	1.137586	2.13041433
110.8	1.01412555	0.02870183	1.49824785	1.12261124	1.13876758	2.13096601
111.0	1.01507056	0.02862953	1.49974905	1.1234695	1.13909772	2.13244728
111.2	1.0151911	0.02925924	1.49942227	1.12345732	1.13936621	2.1324026
111.4	1.01534967	0.02935249	1.50031319	1.12392272	1.13952645	2.13291696
111.6	1.01438842	0.02807458	1.49966137	1.1229819	1.13990367	2.13345529
111.8	1.01577942	0.02893854	1.50165927	1.12429119	1.14116271	2.13548956
112.0	1.01453181	0.02737935	1.50106513	1.12383379	1.14066609	2.1356505
112.2	1.01492084	0.02632254	1.50138094	1.12423254	1.14055666	2.13569358
112.4	1.01562878	0.02712642	1.50113075	1.12458471	1.14142425	2.13756077
112.6	1.01520558	0.02765885	1.50173596	1.1249562	1.1407992	2.13819264
112.8	1.01552456	0.02739803	1.50197941	1.12503289	1.14065185	2.13845714
113.0	1.01600489	0.02820075	1.50255669	1.12606693	1.14076964	2.13898766
113.2	1.0156795	0.02776164	1.50244774	1.12523702	1.14081284	2.14090177
113.4	1.01668527	0.02853183	1.50294004	1.12633737	1.14128721	2.14207022
113.6	1.01700861	0.02857235	1.50355024	1.12656662	1.14109583	2.14282208
113.8	1.01755016	0.02981006	1.50426492	1.12719284	1.14113705	2.14417828
114.0	1.0191401	0.03050106	1.5052226	1.12848529	1.14207038	2.14558874
114.2	1.01898353	0.02997489	1.50465646	1.12821728	1.14216284	2.14622407
114.4	1.01896766	0.02930208	1.5045529	1.12812188	1.14159275	2.14674542
114.6	1.01959506	0.02959792	1.50590646	1.12835484	1.14253671	2.14623136
114.8	1.02044587	0.03029065	1.50734351	1.12903222	1.14325271	2.14830416
115.0	1.02122868	0.03101074	1.5079798	1.12903795	1.14351421	2.14874853
115.2	1.02091191	0.03105612	1.50707149	1.12924494	1.14329125	2.1488233
115.4	1.02154398	0.03083497	1.50848078	1.12946296	1.14360627	2.14975607
115.6	1.02005892	0.02990446	1.50742085	1.12826236	1.14369586	2.14932227
115.8	1.02177381	0.03059205	1.5094924	1.13050503	1.14536679	2.1515859
116.0	1.02142894	0.03076519	1.50925915	1.13030913	1.14525725	2.15128358
116.2	1.02151004	0.03050741	1.50893168	1.13040135	1.14524663	2.15160809
116.4	1.02243957	0.03235207	1.50923594	1.13093172	1.1461232	2.15320714
116.6	1.02239996	0.03181586	1.50922772	1.13093307	1.14564879	2.15331412
116.8	1.02284782	0.03192413	1.50893524	1.13116195	1.1453129	2.15342178
117.0	1.02255681	0.03272552	1.50941651	1.13193046	1.14632228	2.15525125
117.2	1.02353767	0.03372595	1.51028019	1.13220383	1.14637611	2.156753
117.4	1.02316274	0.03301141	1.5098763	1.13183367	1.14582575	2.15647214
117.6	1.02335353	0.03244886	1.51084946	1.13244295	1.14628276	2.15746281
117.8	1.02279526	0.03341702	1.51104474	1.13321474	1.1468985	2.15789329
118.0	1.02373383	0.03375625	1.51077078	1.13326741	1.14736532	2.15894941
118.2	1.02412767	0.03340313	1.51161553	1.13327474	1.14763159	2.1596742
118.4	1.02393078	0.03377208	1.51187687	1.13347623	1.14800502	2.15921318
118.6	1.02407386	0.03374355	1.51296178	1.1334203	1.14841635	2.16033284
118.8	1.02410329	0.03411201	1.5125876	1.13344206	1.14742025	2.16048327
119.0	1.02392412	0.03389042	1.51219605	1.13286522	1.14742537	2.15967194
119.2	1.02389747	0.03366645	1.51229574	1.1329081	1.1472906	2.15983975
119.4	1.02488969	0.03396025	1.5137986	1.13418373	1.14825507	2.1610186
119.6	1.02430311	0.03353732	1.51316781	1.13327063	1.14789487	2.16047488
119.8	1.02563093	0.03483581	1.51454688	1.13447108	1.14899358	2.16157417
120.0	1.02495674	0.03447834	1.51364372	1.13385485	1.14837632	2.16071718
120.2	1.02503215	0.03294202	1.51329948	1.13317385	1.14840619	2.16058441
120.4	1.02641245	0.03413336	1.51424107	1.13424393	1.14932197	2.16221135
120.6	1.02632871	0.03316709	1.51391448	1.13408351	1.14882026	2.16248195
120.8	1.02652989	0.03365911	1.51432733	1.13403254	1.14873603	2.16309863
121.0	1.02593842	0.0327919	1.5140989	1.1337765	1.14907952	2.16361516
121.2	1.02615211	0.03305884	1.51420365	1.13360507	1.14886496	2.16492033
121.4	1.02555393	0.03113227	1.51368572	1.13325468	1.14880121	2.16483392
121.6	1.02546614	0.03060168	1.51453182	1.13443498	1.14909892	2.16527817
121.8	1.02593946	0.03164439	1.51456041	1.13439871	1.15024872	2.16629306
122.0	1.02605109	0.031408	1.51404838	1.1342159	1.14994257	2.16714129
122.2	1.0261922	0.03127252	1.5146283	1.13449748	1.15007696	2.16790105
122.4	1.02687291	0.03218529	1.51497024	1.1346848	1.15044902	2.16844019
122.6	1.02636631	0.03174791	1.51448543	1.13465762	1.15047309	2.17033306
122.8	1.02555018	0.03125011	1.51385955	1.13449506	1.14941781	2.1688742
123.0	1.02623844	0.03176454	1.51507933	1.13460515	1.15063129	2.17070175
123.2	1.02679605	0.03318156	1.51586892	1.13609113	1.15075041	2.17209982
123.4	1.02807499	0.03382861	1.51640251	1.13679064	1.1518975	2.17322467
123.6	1.02738957	0.0346825	1.51690927	1.13727427	1.15190186	2.17437147
123.8	1.02686014	0.03365627	1.51639597	1.13692542	1.15128267	2.17372944
124.0	1.02673033	0.03284945	1.5165096	1.13756664	1.15149926	2.17428044
124.2	1.02752951	0.03241944	1.51811921	1.13750113	1.15197886	2.17467259
124.4	1.02829237	0.03394538	1.519203	1.13892635	1.15297935	2.17729515
124.6	1.027578	0.03357566	1.51812645	1.13827607	1.15200326	2.1763679
124.8	1.02841585	0.03431015	1.51963275	1.13794109	1.15226061	2.17690181
125.0	1.02886702	0.03293017	1.51900498	1.13882702	1.15292404	2.1778828
125.2	1.02832122	0.03262334	1.51841482	1.13799231	1.15207405	2.1779753
125.4	1.02860642	0.03226643	1.51818862	1.1388313	1.15263649	2.1770397
125.6	1.02877384	0.03141504	1.51825883	1.13869514	1.15264562	2.17797946
125.8	1.02878068	0.03163795	1.51800491	1.13785406	1.15238747	2.17804656
126.0	1.02855047	0.03093766	1.51653014	1.13748109	1.15113089	2.17805172
126.2	1.02800096	0.03066192	1.51663356	1.13715249	1.15139996	2.1782455
126.4	1.02845561	0.03035464	1.51679992	1.13679953	1.15128367	2.17856295
126.6	1.02720809	0.03011794	1.51541304	1.13639324	1.15078827	2.17824527
126.8	1.02792596	0.03040401	1.51705151	1.13694525	1.15034895	2.17867342
127.0	1.02917288	0.03089602	1.51828589	1.13726953	1.15178914	2.18084624
127.2	1.02952301	0.03234716	1.51896744	1.13857243	1.15207299	2.18157329
127.4	1.02978691	0.03157614	1.51916914	1.13801409	1.15239935	2.18162901
127.6	1.02981515	0.03167191	1.52045465	1.139489	1.15244765	2.18359627
127.8	1.02884537	0.029922	1.51955638	1.13781116	1.15113889	2.18164551
128.0	1.02973108	0.03058328	1.52163436	1.13915812	1.15321394	2.18353811
128.2	1.03083237	0.03143067	1.52233641	1.13913969	1.15400725	2.18411759
128.4	1.03157662	0.03219269	1.52182859	1.13969798	1.15453909	2.18522285
128.6	1.03127436	0.03351123	1.52210994	1.13965334	1.1542396	2.1853567
128.8	1.03208767	0.03250032	1.52248082	1.13996725	1.15407356	2.18550852
129.0	1.03189717	0.03147755	1.521707	1.14039683	1.15411003	2.18565297
129.2	1.03078738	0.03096914	1.5211926	1.13889616	1.15404348	2.18435149
129.4	1.03155252	0.03170353	1.52125897	1.13983392	1.15482528	2.18475214
129.6	1.03160531	0.03108927	1.5213935	1.13961322	1.15453228	2.18520635
129.8	1.03099408	0.03072261	1.51967101	1.13819717	1.15380404	2.18437303
130.0	1.0303535	0.030007	1.51900374	1.13859002	1.15347892	2.1850702
130.2	1.02975437	0.0298682	1.51948574	1.13788136	1.15313593	2.18445213
130.4	1.03012583	0.02961498	1.51925411	1.13769966	1.15288548	2.18448715
130.6	1.03152754	0.03144768	1.52002228	1.13940846	1.1537884	2.18579381
130.8	1.03149062	0.03123605	1.52053701	1.13963097	1.15399119	2.1872118
131.0	1.03144749	0.03062262	1.52040806	1.13993837	1.15502912	2.18765354
131.2	1.03104492	0.03142244	1.52012786	1.14014802	1.15428176	2.18803312
131.4	1.03098447	0.02969939	1.52081628	1.13946785	1.1546746	2.18809243
131.6	1.03199081	0.03031114	1.52121852	1.14112507	1.15571822	2.19077193
131.8	1.03009396	0.03023798	1.52145761	1.14023281	1.15471243	2.18979677
132.0	1.03188336	0.03065353	1.52221043	1.14140746	1.15622915	2.1914492
132.2	1.03243737	0.03122605	1.52258867	1.14189303	1.15546435	2.19204492
132.4	1.03208904	0.0306123	1.52277677	1.1423731	1.15471944	2.19301964
132.6	1.03193383	0.03063966	1.52365638	1.14309212	1.15471384	2.19386998
132.8	1.03133025	0.02875151	1.52336083	1.14246848	1.15393189	2.19299043
133.0	1.03168435	0.02873135	1.52372921	1.14233931	1.15422819	2.19316689
133.2	1.03193192	0.02857787	1.52232475	1.14198956	1.15471016	2.19322704
133.4	1.03367804	0.02952287	1.52316219	1.14264497	1.15465421	2.19405067
133.6	1.03332456	0.02894741	1.52367191	1.14318468	1.15484301	2.1944888
133.8	1.03389955	0.0294541	1.52423927	1.14270187	1.15466508	2.19462334
134.0	1.03349587	0.02933842	1.52485779	1.14296107	1.15377154	2.1945918
134.2	1.03385616	0.02929584	1.52430263	1.14239884	1.15413183	2.19473738
134.4	1.03322425	0.02911084	1.52421172	1.14253663	1.15405785	2.19496848
134.6	1.03500319	0.03109364	1.52552693	1.14417552	1.15582918	2.19731395
134.8	1.03437175	0.02974993	1.52525992	1.14348292	1.15607661	2.19656917
135.0	1.03493654	0.03003846	1.52534607	1.1439549	1.15673751	2.19651144
135.2	1.03527444	0.02995475	1.52524969	1.14338905	1.15636339	2.19679162
135.4	1.03582713	0.03005714	1.52598415	1.14421678	1.15819126	2.19785288
135.6	1.03605715	0.03083772	1.5259336	1.14498537	1.15850213	2.19942653
135.8	1.0356162	0.03042055	1.5266458	1.14414378	1.15766012	2.19840311
136.0	1.03599874	0.03043697	1.52663152	1.14514764	1.15798328	2.19913464
136.2	1.03621944	0.03100528	1.5269618	1.14595407	1.1581835	2.19981138
136.4	1.0361694	0.03013292	1.52793823	1.14595035	1.15894416	2.20079723
136.6	1.03596963	0.03086381	1.52769899	1.14593481	1.15985984	2.20131102
136.8	1.03584167	0.03103161	1.5280598	1.14609998	1.15957605	2.20215116
137.0	1.03689672	0.03133558	1.52765878	1.14657155	1.1598132	2.20231896
137.2	1.03683864	0.03122484	1.52745581	1.14673703	1.15965541	2.20301614
137.4	1.03762136	0.03260776	1.52900733	1.14729944	1.16015752	2.20425838
137.6	1.0365453	0.03236066	1.52942989	1.14723923	1.15988988	2.2046968
137.8	1.03684102	0.03308152	1.52987555	1.14723796	1.15960049	2.20475215
138.0	1.03547333	0.0320215	1.52906887	1.14660489	1.15897221	2.20453469
138.2	1.03524076	0.03132779	1.5287714	1.14600525	1.15875466	2.20503167
138.4	1.03609689	0.03172985	1.52993802	1.14661876	1.15853009	2.20509403
138.6	1.03626828	0.03196215	1.5297624	1.14656213	1.15887365	2.20661092
138.8	1.03631112	0.03136215	1.52951676	1.14572864	1.15701947	2.20553608
139.0	1.03631733	0.03146237	1.52965501	1.14581959	1.1578665	2.20601449
139.2	1.03750588	0.03160343	1.53031676	1.14662615	1.15818506	2.20680047
139.4	1.03767348	0.03196138	1.53105221	1.14742336	1.15902798	2.20787429
139.6	1.03791026	0.03046589	1.5301243	1.14646479	1.15852487	2.20840152
139.8	1.0379707	0.0297933	1.53009062	1.14671112	1.1584526	2.20817845
140.0	1.03811869	0.03053118	1.52953333	1.14649714	1.15870505	2.20880683
140.2	1.03944356	0.03070787	1.53097596	1.14740266	1.15981319	2.2098363
140.4	1.03908259	0.02976474	1.53174701	1.14688854	1.16003976	2.21029636
140.6	1.03933962	0.03087923	1.53190377	1.14731861	1.16091513	2.21088965
140.8	1.03928835	0.03039149	1.53278202	1.14841401	1.15999297	2.21061699
141.0	1.03926967	0.02983389	1.53213171	1.14819324	1.16029878	2.21042899
141.2	1.03952774	0.02987334	1.53284683	1.14840905	1.16077085	2.21140193
141.4	1.04063954	0.03138827	1.53345768	1.14930993	1.16180195	2.21233549
141.6	1.03963433	0.03034666	1.53359805	1.14945221	1.16144936	2.21143511
141.8	1.04065274	0.03093689	1.534585	1.14994119	1.16199082	2.21291896
142.0	1.04031519	0.03070212	1.53490114	1.14964968	1.16188383	2.21192682
142.2	1.04049512	0.03090672	1.53419192	1.14952136	1.16097937	2.21226341
142.4	1.04124974	0.03130351	1.53493138	1.1506528	1.16110216	2.21265852
142.6	1.0408314	0.03132534	1.53395329	1.1507143	1.16097978	2.2134679
142.8	1.04079052	0.03182513	1.53454302	1.15104138	1.16075551	2.21335398
143.0	1.04019853	0.03063017	1.53443478	1.15111435	1.16160081	2.21339456
143.2	1.04099962	0.0303705	1.53356731	1.1505431	1.16083046	2.21317884
143.4	1.04061783	0.03057289	1.5336206	1.15062206	1.16184	2.21428503
143.6	1.04090729	0.03027959	1.53271149	1.1503541	1.16170464	2.21420669
143.8	1.04044177	0.03121655	1.53303406	1.15106633	1.16196092	2.21502722
144.0	1.04129151	0.03184892	1.53464743	1.15103486	1.16225606	2.21591053
144.2	1.04144149	0.03153487	1.53544097	1.15204583	1.16315352	2.21610865
144.4	1.04162871	0.03265714	1.5365301	1.152455	1.16417063	2.21745784
144.6	1.04092327	0.03240207	1.53571646	1.15220211	1.16319011	2.21744656
144.8	1.04139153	0.03249707	1.53636003	1.15301343	1.16380171	2.21784296
145.0	1.04176226	0.0324873	1.53636728	1.15262595	1.16421108	2.2185817
145.2	1.04222658	0.03314394	1.53734195	1.15352122	1.16414985	2.21951864
145.4	1.0425788	0.03440342	1.5374668	1.15434232	1.16488711	2.22017874
145.6	1.04184541	0.03323179	1.53734546	1.15314769	1.16401195	2.21994437
145.8	1.04271962	0.03383247	1.53811732	1.1530204	1.16429904	2.22139761
146.0	1.04222375	0.03224785	1.53735195	1.15310803	1.16405849	2.21981618
146.2	1.04232459	0.03293935	1.53663156	1.15317922	1.16361816	2.22032033
146.4	1.04167351	0.03176873	1.53569674	1.15198235	1.16302347	2.21945797
146.6	1.04097682	0.03094607	1.53438632	1.15220816	1.16260794	2.21930958
146.8	1.04034173	0.02970929	1.5339222	1.15120627	1.1621113	2.21899275
147.0	1.04062486	0.02846094	1.53327647	1.1501671	1.16191969	2.21832364
147.2	1.04081062	0.02882526	1.53317165	1.15042466	1.1623296	2.21792045
147.4	1.04189192	0.03045668	1.53552038	1.15168964	1.16355984	2.21989558
147.6	1.04298923	0.03023531	1.53552539	1.15250252	1.16369345	2.22018621
147.8	1.04285161	0.02926197	1.53564494	1.15223418	1.16354936	2.22074434
148.0	1.04399564	0.03015449	1.53699413	1.15240232	1.16395071	2.22093548
148.2	1.04421886	0.03051839	1.5373166	1.15274888	1.16412756	2.2218712
148.4	1.04507231	0.03235412	1.53878937	1.15363538	1.16480355	2.22402759
148.6	1.04504405	0.03178521	1.53744097	1.15310709	1.16420858	2.22396621
148.8	1.04583746	0.03230769	1.53964625	1.15353682	1.16533962	2.22473176
149.0	1.04567139	0.03245849	1.53976643	1.15358531	1.16507073	2.22541641
149.2	1.04505772	0.03210459	1.53925571	1.15407807	1.164273	2.22546483
149.4	1.04536863	0.0317277	1.53869009	1.15332813	1.16434812	2.22603824
149.6	1.04523594	0.03145491	1.53943416	1.15321896	1.16505129	2.22690848
149.8	1.04540323	0.03108011	1.53962359	1.1537096	1.16517768	2.22740131
150.0	1.04561667	0.03010479	1.53899253	1.15410607	1.16497628	2.22656195
150.2	1.04401607	0.0311581	1.53771008	1.15318732	1.16371837	2.2259535
150.4	1.04375629	0.03038224	1.53758884	1.153285	1.16426489	2.22686969
150.6	1.04380911	0.02998081	1.53738323	1.15376393	1.16411872	2.22671798
150.8	1.04437632	0.03015892	1.53730738	1.15404177	1.16477012	2.22723603
151.0	1.04348674	0.02958235	1.53744092	1.15327943	1.16431945	2.22605848
151.2	1.0442536	0.03081483	1.5387384	1.15480479	1.1656473	2.22745921
151.4	1.04434812	0.03068813	1.53927975	1.15427593	1.16526041	2.2273937
151.6	1.04487873	0.02991303	1.53919063	1.15463863	1.16555915	2.22755977
151.8	1.0445549	0.0298352	1.53879171	1.15383834	1.16461385	2.22670858
152.0	1.0449686	0.03184686	1.53893072	1.15402182	1.16546469	2.22751104
152.2	1.04628415	0.03266693	1.54114673	1.1552047	1.16606367	2.22943365
152.4	1.04618219	0.03310385	1.54004879	1.15509915	1.16598653	2.22889167
152.6	1.04648116	0.03288661	1.53989064	1.15406704	1.16545151	2.22944769
152.8	1.04563333	0.03171702	1.54034897	1.153669	1.16410857	2.2292587
153.0	1.04651586	0.03245758	1.54067463	1.15447946	1.1651633	2.23034792
153.2	1.04514079	0.03022663	1.53974427	1.15397682	1.16371085	2.22940571
153.4	1.04634241	0.03099623	1.54025945	1.15435959	1.16441086	2.23047394
153.6	1.04745249	0.0315805	1.54183996	1.15544932	1.16496743	2.23114922
153.8	1.04657272	0.03012737	1.54027095	1.15500402	1.16367146	2.23064522
154.0	1.04637082	0.02962082	1.53933044	1.15496855	1.16335429	2.22997212
154.2	1.04652779	0.03041309	1.54032518	1.15539824	1.16381116	2.23108539
154.4	1.04645085	0.02961144	1.53960902	1.15575481	1.16436968	2.23097442
154.6	1.04674641	0.02951054	1.53970444	1.15581055	1.16412104	2.23021497
154.8	1.04695564	0.02896976	1.53944938	1.15561263	1.1645153	2.22980774
155.0	1.04534013	0.02758329	1.53951971	1.15533286	1.16374414	2.22917435
155.2	1.04639026	0.02903934	1.54029071	1.15690195	1.16513321	2.23143684
155.4	1.0453064	0.02805182	1.54018715	1.15657925	1.16425033	2.22991011
155.6	1.04701778	0.02907194	1.5414465	1.15749238	1.16601246	2.23151982
155.8	1.04587991	0.02873297	1.54011681	1.15692356	1.16506388	2.23093918
156.0	1.04666142	0.02974888	1.5412856	1.15736356	1.16687322	2.23240852
156.2	1.04767443	0.0304959	1.54282909	1.15840095	1.16667602	2.23291098
156.4	1.04672616	0.03012531	1.5415959	1.1576467	1.16617122	2.23238847
156.6	1.0481277	0.03100503	1.54362633	1.15860497	1.16764741	2.23443744
156.8	1.04706113	0.02995401	1.54297524	1.15769845	1.16691029	2.23395154
157.0	1.0474015	0.03110544	1.54323763	1.15785331	1.16726708	2.23494567
157.2	1.04709648	0.02959132	1.54288105	1.15720358	1.16714246	2.23397432
157.4	1.04782292	0.03057739	1.5432039	1.15718502	1.16720718	2.23504971
157.6	1.04812411	0.03082519	1.54445413	1.15810718	1.16732264	2.23543541
157.8	1.04767908	0.03063369	1.54324714	1.15762623	1.16733222	2.23578485
158.0	1.04862869	0.03153461	1.54413728	1.15799577	1.16729578	2.23551443
158.2	1.04828146	0.03027406	1.54431514	1.15778026	1.16669181	2.2360608
158.4	1.04815617	0.03030518	1.54356145	1.15798362	1.16698795	2.23605294
158.6	1.04868158	0.03003083	1.54462111	1.15816788	1.16640346	2.2366262
158.8	1.04933178	0.02982939	1.54496756	1.15818449	1.16647544	2.23717536
159.0	1.04856438	0.03043968	1.54453115	1.15939675	1.1656795	2.23771829
159.2	1.04841391	0.03157546	1.54565737	1.15994757	1.16688656	2.23841066
159.4	1.04849601	0.03082081	1.54529564	1.15947011	1.16646544	2.23795227
159.6	1.04914989	0.03100715	1.54556733	1.15914654	1.1676387	2.23857438
159.8	1.04871305	0.03175108	1.54464783	1.15926342	1.1670297	2.2394076
160.0	1.04957568	0.03215834	1.54494152	1.15961056	1.16812704	2.23911466
160.2	1.05119015	0.03343868	1.54575139	1.16200195	1.16877604	2.24093424
160.4	1.04971648	0.03228033	1.54443187	1.16099633	1.16824065	2.24015331
160.6	1.05007913	0.03216529	1.54420614	1.16122155	1.16813331	2.24145265
160.8	1.04802042	0.03101574	1.54186104	1.15916821	1.16694079	2.23936921
161.0	1.04795813	0.03164523	1.54159535	1.15981572	1.16716376	2.24015658
161.2	1.0480801	0.03000538	1.54155782	1.15986755	1.1681055	2.23939349
161.4	1.04899331	0.03110249	1.54235	1.1602399	1.16795155	2.24041196
161.6	1.04904332	0.03154108	1.54233964	1.16111159	1.16820874	2.23986223
161.8	1.04973909	0.03056139	1.54231035	1.16003906	1.16831597	2.24064178
162.0	1.04949796	0.0310659	1.54337017	1.16043885	1.16847306	2.24048823
162.2	1.04862739	0.02887515	1.5429721	1.15955806	1.1678741	2.24062542
162.4	1.05046777	0.02991812	1.54508686	1.16090408	1.16903538	2.24186111
162.6	1.05014992	0.03052986	1.54464441	1.16103362	1.16862154	2.2419527
162.8	1.05212527	0.03208214	1.54643768	1.16221276	1.16987257	2.24290762
163.0	1.05052567	0.03204118	1.54551574	1.16155772	1.16924402	2.24189965
163.2	1.05058729	0.03279278	1.54770941	1.16212473	1.17066587	2.24268921
163.4	1.05204166	0.03275174	1.54753769	1.16213476	1.17066394	2.24346882
163.6	1.05315614	0.03404263	1.54854298	1.16323822	1.17196237	2.24429305
163.8	1.0537867	0.03555779	1.54901914	1.16392919	1.17127969	2.24609845
164.0	1.0535182	0.03361356	1.54852969	1.16329949	1.17110776	2.24494422
164.2	1.05422864	0.03516486	1.5501634	1.16578202	1.17201812	2.24758689
164.4	1.0521397	0.03361166	1.5483083	1.16339681	1.17048031	2.24598088
164.6	1.05253254	0.03335862	1.54879662	1.16373568	1.17073112	2.24779033
164.8	1.05180769	0.03392482	1.54847592	1.16400112	1.17113741	2.24642578
165.0	1.0527588	0.0342331	1.54883929	1.16490383	1.17096014	2.24782464
165.2	1.05353173	0.03312775	1.54909186	1.16465893	1.17040067	2.24706521
165.4	1.05402558	0.03371422	1.54884751	1.16410037	1.1705059	2.24804948
165.6	1.05366152	0.0333585	1.54909048	1.16443551	1.17095027	2.24809159
165.8	1.0540643	0.0331995	1.54910299	1.16434033	1.17062356	2.24835281
166.0	1.05298662	0.03253674	1.54869721	1.16340435	1.16994416	2.24673586
166.2	1.0530608	0.03183837	1.54831311	1.16372385	1.17043103	2.2472531
166.4	1.05498392	0.03200589	1.54954844	1.1647696	1.17126716	2.24857029
166.6	1.05411166	0.03364609	1.54860674	1.16477958	1.17175603	2.24849735
166.8	1.05458816	0.03211777	1.54878026	1.16436568	1.17062006	2.24770224
167.0	1.05445073	0.03291491	1.54903991	1.16466573	1.17132866	2.24859818
167.2	1.05468591	0.03345699	1.5506269	1.16560593	1.17164927	2.24871919
167.4	1.0555916	0.03282795	1.55055281	1.16583053	1.17195716	2.24887486
167.6	1.05535374	0.03285247	1.55065571	1.16507513	1.17162104	2.24956541
167.8	1.05455874	0.03290255	1.5506237	1.16406882	1.17108373	2.24935362
168.0	1.05316596	0.03072975	1.55027105	1.16308833	1.17103042	2.24856372
168.2	1.05381021	0.03242763	1.55152354	1.16459129	1.17223246	2.25007309
168.4	1.05274934	0.03128881	1.55010332	1.16269595	1.17161144	2.24895465
168.6	1.05193788	0.03046781	1.55085835	1.16202791	1.17124904	2.24940375
168.8	1.05271297	0.03154288	1.55099585	1.16276902	1.17116773	2.24864497
169.0	1.05233507	0.03036188	1.55014588	1.1617523	1.17074038	2.24820893
169.2	1.05169771	0.02972715	1.5492854	1.16084385	1.16964764	2.24764112
169.4	1.05247268	0.03069132	1.55015795	1.16151453	1.17085296	2.2486527
169.6	1.05237494	0.03098296	1.55070901	1.16222415	1.17071791	2.24873959
169.8	1.05168504	0.02969187	1.54874559	1.16133089	1.16947961	2.24775267
170.0	1.05193271	0.02890323	1.54953684	1.16099564	1.1699238	2.24773392
170.2	1.05381562	0.02999917	1.55043604	1.16323212	1.17145225	2.24968981
170.4	1.05413649	0.02913172	1.55094835	1.16292905	1.17182025	2.249755
170.6	1.05342349	0.02950327	1.55048104	1.16288166	1.17143109	2.25000799
170.8	1.05442513	0.0299768	1.55087611	1.16408729	1.17161402	2.25156997
171.0	1.05463812	0.03114387	1.55201152	1.16460394	1.17239205	2.25180582
171.2	1.05508359	0.03123397	1.55198765	1.16527445	1.17203884	2.25176752
171.4	1.05594072	0.03102394	1.55215518	1.1655397	1.17317568	2.25204339
171.6	1.05590473	0.03145038	1.55240657	1.16552938	1.1729259	2.25295351
171.8	1.0556448	0.03128793	1.55220378	1.16595887	1.17359176	2.25227724
172.0	1.055999	0.03039257	1.55236636	1.16565403	1.17364988	2.25269112
172.2	1.05679273	0.03202199	1.55222861	1.16681826	1.17448746	2.25336425
172.4	1.05526634	0.03115969	1.55147451	1.16583369	1.17351518	2.25309248
172.6	1.05558988	0.03120061	1.55209347	1.16591665	1.17369016	2.25365045
172.8	1.05600202	0.03122905	1.55199096	1.16599088	1.17348838	2.25338903
173.0	1.05503636	0.03041164	1.55143367	1.16498976	1.17285218	2.25293566
173.2	1.05579195	0.03168155	1.55285993	1.16668699	1.17410525	2.25508721
173.4	1.05652362	0.03183882	1.55446791	1.16716851	1.17406116	2.25510951
173.6	1.05552167	0.03171624	1.55348336	1.16676514	1.17371786	2.25540287
173.8	1.05618456	0.03191175	1.55372575	1.16652939	1.17413643	2.25569342
174.0	1.05565827	0.0310967	1.55492357	1.16689249	1.17421878	2.25581066
174.2	1.05528758	0.03083329	1.55391008	1.1666206	1.174128	2.25586519
174.4	1.05434969	0.02960405	1.5538454	1.16591814	1.17388166	2.25591688
174.6	1.05427132	0.03029166	1.55387776	1.16648903	1.17401765	2.25725227
174.8	1.0534124	0.02997587	1.55302772	1.16673617	1.17334766	2.25586343
175.0	1.05449126	0.02926133	1.55305496	1.16614911	1.17326676	2.25554827
175.2	1.05479231	0.02911311	1.55300598	1.16713102	1.17361702	2.25579635
175.4	1.05566025	0.02899517	1.55387306	1.16762054	1.17434871	2.25600811
175.6	1.05667381	0.02952697	1.5542364	1.16827934	1.17450934	2.25654657
175.8	1.05689373	0.03008827	1.55373984	1.16812335	1.17498087	2.25681806
176.0	1.05699178	0.02929018	1.55340273	1.16701676	1.17400942	2.25679456
176.2	1.05697998	0.03019794	1.55419624	1.16837663	1.17428392	2.25729611
176.4	1.05707045	0.03047277	1.5543293	1.1682689	1.17460703	2.25840219
176.6	1.05829416	0.03107244	1.55510351	1.16882117	1.1751997	2.25797021
176.8	1.0583857	0.03053065	1.55558745	1.16857865	1.17465704	2.25854153
177.0	1.05883875	0.03123706	1.55582662	1.17028547	1.17554451	2.25834006
177.2	1.06019451	0.03255545	1.55760015	1.17126861	1.17768929	2.26011234
177.4	1.0589705	0.03092383	1.55630558	1.16957837	1.1750335	2.25840351
177.6	1.05863602	0.03242373	1.55630298	1.17015719	1.17693248	2.25984272
177.8	1.05884747	0.03170908	1.55686655	1.17000651	1.1764129	2.25972213
178.0	1.05729285	0.03016994	1.55510921	1.16926948	1.17537261	2.25914296
178.2	1.05762373	0.03066677	1.55454881	1.16914659	1.17538176	2.25927332
178.4	1.0582684	0.03042268	1.55504977	1.16966108	1.17637658	2.26020044
178.6	1.05804853	0.03093388	1.55601787	1.16982516	1.17588158	2.26076006
178.8	1.05765994	0.02998997	1.55479465	1.16955166	1.17528028	2.25919496
179.0	1.05829049	0.0304768	1.55550821	1.16890932	1.17527501	2.26045287
179.2	1.05842776	0.03125545	1.55585143	1.16935278	1.17627071	2.26055443
179.4	1.05947674	0.03149511	1.5563877	1.1695047	1.17559871	2.26057407
179.6	1.05985405	0.03233775	1.55710914	1.16939388	1.17628449	2.26131368
179.8	1.05907642	0.03230382	1.55595783	1.16881263	1.17573499	2.26128885
180.0	1.05889677	0.03221905	1.55629725	1.16943738	1.17587128	2.26102599
180.2	1.0598326	0.03364327	1.55685745	1.17000878	1.17565704	2.26114961
180.4	1.05957843	0.03299268	1.55740021	1.16932987	1.17624278	2.26111137
180.6	1.0600799	0.0332806	1.55843588	1.16993976	1.17656533	2.26054238
180.8	1.05988455	0.03235395	1.55830797	1.17035036	1.1763291	2.26099606
181.0	1.05949255	0.03184897	1.55836502	1.17046906	1.17621184	2.25966094
181.2	1.05987415	0.03171867	1.55871303	1.17043455	1.17633451	2.26080699
181.4	1.05823542	0.03004023	1.55722966	1.16909799	1.17438896	2.25993193
181.6	1.05804807	0.03084068	1.55790379	1.17012093	1.17537527	2.26054194
181.8	1.05797472	0.02915133	1.55730307	1.1699029	1.17436961	2.2596229
182.0	1.05846959	0.03000623	1.55739977	1.17027644	1.17516458	2.26085043
182.2	1.05938858	0.03123261	1.55846064	1.17164441	1.17598603	2.26209466
182.4	1.05921982	0.02977079	1.55813155	1.17112617	1.17576855	2.26251505
182.6	1.05867135	0.02992211	1.55854837	1.17137792	1.17477051	2.26220905
182.8	1.058311	0.02928326	1.55673129	1.17101398	1.17497388	2.26172795
183.0	1.05856874	0.02970371	1.5578809	1.17128591	1.17508217	2.26283057
183.2	1.05956251	0.03081571	1.55751383	1.17161174	1.17603707	2.26337101
183.4	1.05857305	0.03029424	1.55678005	1.17128088	1.17450883	2.26304782
183.6	1.05953992	0.0314404	1.55700718	1.17148526	1.17554	2.26451827
183.8	1.05969527	0.0306844	1.55705046	1.17139554	1.17581053	2.26484952
184.0	1.06058211	0.03101458	1.55801161	1.17219372	1.17641566	2.26421
184.2	1.0612952	0.03157952	1.55861243	1.17211064	1.17656084	2.264642
184.4	1.06190107	0.03203655	1.56046465	1.17268336	1.17819207	2.26649467
184.6	1.06237591	0.03279136	1.5596771	1.17267765	1.17815716	2.26627241
184.8	1.06061589	0.03015393	1.55868713	1.1718613	1.17725449	2.26508683
185.0	1.06073797	0.0303673	1.55857288	1.17112598	1.17666903	2.26462335
185.2	1.06070919	0.03176212	1.55822111	1.17159585	1.17742506	2.2655661
185.4	1.06036559	0.03049326	1.55814096	1.17092858	1.17684084	2.26487692
185.6	1.06024559	0.03124565	1.55879231	1.17170521	1.17728921	2.26495277
185.8	1.06054417	0.03109463	1.55832391	1.17141463	1.17716834	2.26494275
186.0	1.06169465	0.03181106	1.55897753	1.17194504	1.17728453	2.2660242
186.2	1.06244804	0.03251933	1.5597865	1.17351853	1.17810704	2.26698393
186.4	1.06090082	0.02996188	1.5586521	1.17166316	1.17629617	2.26573814
186.6	1.06108061	0.03178236	1.55914266	1.1728331	1.17657147	2.26580845
186.8	1.06094767	0.03247489	1.55914452	1.17334483	1.17683862	2.26661064
187.0	1.06217956	0.03360122	1.5601223	1.17413875	1.17739987	2.26723406
187.2	1.06311833	0.03492136	1.56046736	1.17422564	1.17785232	2.2685011
187.4	1.06249509	0.03357836	1.55997676	1.17410265	1.17677476	2.26827406
187.6	1.06350861	0.03384298	1.56127776	1.17515371	1.17765526	2.26892234
187.8	1.06396307	0.03391815	1.56281644	1.17618216	1.1784774	2.27008592
188.0	1.06413726	0.0335928	1.56211773	1.1762202	1.17791437	2.26904757
188.2	1.06469027	0.03432143	1.56282469	1.17666196	1.1784349	2.27088531
188.4	1.06457593	0.03399255	1.56331461	1.17621181	1.17876066	2.27106262
188.6	1.06335062	0.03253536	1.56177215	1.17543443	1.1777799	2.26890247
188.8	1.06322368	0.03165906	1.56222875	1.17566865	1.17890999	2.26961896
189.0	1.06388151	0.0332014	1.56240139	1.17626042	1.1790494	2.2699826
189.2	1.0633541	0.03238518	1.56162331	1.17558523	1.17881835	2.2693404
189.4	1.06276557	0.0309498	1.56119469	1.17474569	1.17804616	2.26895307
189.6	1.06217028	0.03111592	1.56058585	1.17391778	1.17806114	2.26837609
189.8	1.06306799	0.03052765	1.55995911	1.17434502	1.17782637	2.26877474
190.0	1.06267004	0.02924407	1.56017982	1.17330891	1.17736132	2.26834884
190.2	1.06294116	0.03017559	1.56146031	1.17391697	1.17845173	2.26888976
190.4	1.06202441	0.02952124	1.55976601	1.17265668	1.17712334	2.26812982
190.6	1.06285258	0.03191942	1.56113998	1.17392999	1.17906736	2.26982858
190.8	1.06301013	0.03171834	1.56133722	1.17384137	1.17866934	2.27105674
191.0	1.06487777	0.03319928	1.56240902	1.17476133	1.17941857	2.27173655
191.2	1.064906	0.03290023	1.56307189	1.17480852	1.17960101	2.27243511
191.4	1.06383587	0.03240171	1.56187172	1.17518575	1.17891318	2.27213852
191.6	1.06391236	0.03292523	1.5629742	1.17521271	1.17948136	2.27318686
191.8	1.06413143	0.03180793	1.5623891	1.17535212	1.17912132	2.27334728
192.0	1.06417515	0.03082338	1.56192255	1.17463811	1.17865951	2.27322695
192.2	1.06475935	0.03127413	1.56362925	1.17550005	1.1793872	2.27388061
192.4	1.06533838	0.03227133	1.56426886	1.17659471	1.1805509	2.27469007
192.6	1.06595987	0.03199954	1.56398891	1.17692838	1.18072203	2.27525416
192.8	1.06714367	0.03268178	1.56503924	1.17868112	1.18261955	2.27626634
193.0	1.06626221	0.03188126	1.5640929	1.17720471	1.18109588	2.27516066
193.2	1.06511551	0.0303119	1.56257867	1.17594997	1.18010662	2.27336543
193.4	1.06493375	0.03044746	1.56245096	1.1767877	1.18027592	2.27370998
193.6	1.06517216	0.0302818	1.56234404	1.17644401	1.17994944	2.27352698
193.8	1.06522723	0.02940112	1.5625559	1.17682958	1.18016619	2.27309453
194.0	1.06472153	0.02908872	1.56294338	1.1758967	1.17970864	2.27255924
194.2	1.06446918	0.03012763	1.56301579	1.17660167	1.18002079	2.27196473
194.4	1.06496806	0.03076941	1.56268645	1.17687236	1.18049077	2.27291759
194.6	1.06485948	0.03119736	1.56299859	1.1767941	1.18044147	2.27279793
194.8	1.06508872	0.03081796	1.56359099	1.17724053	1.17953451	2.27236659
195.0	1.06586634	0.0320422	1.56459697	1.17831233	1.18017465	2.27208499
195.2	1.06521228	0.03157141	1.56367158	1.17759485	1.17972659	2.27202854
195.4	1.0645897	0.03101726	1.56311019	1.1769417	1.17963365	2.2724008
195.6	1.06431049	0.0304044	1.56317256	1.1755823	1.17842741	2.27184355
195.8	1.06570575	0.03027317	1.56317931	1.17671725	1.17942791	2.27236299
196.0	1.06524651	0.03008323	1.56317096	1.17598166	1.17875047	2.27244087
196.2	1.06618924	0.03064882	1.56415296	1.17651589	1.17938132	2.27285144
196.4	1.06771814	0.03310454	1.56571883	1.17745726	1.18109009	2.27512169
196.6	1.06792239	0.03213089	1.56530547	1.17672089	1.18173877	2.27538497
196.8	1.06826294	0.03287234	1.56587825	1.17721238	1.18205349	2.27538701
197.0	1.06705493	0.03242225	1.56484825	1.17555256	1.18127604	2.27564585
197.2	1.06794121	0.03358413	1.56496508	1.17759787	1.18167424	2.27618322
197.4	1.06856626	0.03377677	1.56607436	1.17740514	1.18246791	2.2779033
197.6	1.0685775	0.0330323	1.56590344	1.17732985	1.18206985	2.27749727
197.8	1.06743491	0.03220875	1.56645553	1.17747304	1.18239903	2.27670557
198.0	1.06843362	0.03348252	1.56794245	1.17850866	1.18332938	2.27827444
198.2	1.06822666	0.03406974	1.56751068	1.17937677	1.18377323	2.27856648
198.4	1.0692669	0.03421202	1.56798142	1.18031218	1.18494931	2.27994026
198.6	1.06941537	0.03400896	1.56854046	1.1807174	1.18395924	2.27921308
198.8	1.06938954	0.03382303	1.56969099	1.1813766	1.18465648	2.27973161
199.0	1.06986807	0.03428955	1.56948745	1.18180363	1.18496901	2.28067443
199.2	1.06974178	0.03350583	1.56979724	1.18118858	1.18437568	2.28092989
199.4	1.06912893	0.03330658	1.56908681	1.18010184	1.18390327	2.28039184
199.6	1.06991097	0.03402505	1.56943143	1.18108314	1.18402293	2.28157423
199.8	1.07017906	0.03382037	1.56934266	1.18161898	1.18469469	2.28183469
200.0	1.06855107	0.03289202	1.5689619	1.18036327	1.18242219	2.2811113
200.2	1.0700004	0.03437249	1.5704483	1.1814491	1.18438873	2.2818225
200.4	1.07016104	0.03461224	1.57042881	1.18113303	1.18450867	2.28192844
200.6	1.0693016	0.03343941	1.56909407	1.18058128	1.18401851	2.28182062
200.8	1.06919307	0.03424649	1.56937882	1.18086764	1.18400309	2.28127506
201.0	1.06900158	0.03444362	1.56819637	1.18074986	1.18380073	2.28170853
201.2	1.07003223	0.03482954	1.56832054	1.18151768	1.18297953	2.28153233
201.4	1.06883686	0.03379364	1.56810479	1.18009614	1.18279196	2.28110483
201.6	1.068913	0.03388327	1.56770302	1.18088376	1.18226901	2.28031953
201.8	1.06891908	0.03346178	1.5684469	1.18080113	1.18226276	2.28079128
202.0	1.07009284	0.033848	1.56893374	1.18120422	1.18339099	2.28141682
202.2	1.07005609	0.03352727	1.56837902	1.18129892	1.18248702	2.28055156
202.4	1.06998914	0.03250147	1.56837831	1.18104104	1.18242414	2.28069723
202.6	1.06987384	0.03298991	1.56907911	1.18076921	1.18161015	2.28005799
202.8	1.06917669	0.03201132	1.56845603	1.18000866	1.18231814	2.2800942
203.0	1.07001147	0.03208142	1.56828265	1.17973221	1.18204229	2.28062051
203.2	1.06959648	0.03190885	1.56882567	1.17889774	1.18158209	2.27978493
203.4	1.06914468	0.03111776	1.5676143	1.17832578	1.18174327	2.27979625
203.6	1.0704478	0.03156838	1.56943023	1.17935562	1.18290141	2.28115711
203.8	1.06892019	0.02976243	1.56839143	1.17821371	1.18099334	2.27924572
204.0	1.06899726	0.02937239	1.56881995	1.17874571	1.1812262	2.27966583
204.2	1.06922256	0.02999431	1.56957738	1.17928884	1.18268372	2.27948105
204.4	1.06855739	0.02950069	1.56848938	1.17932408	1.18164502	2.2793299
204.6	1.06810744	0.02908337	1.568565	1.17943299	1.18172756	2.27926132
204.8	1.06794748	0.0303218	1.56873455	1.17976659	1.18251815	2.27853698
205.0	1.06787998	0.02995552	1.56771605	1.17980978	1.18146691	2.27933266
205.2	1.06799812	0.03036063	1.56782335	1.18043317	1.18193032	2.27975164
205.4	1.06736937	0.03068333	1.56796922	1.18012253	1.18238684	2.27975017
205.6	1.06758847	0.03026034	1.56759479	1.17991255	1.1820293	2.27988697
205.8	1.0682052	0.02983236	1.56823909	1.17976842	1.1817747	2.27951167
206.0	1.06839341	0.03171605	1.56886287	1.1808667	1.18293681	2.28055133
206.2	1.06889039	0.03213245	1.56975622	1.18228526	1.182893	2.28178251
206.4	1.0689039	0.03199647	1.56960543	1.1823927	1.18275523	2.2820235
206.6	1.06899468	0.03264545	1.56980077	1.18199748	1.1826319	2.28224177
206.8	1.06990608	0.03181474	1.56965549	1.18216725	1.18298339	2.28288328
207.0	1.07092407	0.03286008	1.57077176	1.18264794	1.18373546	2.28328015
207.2	1.07058686	0.03180448	1.56925844	1.18229765	1.18332575	2.28226271
207.4	1.07108828	0.03085019	1.56974618	1.182636	1.18331972	2.283503
207.6	1.07129963	0.03212021	1.57038855	1.18304731	1.18341943	2.28318418
207.8	1.07211932	0.0317374	1.57005897	1.18317868	1.18295677	2.28338789
208.0	1.07201668	0.03218089	1.57058025	1.18346559	1.18429695	2.28451398
208.2	1.07144761	0.03165207	1.57051606	1.1829196	1.18360251	2.28356648
208.4	1.07240483	0.0318019	1.57090732	1.18361993	1.18440389	2.28448677
208.6	1.07187284	0.03215415	1.57124712	1.18302995	1.18457241	2.28362704
208.8	1.07163912	0.0321654	1.57152955	1.18297706	1.18450882	2.28398506
209.0	1.07152168	0.03075699	1.57061481	1.18201391	1.18405968	2.28409517
209.2	1.07040104	0.03007321	1.56982553	1.18110918	1.18435569	2.28262169
209.4	1.07049402	0.03092834	1.57057486	1.18057884	1.18348278	2.28315433
209.6	1.07110918	0.03031972	1.57022345	1.17998189	1.18387712	2.28322556
209.8	1.07154958	0.03128014	1.57130753	1.18065068	1.18411877	2.28328758
210.0	1.07067083	0.03162427	1.57022163	1.18084067	1.1833502	2.28336268
210.2	1.07128086	0.03082593	1.5715921	1.18010377	1.18322809	2.28414192
210.4	1.07109163	0.03108062	1.57108382	1.17996975	1.1823367	2.28313451
210.6	1.07096119	0.03090755	1.57081466	1.18000783	1.1823773	2.28398934
210.8	1.07110619	0.03083297	1.57147928	1.18038969	1.18236421	2.28393483
211.0	1.07100976	0.03077905	1.5715445	1.1808084	1.18276256	2.28368526
211.2	1.07074887	0.031158	1.57060051	1.18035818	1.18275054	2.28414343
211.4	1.07171172	0.03208113	1.57298671	1.18201531	1.18300801	2.28543302
211.6	1.07220487	0.03273452	1.57275597	1.1829216	1.18376307	2.28531432
211.8	1.07297619	0.0327598	1.57282861	1.18308215	1.18460301	2.28680648
212.0	1.072365	0.03200059	1.57303937	1.18350232	1.18464438	2.286056
212.2	1.07385058	0.03225034	1.57316469	1.18421313	1.18503242	2.2866902
212.4	1.07487228	0.03389744	1.57513956	1.18514974	1.18671988	2.28831951
212.6	1.07386792	0.03323731	1.57358679	1.18473841	1.18573118	2.28713203
212.8	1.073303	0.03191536	1.57331914	1.18451226	1.18531521	2.28688061
213.0	1.0746789	0.0328702	1.57315416	1.18473021	1.18703213	2.2876582
213.2	1.07348507	0.03229593	1.57241056	1.18471884	1.18671993	2.2874495
213.4	1.07419803	0.03296518	1.57260916	1.18449389	1.18617881	2.2879399
213.6	1.07334069	0.03196538	1.57166842	1.18448584	1.1858412	2.28695619
213.8	1.07307166	0.03276513	1.57237613	1.18415342	1.18476312	2.28643834
214.0	1.07297093	0.03263678	1.57201414	1.18432412	1.18456462	2.28664074
214.2	1.07392059	0.03356395	1.57324166	1.18488737	1.18598102	2.28810452
214.4	1.07313955	0.03345732	1.5732974	1.18561312	1.18535883	2.28811624
214.6	1.07303947	0.03238857	1.5727414	1.1849354	1.18502536	2.28763449
214.8	1.07378119	0.03377962	1.5740656	1.18565332	1.18510606	2.28844949
215.0	1.07291418	0.03267564	1.57296305	1.18494059	1.18397737	2.28790105
215.2	1.07418257	0.03425594	1.57434543	1.18520275	1.18443082	2.28894856
215.4	1.07447603	0.03313399	1.57413968	1.18626262	1.18415522	2.2890998
215.6	1.07378629	0.03336453	1.57307232	1.18569334	1.1839364	2.28857184
215.8	1.07446714	0.03346879	1.5732093	1.18597031	1.18416466	2.28915426
216.0	1.07491604	0.03350822	1.57358869	1.18577024	1.18420501	2.28876989
216.2	1.07506489	0.03328495	1.57261846	1.18451316	1.18396611	2.28889707
216.4	1.07474484	0.03306289	1.5734901	1.18481187	1.1840847	2.28892367
216.6	1.07385584	0.03263653	1.57186302	1.18455814	1.18352498	2.28804025
216.8	1.07442228	0.03292371	1.57359614	1.1852671	1.18457788	2.28829535
217.0	1.07553721	0.03365689	1.57422049	1.18532105	1.18514964	2.28923566
217.2	1.07340856	0.03166933	1.57337057	1.18465507	1.18374516	2.28788589
217.4	1.07343971	0.03139229	1.57338292	1.18402373	1.18370696	2.28725092
217.6	1.07248068	0.03154331	1.57373229	1.18420208	1.18370627	2.2867411
217.8	1.07305547	0.03226847	1.57537728	1.18459361	1.18447028	2.28705139
218.0	1.07361042	0.03249907	1.5750659	1.18582567	1.18566908	2.28812577
218.2	1.0730385	0.03194631	1.5747983	1.18464857	1.18548574	2.28771403
218.4	1.07277462	0.03083325	1.57606227	1.18526663	1.18536878	2.28808997
218.6	1.07384569	0.03157847	1.57527642	1.18535984	1.18551884	2.28810632
218.8	1.07451488	0.03242976	1.57658999	1.18648185	1.18568955	2.289291
219.0	1.0743463	0.0318925	1.57526134	1.1855408	1.18556228	2.28947697
219.2	1.07545554	0.03255515	1.57538615	1.18684999	1.1863901	2.29077484
219.4	1.0754724	0.03284332	1.57594264	1.18747046	1.18702671	2.29169994
219.6	1.07539112	0.03294808	1.57492158	1.18718705	1.1865762	2.29106714
219.8	1.07636527	0.03259662	1.57511553	1.18699102	1.18686879	2.29146481
220.0	1.07576523	0.03236184	1.57428557	1.18566768	1.18631201	2.29093786
220.2	1.07458316	0.03115548	1.57237983	1.18501667	1.18487185	2.28989398
220.4	1.0766189	0.0324057	1.57411408	1.18728073	1.18586896	2.2912528
220.6	1.075951	0.03335054	1.5736215	1.18650414	1.18488413	2.29024423
220.8	1.07646244	0.03301243	1.57500154	1.1866278	1.18487553	2.29019037
221.0	1.0759855	0.03184314	1.57373777	1.18546294	1.18455153	2.28987853
221.2	1.0746284	0.0307242	1.57266475	1.1855588	1.18414667	2.28974098
221.4	1.07485743	0.03107588	1.57296399	1.18481751	1.18449266	2.28923782
221.6	1.07447344	0.03145415	1.57310757	1.18498196	1.18436387	2.28847608
221.8	1.07532094	0.03155947	1.57390226	1.18596877	1.18464004	2.2891763
222.0	1.07510573	0.03022665	1.57382757	1.18539439	1.18433265	2.28938447
222.2	1.0748084	0.0302788	1.57402177	1.18516082	1.18484653	2.28975069
222.4	1.07638162	0.03172186	1.5759648	1.18710024	1.18687959	2.29119391
222.6	1.07711498	0.03345926	1.57574948	1.18722323	1.18713279	2.29262393
222.8	1.07708872	0.03253629	1.57612941	1.18775306	1.18773047	2.29253203
223.0	1.07787132	0.03276237	1.57579933	1.18780117	1.18879371	2.29379256
223.2	1.07794896	0.03365092	1.57644342	1.18837449	1.18894484	2.29447697
223.4	1.07848885	0.03449096	1.57736867	1.18882851	1.18969959	2.29474561
223.6	1.07738276	0.03371244	1.57543935	1.18777778	1.18942558	2.29448523
223.8	1.07776333	0.0338524	1.5756517	1.18749826	1.18870829	2.29449993
224.0	1.0773785	0.03467544	1.57513694	1.18800558	1.18871858	2.29418068
224.2	1.07721303	0.03458746	1.57514985	1.18834367	1.18836546	2.29427729
224.4	1.07925884	0.03572551	1.57655487	1.18912543	1.18940241	2.29518262
224.6	1.07782091	0.03621692	1.5766821	1.1886565	1.18858759	2.29531371
224.8	1.07807083	0.03521311	1.57669253	1.18898691	1.18922958	2.29549819
225.0	1.07856916	0.03481386	1.57666028	1.18902756	1.18950075	2.29570667
225.2	1.07721785	0.03501001	1.57682813	1.18917517	1.18873687	2.29530449
225.4	1.07869444	0.03578823	1.5780768	1.1894117	1.18961727	2.29534819
225.6	1.07791773	0.03498385	1.57772593	1.18939832	1.18934796	2.29495629
225.8	1.07781744	0.03437684	1.57786061	1.18941679	1.18868444	2.29478649
226.0	1.07665606	0.03430752	1.57826328	1.18869008	1.18845174	2.29406593
226.2	1.07636085	0.03389795	1.57775743	1.18868257	1.18842564	2.29442511
226.4	1.07734976	0.03427184	1.57980507	1.18881264	1.18907671	2.29545886
226.6	1.07643394	0.03338843	1.57786636	1.18848206	1.18810217	2.29476595
226.8	1.07655524	0.03273587	1.57818011	1.18910036	1.18818532	2.29392666
227.0	1.07642122	0.03239909	1.57746696	1.18871733	1.18772658	2.29427013
227.2	1.07607678	0.0337747	1.57819833	1.18912989	1.18734384	2.29500373
227.4	1.07528399	0.03276514	1.57669835	1.18871235	1.18693074	2.29421218
227.6	1.07591266	0.03224538	1.57571191	1.18866806	1.18659762	2.29444757
227.8	1.07689852	0.03222384	1.57602568	1.18928369	1.1865292	2.29439446
228.0	1.07716827	0.03345005	1.576426	1.19008708	1.18672943	2.2947009
228.2	1.07686408	0.03233728	1.57602727	1.18907423	1.18599439	2.29475012
228.4	1.07754394	0.03248886	1.57549307	1.18868238	1.18631038	2.29517197
228.6	1.07747713	0.03330875	1.57595781	1.18884679	1.18625707	2.29539192
228.8	1.07789488	0.03258989	1.57593144	1.18842705	1.18623759	2.29517381
229.0	1.07749948	0.03277618	1.57596726	1.18761012	1.18582572	2.29397015
229.2	1.07734074	0.03196107	1.57651262	1.18843823	1.1866471	2.29438834
229.4	1.07844831	0.033356	1.57710244	1.18871884	1.18743146	2.29468357
229.6	1.07714173	0.03260602	1.57658784	1.18817937	1.18755242	2.29407927
229.8	1.07761016	0.03301669	1.57777912	1.18804068	1.18733531	2.29412622
230.0	1.0763477	0.03283735	1.57786897	1.18771389	1.1875334	2.29422098
230.2	1.07655345	0.03157361	1.57774591	1.18777544	1.1876738	2.29486453
230.4	1.07799442	0.03330557	1.57902092	1.18847864	1.18892356	2.29575227
230.6	1.07715229	0.03290243	1.57844851	1.18892924	1.18838747	2.29490474
230.8	1.07752534	0.03333728	1.57945154	1.18943082	1.18837341	2.29565988
231.0	1.07789434	0.03292313	1.57996632	1.18977247	1.18857232	2.29610608
231.2	1.07800348	0.03427796	1.58004895	1.19002381	1.18898194	2.2970721
231.4	1.07772963	0.03342928	1.57923945	1.18958597	1.18906071	2.29641205
231.6	1.07909126	0.03408334	1.58022318	1.19045342	1.18962205	2.29768359
231.8	1.07797677	0.0331212	1.58007749	1.19021762	1.18892927	2.29727458
232.0	1.07848926	0.03363644	1.58002534	1.19013787	1.18838711	2.29754539
232.2	1.07790813	0.03260214	1.57956837	1.18931572	1.18827834	2.29759555
232.4	1.07895265	0.03278321	1.58010341	1.18936846	1.18873206	2.29840175
232.6	1.07785182	0.03189694	1.57916909	1.18875372	1.18762816	2.29690393
232.8	1.07859992	0.03202988	1.58056735	1.18956284	1.18809596	2.29811537
233.0	1.07860718	0.03141462	1.57966559	1.18910467	1.18811387	2.29631306
233.2	1.0800123	0.03197302	1.58030393	1.1903898	1.18953663	2.29817801
233.4	1.07920989	0.03244268	1.58061749	1.18953969	1.18908916	2.2979332
233.6	1.07924343	0.03170891	1.58026948	1.1899169	1.18895631	2.29826513
233.8	1.07912719	0.03142167	1.58055714	1.1891696	1.18844315	2.29811513
234.0	1.07924159	0.03169136	1.58015497	1.18947276	1.18869514	2.29824265
234.2	1.07891023	0.03107041	1.57930391	1.18886866	1.18878509	2.2974198
234.4	1.07979533	0.03227118	1.57988157	1.18955124	1.18904385	2.29740396
234.6	1.07987337	0.03234824	1.58043606	1.19013957	1.18883702	2.29840362
234.8	1.07987197	0.033252	1.58074197	1.19113608	1.18983122	2.29867231
235.0	1.0795313	0.03298661	1.58027128	1.1903035	1.1893975	2.29745305
235.2	1.07861892	0.03406547	1.57906549	1.19016317	1.18948823	2.29709791
235.4	1.07945795	0.03352584	1.58049796	1.19008271	1.18973218	2.29757105
235.6	1.07919694	0.03379815	1.57996492	1.19020803	1.1898377	2.29794782
235.8	1.07818124	0.03281967	1.57912876	1.19035085	1.18888315	2.29708141
236.0	1.07888095	0.03344495	1.57990561	1.1902882	1.18866614	2.29789993
236.2	1.07850454	0.03360355	1.57934896	1.19092969	1.18938249	2.29782558
236.4	1.07894853	0.03351241	1.58025397	1.1913186	1.18939432	2.29881895
236.6	1.07753685	0.03305792	1.57906319	1.19055998	1.1883572	2.29672089
236.8	1.07926083	0.03402062	1.58080962	1.19210414	1.18941514	2.29886685
237.0	1.0793353	0.03290862	1.57914673	1.19150748	1.18910297	2.29691734
237.2	1.07847585	0.03293833	1.58005327	1.19116988	1.18840082	2.29705456
237.4	1.07731413	0.03202497	1.58025373	1.19053792	1.18833337	2.29665282
237.6	1.07937961	0.0330112	1.58028779	1.19122945	1.18837444	2.29716212
237.8	1.07938035	0.03194888	1.57983109	1.1904356	1.18833877	2.29689551
238.0	1.080618	0.03251358	1.58067017	1.19093252	1.18907618	2.29693325
238.2	1.07970964	0.03209143	1.58060456	1.19033674	1.18862609	2.29656129
238.4	1.08086973	0.03343601	1.58177441	1.19150908	1.18892331	2.29771086
238.6	1.08063021	0.03387961	1.58286451	1.19192584	1.18881724	2.29906415
238.8	1.08003895	0.03411577	1.58243778	1.19178579	1.18852873	2.29835427
239.0	1.0801582	0.03405371	1.58109625	1.19002234	1.18763398	2.29806116
239.2	1.08103896	0.03483584	1.5821658	1.1908298	1.18911217	2.29877488
239.4	1.08095314	0.03369442	1.5827651	1.1906286	1.18817562	2.29955901
239.6	1.08005865	0.03336214	1.58250265	1.19038051	1.18762644	2.29985284
239.8	1.07942406	0.03254016	1.58218913	1.19025304	1.18755092	2.29991147
240.0	1.07929661	0.03318551	1.58262571	1.18987882	1.18823973	2.3009917
240.2	1.07992259	0.03370074	1.58259149	1.19049768	1.18910514	2.30119209
240.4	1.07948036	0.03317792	1.58331262	1.18992925	1.18858284	2.30131461
240.6	1.07904967	0.03321362	1.58295942	1.18913952	1.18822986	2.30014045
240.8	1.07995247	0.03262813	1.58357715	1.19036908	1.18834835	2.30137324
241.0	1.07955696	0.03132534	1.58224715	1.18888608	1.18874078	2.29943543
241.2	1.07872447	0.03107856	1.58203675	1.18871919	1.18815933	2.29915353
241.4	1.07909284	0.03089299	1.58179	1.18869543	1.18932123	2.29932449
241.6	1.08141131	0.03169644	1.58288865	1.19068985	1.18973086	2.30039654
241.8	1.08024074	0.02927828	1.58122602	1.18991986	1.18897346	2.29955081
242.0	1.0810127	0.0310884	1.58279997	1.19067972	1.18980046	2.29945007
242.2	1.08126323	0.03062261	1.58274049	1.19081276	1.18905118	2.29969623
242.4	1.08105396	0.03084287	1.58288585	1.19119579	1.18910435	2.30075286
242.6	1.08146327	0.03083137	1.58276426	1.19148207	1.18955601	2.300713
242.8	1.08138706	0.03074882	1.58201133	1.19170564	1.18921346	2.30082185
243.0	1.08157555	0.03125195	1.58183888	1.19091431	1.18903334	2.30037044
243.2	1.08275179	0.03193787	1.58375506	1.19319567	1.19151657	2.30183693
243.4	1.08120601	0.03062451	1.58280661	1.19215575	1.18909348	2.30117375
243.6	1.08215329	0.03132369	1.58345176	1.19225312	1.19072867	2.3024354
243.8	1.08236793	0.03147366	1.5832336	1.19227468	1.19077034	2.3027816
244.0	1.08379935	0.03410584	1.58443378	1.19336977	1.19146635	2.30404647
244.2	1.0838143	0.03282008	1.58487467	1.19287293	1.19153777	2.30348618
244.4	1.08359406	0.03277985	1.5845146	1.19272977	1.19204338	2.3038569
244.6	1.08406475	0.0330947	1.58532156	1.19329886	1.19225225	2.30438774
244.8	1.08347333	0.03166139	1.58478186	1.19293376	1.19181126	2.30443056
245.0	1.08233569	0.03068434	1.58300881	1.19172072	1.19123204	2.30262001
245.2	1.08150871	0.03082335	1.58268443	1.19208445	1.19045172	2.30301785
245.4	1.08196379	0.03124934	1.58394309	1.19228152	1.19113347	2.30353748
245.6	1.08210081	0.0316663	1.58415067	1.19390941	1.19184625	2.30420165
245.8	1.08097235	0.03069849	1.5826361	1.19260864	1.1902856	2.30310453
246.0	1.08174647	0.03263071	1.58391687	1.19349157	1.19144476	2.30362285
246.2	1.08178651	0.03129733	1.58429336	1.1943993	1.19075711	2.30362752
246.4	1.08148132	0.03159713	1.58446243	1.19386688	1.19091613	2.30437505
246.6	1.08222588	0.0330435	1.58406926	1.19417582	1.19079569	2.30375157
246.8	1.08192573	0.03353314	1.58439674	1.19439724	1.19062047	2.30450047
247.0	1.08182078	0.03342806	1.58357944	1.19420373	1.19065739	2.30457673
247.2	1.08321387	0.03322016	1.58476227	1.19512059	1.19179996	2.30525028
247.4	1.08205862	0.03250014	1.58302488	1.19377023	1.18970772	2.30359247
247.6	1.08502359	0.03433614	1.58461298	1.19476757	1.19202423	2.3056171
247.8	1.08488471	0.03426832	1.58399595	1.19439225	1.19103116	2.30527815
248.0	1.0845927	0.03521275	1.58403782	1.19482672	1.1923309	2.30543863
248.2	1.08425624	0.0335012	1.5841702	1.19391119	1.1929728	2.3050614
248.4	1.08558453	0.0337487	1.58388069	1.19409577	1.19285519	2.3054142
248.6	1.08435602	0.03295321	1.58393665	1.19322153	1.19137791	2.30476933
248.8	1.08344401	0.03236977	1.58350198	1.19237836	1.19087529	2.30411855
249.0	1.0832582	0.03226717	1.58360288	1.19314562	1.19072385	2.30409886
249.2	1.08422374	0.03424059	1.58421195	1.19436672	1.19197463	2.30588095
249.4	1.08450286	0.03488749	1.58587883	1.19441563	1.19259392	2.30599429
249.6	1.08386785	0.03500449	1.58609237	1.19550582	1.19268899	2.30677279
249.8	1.08384143	0.03528843	1.58502649	1.19488979	1.19142621	2.30592578
250.0	1.08452155	0.03505014	1.58595198	1.19552749	1.19216132	2.30610122
250.2	1.08408089	0.03453814	1.58594126	1.19592491	1.19132214	2.30575759
250.4	1.08448588	0.0351235	1.58629484	1.19554052	1.19179416	2.30639154
250.6	1.0848254	0.03594724	1.58691909	1.19593836	1.1924451	2.30696297
250.8	1.08422151	0.03452083	1.58671614	1.19565317	1.19247448	2.30679658
251.0	1.08401377	0.03467155	1.58741679	1.19641595	1.19256577	2.30675932
251.2	1.08503945	0.03553616	1.58715825	1.1959261	1.19311945	2.30675314
251.4	1.084314	0.0353972	1.58653084	1.19628047	1.19336995	2.30631316
251.6	1.0847172	0.03470749	1.58672638	1.19504168	1.19338595	2.30745087
251.8	1.08379427	0.03492552	1.58685608	1.19581026	1.19336586	2.30699665
252.0	1.08335487	0.03361759	1.58566719	1.19504361	1.19328127	2.30606007
252.2	1.083701	0.03352536	1.58626202	1.1947714	1.19300125	2.30638173
252.4	1.0836179	0.03196736	1.58589986	1.19427269	1.1921106	2.30549171
252.6	1.08169032	0.03161078	1.58536045	1.19393481	1.19141438	2.30508577
252.8	1.08217328	0.03190784	1.58514745	1.19437253	1.19157608	2.3049411
253.0	1.08259463	0.03160526	1.58563695	1.19545277	1.19172554	2.30627745
253.2	1.08308982	0.0327136	1.58475436	1.19582515	1.19215765	2.30667715
253.4	1.08264621	0.03117294	1.58403247	1.19451623	1.19087312	2.30589143
253.6	1.08254874	0.03103871	1.58358863	1.19460151	1.18997513	2.30630275
253.8	1.08318164	0.03147303	1.58218419	1.19451592	1.18997321	2.3058585
254.0	1.08372678	0.03159039	1.58322271	1.19474107	1.19030864	2.30674732
254.2	1.08384273	0.03175893	1.5829025	1.19542036	1.19057933	2.30707775
254.4	1.08441263	0.03257757	1.58413119	1.19560293	1.19162143	2.30764823
254.6	1.08493583	0.03269191	1.58517563	1.19544239	1.19171639	2.30815926
254.8	1.08605294	0.03392674	1.58622611	1.19656837	1.19242037	2.30919382
255.0	1.08579525	0.03451404	1.58718593	1.1966098	1.19336219	2.30926403
255.2	1.0858713	0.03470807	1.58564214	1.196359	1.19265672	2.30923047
255.4	1.08479041	0.03358135	1.58636806	1.19661127	1.19223573	2.30882832
255.6	1.08547217	0.03318631	1.58676734	1.1955655	1.19216922	2.30967871
255.8	1.08606894	0.0342714	1.58635793	1.19658797	1.19284125	2.3093384
256.0	1.08449959	0.03307858	1.58537968	1.19519509	1.191938	2.30779114
256.2	1.08472075	0.03337284	1.5870378	1.19622514	1.19243317	2.30839269
256.4	1.0849301	0.0329129	1.58703201	1.19674687	1.1935694	2.3084136
256.6	1.0839879	0.03271756	1.58677057	1.19606134	1.19247983	2.3081222
256.8	1.08461768	0.03246528	1.58657134	1.19596325	1.192894	2.30839638
257.0	1.08518478	0.03243904	1.58698928	1.19669759	1.19329029	2.30882478
257.2	1.08446563	0.03206824	1.5860174	1.1969018	1.19263253	2.3079895
257.4	1.08450629	0.03208635	1.58559196	1.19597742	1.19131727	2.30802732
257.6	1.08452833	0.03285032	1.58674529	1.19660078	1.19180997	2.30924177
257.8	1.08634833	0.03409857	1.5873068	1.19786717	1.1933098	2.3102154
258.0	1.0856625	0.03362773	1.58718023	1.19770205	1.19284088	2.31048445
258.2	1.08530521	0.03378479	1.58732735	1.19764447	1.19284431	2.30964345
258.4	1.08492602	0.03390016	1.58745487	1.19691925	1.19285079	2.30944495
258.6	1.0864818	0.03423558	1.5893471	1.1982494	1.19383992	2.31064536
258.8	1.08592244	0.03436108	1.589613	1.19764516	1.19412491	2.3101988
259.0	1.08493244	0.03251507	1.58742385	1.19623079	1.19257464	2.30878182
259.2	1.08609977	0.033903	1.58768746	1.1972232	1.19301312	2.31044572
259.4	1.08568566	0.03337235	1.58840028	1.19729168	1.19336357	2.31037091
259.6	1.0862621	0.03215503	1.58790773	1.19647407	1.19324491	2.31027294
259.8	1.08587632	0.03300499	1.58746234	1.1969937	1.19318303	2.31014722
260.0	1.08626897	0.03322009	1.58885278	1.19725904	1.19374329	2.31046745
260.2	1.0870218	0.03311895	1.58969799	1.1982797	1.19414111	2.31107332
260.4	1.08653915	0.03329405	1.58935531	1.19774822	1.19374331	2.31091368
260.6	1.08697029	0.03325835	1.58989655	1.19768483	1.19273662	2.31052121
260.8	1.08690903	0.03402617	1.58992153	1.19830114	1.19385811	2.31047906
261.0	1.08715204	0.03426355	1.58978707	1.19824411	1.1933037	2.31009388
261.2	1.08726883	0.03550647	1.59024192	1.19928906	1.19283103	2.3109934
261.4	1.08773613	0.03616355	1.59059142	1.19933816	1.19340787	2.31154034
261.6	1.08857653	0.03662034	1.59207732	1.20068797	1.19449328	2.31279999
261.8	1.08837856	0.03649737	1.59135572	1.20065952	1.19449585	2.31270225
262.0	1.08707803	0.03609228	1.59015625	1.19966571	1.19330039	2.3122989
262.2	1.08661816	0.03564246	1.58978155	1.19921666	1.19340798	2.31156584
262.4	1.08554837	0.03422447	1.58922623	1.19883025	1.1928816	2.31093594
262.6	1.08596337	0.03428445	1.58906497	1.1992852	1.19326172	2.31149854
262.8	1.0843721	0.03295227	1.5876522	1.19723885	1.19249137	2.31022118
263.0	1.08467194	0.03239145	1.58715657	1.1970054	1.19235004	2.31095454
263.2	1.08533029	0.03324947	1.58789775	1.19838949	1.19383682	2.31155591
263.4	1.08399329	0.03157008	1.58673867	1.19736435	1.19327456	2.31051286
263.6	1.08510635	0.03183187	1.58736951	1.19704797	1.19383169	2.31124382
263.8	1.08594014	0.03331174	1.58827819	1.19796799	1.19445709	2.31297751
264.0	1.08524339	0.03234523	1.58762551	1.19697282	1.19380465	2.31226667
264.2	1.08520074	0.03204819	1.58785759	1.19709887	1.19345714	2.31116259
264.4	1.0854364	0.03232835	1.58759175	1.19732926	1.19295476	2.31127838
264.6	1.08589951	0.03238182	1.58801306	1.19703668	1.19300168	2.31115922
264.8	1.08535202	0.03275006	1.58788487	1.19647251	1.19346799	2.31126259
265.0	1.08655408	0.03259107	1.58781532	1.19647008	1.19266076	2.31188113
265.2	1.08724268	0.03383287	1.58926899	1.19719282	1.19346501	2.31276791
265.4	1.08767224	0.0330239	1.59040303	1.19779167	1.19451785	2.31285717
265.6	1.08838083	0.03402569	1.59130481	1.19820356	1.19425088	2.31404611
265.8	1.08742127	0.03287459	1.5898781	1.1975882	1.19373945	2.31364035
266.0	1.08769646	0.03366887	1.58992285	1.1982755	1.19400649	2.31347425
266.2	1.08718876	0.03272016	1.5888945	1.19761913	1.19338406	2.31266489
266.4	1.08657011	0.03206523	1.58946284	1.19700425	1.1931748	2.31170021
266.6	1.08599298	0.03258419	1.58875799	1.19680713	1.1935456	2.31213236
266.8	1.08572402	0.0313354	1.58985255	1.19595322	1.19333558	2.31167347
267.0	1.08602835	0.0320575	1.58988729	1.19711161	1.19316697	2.31169648
267.2	1.08746259	0.03331075	1.5908542	1.19809395	1.19464529	2.31256244
267.4	1.0867488	0.03293785	1.59046931	1.19666788	1.1937607	2.31197559
267.6	1.08816256	0.03405516	1.5914828	1.19784136	1.19421492	2.3129835
267.8	1.08873081	0.03398701	1.59229162	1.19861443	1.1946374	2.31392336
268.0	1.08760902	0.032519	1.59004563	1.1969791	1.19269368	2.3121806
268.2	1.08886352	0.03349875	1.59071156	1.19805584	1.19344792	2.31156799
268.4	1.08950181	0.03468617	1.59125278	1.19949429	1.19361651	2.31372834
268.6	1.0883728	0.03300596	1.59122011	1.19778797	1.19254513	2.31217752
268.8	1.08848392	0.03386207	1.5915585	1.19871037	1.1932843	2.31293481
269.0	1.08847889	0.03330014	1.59073421	1.19805611	1.19226704	2.3122788
269.2	1.08988158	0.03475088	1.59249844	1.19936761	1.19446318	2.31312941
269.4	1.08936932	0.03387897	1.59210415	1.20062395	1.1945094	2.3130506
269.6	1.08948136	0.03412829	1.59222756	1.20032766	1.19445066	2.31337648
269.8	1.08991373	0.03395724	1.59186412	1.20045962	1.19458593	2.31301407
270.0	1.0905024	0.03462827	1.59250377	1.20129062	1.19578134	2.31333515
270.2	1.09100889	0.03444172	1.59319088	1.200949	1.19585353	2.31354631
270.4	1.08997348	0.03324147	1.59278239	1.20150948	1.19569368	2.31388057
270.6	1.08969501	0.03420013	1.59308108	1.20096423	1.19564221	2.31475953
270.8	1.0899369	0.03357491	1.59369066	1.20136127	1.19574265	2.31462968
271.0	1.08994587	0.03416514	1.59310712	1.20142539	1.19570904	2.31393342
271.2	1.09071	0.03390115	1.59417536	1.20027956	1.19622023	2.31455182
271.4	1.08974421	0.03293639	1.59244767	1.19994308	1.1945877	2.31367423
271.6	1.09058325	0.0327773	1.59289859	1.20041628	1.19548217	2.31439105
271.8	1.09066778	0.03344808	1.59322543	1.20080713	1.19581813	2.31533219
272.0	1.09028057	0.03367822	1.59154409	1.20037123	1.195286	2.31533912
272.2	1.09034712	0.03389801	1.59222598	1.20097	1.19509178	2.3145935
272.4	1.09026267	0.03387625	1.5929082	1.20088483	1.19566241	2.3158951
272.6	1.08921165	0.03265466	1.59252421	1.19974674	1.19512529	2.31437
272.8	1.08975375	0.03396986	1.5915564	1.19997902	1.19526371	2.31547127
273.0	1.0901448	0.03340013	1.59106185	1.19976042	1.19524702	2.31532112
273.2	1.09050207	0.03376925	1.59219299	1.20122106	1.19642041	2.31509604
273.4	1.08889992	0.03248027	1.59091286	1.20018167	1.19525079	2.31426499
273.6	1.09020042	0.03342785	1.59152056	1.20066191	1.19572845	2.31494441
273.8	1.08998347	0.0331615	1.59222701	1.20079634	1.19508359	2.31454146
274.0	1.09035998	0.03360758	1.59257102	1.2017905	1.19626195	2.3155059
274.2	1.08922165	0.03253348	1.59162008	1.20055735	1.19465832	2.31458839
274.4	1.08886724	0.03282465	1.59100343	1.20078752	1.19412048	2.31481488
274.6	1.08873579	0.03371731	1.59173795	1.20011875	1.19433987	2.3146672
274.8	1.08884379	0.03365871	1.59237937	1.20110123	1.19472867	2.31441453
275.0	1.08919568	0.03341884	1.5920344	1.19963942	1.19429537	2.31455706
275.2	1.08913724	0.03412622	1.59231819	1.19956763	1.19437769	2.31505164
275.4	1.08814738	0.03366543	1.59119297	1.19869442	1.19338778	2.31390709
275.6	1.08914023	0.03469266	1.59191609	1.19965772	1.19431068	2.3143771
275.8	1.08941587	0.03545174	1.5927092	1.19975239	1.19459214	2.31542146
276.0	1.09002078	0.03503207	1.59222395	1.19954378	1.19450128	2.31483523
276.2	1.09028567	0.03488419	1.59331668	1.19975772	1.19449108	2.31524068
276.4	1.09119214	0.03604138	1.59352251	1.19991272	1.19605294	2.31612303
276.6	1.09120775	0.03627744	1.5940223	1.20108567	1.19609301	2.31668953
276.8	1.09187569	0.03654146	1.5932019	1.20119779	1.19586049	2.31690824
277.0	1.09184971	0.03617115	1.59377183	1.20194672	1.1965126	2.31717714
277.2	1.09217114	0.03594304	1.59441754	1.20223414	1.19694386	2.31749577
277.4	1.09160009	0.03503998	1.59312894	1.20172903	1.19645791	2.31708633
277.6	1.09171291	0.03414913	1.59335125	1.20277319	1.19605963	2.31729539
277.8	1.09032425	0.03343391	1.59357634	1.20121664	1.19473651	2.31606387
278.0	1.09052064	0.03347133	1.59323037	1.20145448	1.19504618	2.31591541
278.2	1.08949785	0.03247147	1.59371167	1.20139983	1.19442441	2.31546173
278.4	1.09058792	0.03325029	1.59416909	1.20310223	1.19535603	2.31694667
278.6	1.08999326	0.03265111	1.59360421	1.20221108	1.19494621	2.31606963
278.8	1.09003915	0.03276017	1.59460428	1.2027223	1.19486028	2.31678098
279.0	1.09012499	0.03215259	1.59417317	1.20178116	1.19501181	2.31679094
279.2	1.08983665	0.03270649	1.5940513	1.20134314	1.19496898	2.31575853
279.4	1.0900989	0.03152944	1.59346005	1.20080792	1.19443702	2.31498774
279.6	1.09114994	0.03252345	1.5934121	1.20196431	1.19487892	2.3151367
279.8	1.09101035	0.03185405	1.59413436	1.20106178	1.19525026	2.31520388
280.0	1.09110539	0.0323981	1.59339016	1.20106608	1.19456649	2.31474554
280.2	1.09198045	0.03315111	1.59471115	1.2023776	1.19653903	2.31647809
280.4	1.0921714	0.03338654	1.59433899	1.20196057	1.19642443	2.31599917
280.6	1.09222077	0.03335158	1.59449894	1.20206896	1.19600059	2.31593738
280.8	1.09270971	0.03325853	1.59435019	1.20222831	1.19643118	2.31623459
281.0	1.09405481	0.03352305	1.5957698	1.20284618	1.1971695	2.31786669
281.2	1.09413455	0.03350083	1.59494383	1.20211654	1.19671646	2.31843436
281.4	1.09329965	0.03317414	1.59485437	1.20243946	1.19618848	2.31764552
281.6	1.09256726	0.03288045	1.59464944	1.20205279	1.19582758	2.31797201
281.8	1.09180124	0.03366547	1.59494047	1.20151663	1.195528	2.31710311
282.0	1.09328255	0.0338691	1.59597076	1.20283107	1.19657927	2.31874883
282.2	1.09322539	0.03374683	1.59600307	1.20354043	1.19709979	2.31928151
282.4	1.09286521	0.0338239	1.5950669	1.20291962	1.1958989	2.31918843
282.6	1.09245136	0.03446168	1.59480056	1.20300802	1.19630518	2.31858934
282.8	1.09240269	0.03401805	1.59611287	1.20348186	1.19635371	2.31904318
283.0	1.09337871	0.03501201	1.59675191	1.20406355	1.19778466	2.32015098
283.2	1.0931853	0.03434626	1.59594315	1.20342194	1.19760149	2.31933142
283.4	1.09271567	0.03329389	1.59443022	1.20300814	1.19619165	2.31827109
283.6	1.09298935	0.03376458	1.5940462	1.20346399	1.19673863	2.31851094
283.8	1.09259718	0.03352866	1.59433804	1.20334473	1.19671287	2.31890258
284.0	1.09234901	0.03370227	1.59477148	1.20344215	1.19720041	2.31864087
284.2	1.09296949	0.03357646	1.59620993	1.204258	1.19906591	2.31927338
284.4	1.09261216	0.03325124	1.59591251	1.20279885	1.19795172	2.3182465
284.6	1.0923443	0.03324822	1.59595849	1.20294693	1.19835182	2.31797026
284.8	1.09229696	0.03278598	1.5964893	1.20309259	1.19846606	2.31818645
285.0	1.09299114	0.03287589	1.59657006	1.20287133	1.19824068	2.31918151
285.2	1.09216438	0.03261773	1.59557453	1.20198808	1.19766031	2.31808427
285.4	1.09216547	0.03299812	1.5967243	1.20372649	1.19845952	2.31877034
285.6	1.09129928	0.03294957	1.5961225	1.20262567	1.19819532	2.31810681
285.8	1.0921667	0.03348268	1.59767916	1.20310121	1.19831475	2.31894161
286.0	1.09312353	0.03353824	1.59762694	1.20314295	1.1984087	2.31964955
286.2	1.09220963	0.03343714	1.5974996	1.20313152	1.19786027	2.31941403
286.4	1.09199833	0.03400471	1.59743846	1.20297567	1.19728011	2.31932744
286.6	1.09245481	0.03413613	1.59743728	1.20374129	1.1984746	2.31961571
286.8	1.0924485	0.03416803	1.59860338	1.20326895	1.19819551	2.32013284
287.0	1.0933912	0.03418939	1.59826754	1.20402275	1.19819172	2.32085735
287.2	1.09389904	0.03402057	1.59691355	1.2035439	1.19775393	2.32014951
287.4	1.0947305	0.03525459	1.59775738	1.20491249	1.19770383	2.32094191
287.6	1.09475914	0.0343917	1.5972791	1.20478975	1.19796455	2.32183514
287.8	1.09486232	0.03454598	1.5971986	1.20465324	1.19771846	2.32182562
288.0	1.09481834	0.03515442	1.59842745	1.20473916	1.19833398	2.32162119
288.2	1.09510528	0.03529489	1.59792068	1.20442471	1.19815382	2.32181124
288.4	1.09416815	0.03435402	1.59669467	1.20416226	1.1975898	2.32116763
288.6	1.09440806	0.0355455	1.59677384	1.2047337	1.19754562	2.32173367
288.8	1.09399359	0.03451839	1.59689773	1.20380351	1.19699163	2.32132271
289.0	1.09428448	0.0347245	1.5963138	1.2042063	1.19723787	2.32230244
289.2	1.09526993	0.03526486	1.59706992	1.20508108	1.19805429	2.32332984
289.4	1.09432274	0.03539019	1.59633781	1.20508065	1.19779186	2.32311089
289.6	1.09385609	0.03470269	1.59595863	1.20380781	1.19693967	2.32209801
289.8	1.09369603	0.03444454	1.59600674	1.20376648	1.19657221	2.32208648
290.0	1.09374645	0.03433105	1.59596194	1.20409138	1.19643759	2.32139829
290.2	1.09270262	0.0335536	1.59575842	1.20327049	1.19595441	2.32167817
290.4	1.09291161	0.0340269	1.59570052	1.20345572	1.19657525	2.32134381
290.6	1.09330025	0.034707	1.5964278	1.20459218	1.19776014	2.32188748
290.8	1.09279471	0.0341063	1.59645285	1.20432743	1.19774414	2.32187146
291.0	1.09454134	0.03397933	1.59761018	1.20505547	1.19873288	2.32276547
291.2	1.09535241	0.03571701	1.59818227	1.20600964	1.19998549	2.32352829
291.4	1.09595767	0.03553903	1.59995222	1.20703548	1.19999788	2.3238277
291.6	1.09511478	0.03449333	1.59801773	1.20622949	1.19896977	2.32356826
291.8	1.09568736	0.03593951	1.59895491	1.20707967	1.20022909	2.32479954
292.0	1.09589228	0.03676424	1.59907326	1.20696605	1.20023381	2.32411377
292.2	1.09577129	0.03575078	1.59892675	1.20693825	1.20051967	2.32457656
292.4	1.09540809	0.03573791	1.5987316	1.20794996	1.20015912	2.3251976
292.6	1.09537812	0.03535065	1.59847604	1.20618064	1.19966219	2.3247657
292.8	1.09552957	0.03398489	1.59924138	1.20575983	1.19962388	2.32439564
293.0	1.0949503	0.03403359	1.59760364	1.20532321	1.19837407	2.32473337
293.2	1.09528137	0.03368971	1.59673698	1.20432397	1.19757915	2.3237193
293.4	1.09471934	0.0339041	1.59632747	1.20376908	1.1962757	2.3222369
293.6	1.09449678	0.03379169	1.59702812	1.203583	1.19580522	2.32209941
293.8	1.09382771	0.0334968	1.59710692	1.2031384	1.19486247	2.32129106
294.0	1.09409048	0.03273316	1.59692737	1.20317992	1.19467677	2.32126564
294.2	1.09361277	0.03302291	1.59722075	1.20278205	1.19535542	2.32126806
294.4	1.09432953	0.03382075	1.59819413	1.20390715	1.19610693	2.32176368
294.6	1.09480024	0.03278638	1.59789039	1.20347083	1.19661506	2.3214705
294.8	1.09451155	0.03255231	1.59828272	1.20319937	1.19564271	2.32180548
295.0	1.09672525	0.03324848	1.59910234	1.20459041	1.19725342	2.32332316
295.2	1.09642215	0.0335494	1.59791924	1.20500223	1.1974497	2.32366953
295.4	1.09680642	0.03381319	1.59905489	1.20587591	1.19766247	2.32372081
295.6	1.09658603	0.03397583	1.59800723	1.20548363	1.19796282	2.32430299
295.8	1.09669861	0.03445502	1.59850473	1.20597966	1.19849176	2.32507924
296.0	1.09735277	0.03394342	1.59851979	1.20653324	1.19867259	2.32454121
296.2	1.09630436	0.03307994	1.59844563	1.2064075	1.1985961	2.32484388
296.4	1.09637532	0.03362176	1.59791136	1.20681146	1.19849887	2.3245811
296.6	1.09460123	0.03161455	1.59651423	1.2048271	1.19663327	2.32291755
296.8	1.09436856	0.0329335	1.59760894	1.20620737	1.19662314	2.32306638
297.0	1.09380498	0.03304709	1.59606824	1.2052718	1.19633843	2.32334649
297.2	1.09450854	0.03403479	1.5967444	1.20529829	1.19602586	2.32340787
297.4	1.09428184	0.03521142	1.59858567	1.20689765	1.19707535	2.32465031
297.6	1.09241983	0.03425298	1.59777141	1.20516296	1.19586327	2.32342864
297.8	1.02680205	0.03028728	1.52240813	1.14552941	1.1388486	2.22472495
298.0	1.13001888	0.03465217	1.63224438	1.23139303	1.22210419	2.36664891
298.2	1.19287606	0.03847071	1.70120796	1.28472204	1.27414409	2.45492025
298.4	1.21848348	0.0391963	1.73041257	1.30779199	1.29583121	2.49405014
298.6	1.21161131	0.03902521	1.72564392	1.3043611	1.2927309	2.48883935
298.8	1.1755307	0.03905138	1.69134904	1.27900152	1.26670077	2.44601968
299.0	1.11472082	0.03648773	1.62973892	1.23244622	1.22220877	2.36891818
299.2	1.03160476	0.03372436	1.54660781	1.16800931	1.15963449	2.26273476
		0.03048155		1.0901358	1.08343236	2.13261007
