# Supplementary material for: Protein-based tools for the detection and characterisation of Oropouche virus infection
Source: EMBO Mol Med. 2025 Aug 11;17(9):2462–82. doi: 10.1038/s44321-025-00291-7 (PMC12423313; doi:10.1038/s44321-025-00291-7)
Supplement: Supplementary file 4 — Source data Fig. 2 [file 44321_2025_291_MOESM4_ESM.zip › Figure 2/2C/OROV N competition BLI raw data/Reference subtracted baseline corrected/N plus NpE2.tsv]

Time (s)	DatabNpA2	DatabNpD2	DatabNpE2	DatabNpE3	DatabNpF2	DatabNpG1
0.0	0.0	0.0	0.0	0.0	0.0	0.0
0.2	0.01002762	0.01702801	0.01138824	0.01027799	0.0126429	0.04533064
0.4	0.00972797	0.01762739	0.01121799	0.01025579	0.01657194	0.05238679
0.6	0.01025887	0.02048805	0.01217217	0.01092905	0.02158638	0.06172951
0.8	0.01110277	0.02263833	0.01261377	0.01129991	0.02863338	0.07083673
1.0	0.01126556	0.02640074	0.01374131	0.01243271	0.03572475	0.08078229
1.2	0.01158093	0.02955818	0.0141398	0.01306875	0.04382643	0.09055224
1.4	0.01104262	0.03391777	0.01459272	0.01359209	0.05275235	0.10039164
1.6	0.01017503	0.03872593	0.01427487	0.01376384	0.06177792	0.1090776
1.8	0.01139291	0.04590491	0.01618461	0.01541835	0.07338944	0.11888371
2.0	0.01058912	0.05258249	0.01587632	0.01617739	0.0839259	0.12751821
2.2	0.01054753	0.05967393	0.01730783	0.01751751	0.09469355	0.13555654
2.4	0.01131216	0.06788795	0.01781584	0.02013843	0.1060416	0.14249584
2.6	0.01100971	0.07669207	0.01817644	0.02071333	0.11703574	0.14918585
2.8	0.00990182	0.08486013	0.01881814	0.02123479	0.12758875	0.15732253
3.0	0.01049262	0.09558563	0.01893529	0.02299418	0.13914	0.1665231
3.2	0.01057853	0.10455378	0.01944391	0.02434094	0.15018254	0.17478249
3.4	0.00940663	0.11231011	0.01681725	0.02514537	0.15927411	0.18198579
3.6	0.00911769	0.12174772	0.01820513	0.02627631	0.17050608	0.19177777
3.8	0.00986853	0.13192762	0.01837056	0.02749231	0.1817086	0.20023597
4.0	0.01029557	0.14142669	0.01871458	0.02889885	0.19287648	0.21013603
4.2	0.0099791	0.15185529	0.01895612	0.0302609	0.20340921	0.21897887
4.4	0.01007854	0.16191606	0.02071508	0.03126485	0.21455773	0.22973243
4.6	0.01156796	0.17210851	0.02156427	0.0331339	0.2255829	0.2402558
4.8	0.01129417	0.18187841	0.02171654	0.03382336	0.2365151	0.24918664
5.0	0.01091543	0.19130492	0.02232933	0.03455038	0.24543791	0.25878373
5.2	0.01077823	0.20132482	0.02325528	0.03610771	0.25694489	0.26934581
5.4	0.01092762	0.21162432	0.02362538	0.0369123	0.26715343	0.27913091
5.6	0.01099084	0.22151357	0.02441816	0.03777572	0.27738539	0.28836362
5.8	0.01231219	0.23282956	0.02657849	0.0407184	0.28910134	0.30014406
6.0	0.0119305	0.24223681	0.02632632	0.04142298	0.29839402	0.30939808
6.2	0.01327638	0.25285801	0.02885492	0.0439481	0.30923963	0.32069674
6.4	0.01342265	0.26374275	0.02882902	0.04553428	0.31917594	0.33010732
6.6	0.01244653	0.27369915	0.02991869	0.04541825	0.3287546	0.34006301
6.8	0.01348012	0.28447754	0.03078348	0.04740967	0.33951681	0.35064246
7.0	0.0140993	0.29334756	0.03011714	0.04752928	0.34865409	0.35916849
7.2	0.01395552	0.30202654	0.03094243	0.04861769	0.35792668	0.36842832
7.4	0.01311283	0.31126239	0.02903726	0.04761335	0.36567206	0.37680613
7.6	0.01369555	0.32012454	0.03083212	0.04897046	0.37540814	0.38761952
7.8	0.01420255	0.33098111	0.03161423	0.05013564	0.38487585	0.39701453
8.0	0.01527341	0.3415656	0.03237256	0.0518597	0.39408312	0.40767067
8.2	0.01478757	0.3503735	0.03244039	0.05170059	0.40236104	0.41687501
8.4	0.01398805	0.35853059	0.03214884	0.05132392	0.40990313	0.42607816
8.6	0.01501404	0.36750603	0.03085501	0.05199923	0.4177154	0.43500582
8.8	0.01355058	0.37663041	0.03072367	0.05190874	0.42504117	0.44391068
9.0	0.01483479	0.38473964	0.03209389	0.05330318	0.43385346	0.45501107
9.2	0.01532827	0.3951346	0.03233274	0.05490018	0.44314153	0.46497067
9.4	0.01615101	0.40321482	0.03252382	0.05545614	0.4507466	0.47388204
9.6	0.01505375	0.41120668	0.03285304	0.05593668	0.45863767	0.48251046
9.8	0.01598191	0.41974293	0.03397949	0.05719778	0.46765432	0.49245468
10.0	0.01631167	0.42808269	0.03443799	0.05708208	0.47486753	0.50088324
10.2	0.01728186	0.43681296	0.03592873	0.05930837	0.48371063	0.51178852
10.4	0.01684039	0.44528787	0.03651707	0.05946953	0.49101005	0.52021272
10.6	0.01659969	0.45247092	0.03665065	0.05941584	0.49877724	0.5292189
10.8	0.01703296	0.46062408	0.03672459	0.06041232	0.50729222	0.53798669
11.0	0.01689364	0.46706105	0.0375077	0.0605224	0.5150296	0.54622999
11.2	0.01624441	0.47581248	0.03805485	0.06129049	0.5234835	0.55601451
11.4	0.01519341	0.48300358	0.03712179	0.06031427	0.52941518	0.5640415
11.6	0.01494923	0.48988616	0.03809312	0.06165956	0.53731137	0.57330745
11.8	0.01486141	0.49777004	0.03847795	0.06209401	0.54414734	0.58133064
12.0	0.01528908	0.50496752	0.03771736	0.06149824	0.55079509	0.59024574
12.2	0.01367783	0.51092248	0.03665828	0.06170487	0.55659552	0.59860427
12.4	0.01381911	0.51697989	0.03673594	0.06180521	0.56267634	0.60641293
12.6	0.01387061	0.52407309	0.0361152	0.06180223	0.56853719	0.61571601
12.8	0.01388737	0.53021624	0.03649335	0.06285392	0.57560605	0.62457069
13.0	0.01469471	0.53663672	0.0368788	0.06265808	0.5821591	0.63382136
13.2	0.0142876	0.5441225	0.03627453	0.06305719	0.58829572	0.64134088
13.4	0.01414721	0.54996431	0.0368851	0.06308958	0.59417757	0.65003912
13.6	0.01383592	0.55611251	0.03761707	0.0632779	0.60031869	0.65868978
13.8	0.01526321	0.56176862	0.03827151	0.0629712	0.60576667	0.66764802
14.0	0.01444264	0.56731227	0.03827674	0.06326518	0.61061965	0.67660373
14.2	0.01573778	0.57410482	0.03903002	0.06487843	0.61793342	0.68704776
14.4	0.01588359	0.58027862	0.03937673	0.06562149	0.62386785	0.69610639
14.6	0.01629816	0.58605256	0.03952656	0.06625827	0.63102091	0.70441468
14.8	0.01693482	0.59250681	0.04041471	0.06738168	0.63718077	0.71338359
15.0	0.0167575	0.59785704	0.04084033	0.06731423	0.64331522	0.72205193
15.2	0.01613547	0.6033776	0.04165428	0.06798203	0.64926038	0.73119029
15.4	0.01650405	0.60816898	0.04211325	0.06802869	0.65459468	0.73974833
15.6	0.01727464	0.61331616	0.04245363	0.06881032	0.66163585	0.74738928
15.8	0.01709496	0.61845845	0.04264157	0.06859025	0.6662577	0.75514845
16.0	0.01651549	0.62305813	0.04143997	0.0679837	0.6716033	0.76252838
16.2	0.01709304	0.62889938	0.04325301	0.06929431	0.67776704	0.77192088
16.4	0.0177871	0.63372583	0.04375798	0.06941807	0.68302525	0.77932377
16.6	0.01719053	0.63838887	0.04306624	0.06912371	0.68819586	0.78785567
16.8	0.01782303	0.64411387	0.04337915	0.0696375	0.69437763	0.7957122
17.0	0.01712915	0.64894251	0.04337059	0.06912339	0.69863255	0.80362486
17.2	0.01638708	0.6535414	0.043614	0.06985117	0.70329571	0.81127339
17.4	0.01719929	0.6587312	0.04367838	0.07081634	0.70852859	0.82049497
17.6	0.01769153	0.6629445	0.04518586	0.07107588	0.7131913	0.8288476
17.8	0.01697491	0.66610045	0.04373848	0.07024311	0.71664808	0.83632849
18.0	0.0161344	0.67009453	0.04362957	0.07104018	0.72212534	0.84391706
18.2	0.01743806	0.67448576	0.04457897	0.0725769	0.72761832	0.85393626
18.4	0.01773259	0.67843213	0.04523646	0.07371661	0.73282809	0.86172244
18.6	0.01790411	0.68240547	0.04596829	0.07340979	0.7377122	0.86910569
18.8	0.01707958	0.6858078	0.04586062	0.07384173	0.74104388	0.87721716
19.0	0.01624763	0.68806013	0.0450002	0.07375717	0.74579567	0.88580498
19.2	0.01680568	0.69224067	0.04491218	0.07500158	0.75050194	0.89382273
19.4	0.01700684	0.69504589	0.0450482	0.07453548	0.75501524	0.90104786
19.6	0.01640238	0.69743045	0.04438998	0.073952	0.75858831	0.90723398
19.8	0.01530983	0.70022653	0.04374819	0.07305313	0.76179566	0.91452174
20.0	0.01628926	0.70350305	0.04432923	0.0742968	0.76658361	0.92328763
20.2	0.01697472	0.70754996	0.04534696	0.07415425	0.77138406	0.93156805
20.4	0.01723183	0.71022117	0.04532883	0.07502913	0.77505335	0.93867947
20.6	0.01682516	0.71247116	0.04454765	0.07417439	0.77908462	0.94638364
20.8	0.01754927	0.71657363	0.04574051	0.07517359	0.78332895	0.95431374
21.0	0.0178461	0.71997048	0.04673823	0.07629989	0.78774395	0.963011
21.2	0.01735827	0.7220212	0.04567222	0.07588415	0.7907262	0.97052418
21.4	0.01895402	0.72610311	0.04681717	0.07655738	0.79613674	0.97996889
21.6	0.01886575	0.72884291	0.0477061	0.07622021	0.79857488	0.98687342
21.8	0.01860404	0.73171708	0.04706389	0.07641199	0.80325274	0.99471895
22.0	0.01920947	0.73449444	0.04855045	0.07703974	0.80701739	1.0025711
22.2	0.01953589	0.73658258	0.04873794	0.07762147	0.81076227	1.01176307
22.4	0.01954089	0.73952588	0.04939032	0.07768455	0.81389942	1.01820099
22.6	0.02007989	0.74168203	0.05034603	0.07764151	0.8179759	1.02649521
22.8	0.01925175	0.7434761	0.04942574	0.0776209	0.82113791	1.03393651
23.0	0.01864603	0.74404242	0.04858037	0.07640095	0.82409114	1.04117739
23.2	0.01898066	0.74702904	0.04872745	0.07723763	0.82772595	1.0482666
23.4	0.01880068	0.74756499	0.0485856	0.07660133	0.83103915	1.05585246
23.6	0.01902425	0.74911192	0.04961181	0.07772726	0.8347972	1.06334752
23.8	0.01823517	0.75040536	0.04851175	0.07734602	0.83815118	1.06956887
24.0	0.0183842	0.75158167	0.04888157	0.07762395	0.84115763	1.07723989
24.2	0.01747934	0.75246573	0.04859709	0.0771485	0.84461761	1.08406485
24.4	0.01802511	0.7549163	0.04901467	0.07883015	0.84863904	1.09127775
24.6	0.01742907	0.75502336	0.04797849	0.07811346	0.85166098	1.09779986
24.8	0.01819494	0.7583824	0.0495527	0.07961605	0.8555499	1.10577836
25.0	0.01799533	0.75999696	0.0490322	0.08007396	0.85924151	1.11372415
25.2	0.01725614	0.76068139	0.0475268	0.07912155	0.86095686	1.12037539
25.4	0.01865263	0.76405969	0.04866368	0.08118699	0.8659435	1.12889418
25.6	0.01924866	0.76598875	0.04891599	0.08233444	0.86891898	1.13601593
25.8	0.01906821	0.76768912	0.04804426	0.08192629	0.8726301	1.14321919
26.0	0.01961126	0.76920037	0.04876005	0.08290569	0.87513015	1.15003661
26.2	0.01962379	0.77074111	0.04875109	0.08323928	0.87849906	1.15734461
26.4	0.01990828	0.7723576	0.04957479	0.08350087	0.88076812	1.16365171
26.6	0.02060417	0.77369206	0.04953627	0.08385018	0.88434732	1.17161011
26.8	0.02051522	0.77431511	0.04910069	0.08392292	0.88709831	1.17849503
27.0	0.0212595	0.77556921	0.04999077	0.08432286	0.89013581	1.18656471
27.2	0.02170169	0.77705174	0.05067159	0.08540811	0.89383549	1.19410027
27.4	0.02144784	0.777844	0.05051638	0.08456487	0.89598511	1.2003808
27.6	0.02189031	0.77870544	0.05260153	0.08622962	0.89956304	1.20672972
27.8	0.02086315	0.77933054	0.05109017	0.08480755	0.90081567	1.21297621
28.0	0.02066545	0.78019638	0.05273945	0.08501474	0.90409987	1.2204261
28.2	0.0192316	0.78066986	0.05207013	0.08443016	0.90602601	1.22735195
28.4	0.01998286	0.78318534	0.0527979	0.08546359	0.9097612	1.233808
28.6	0.01930197	0.78273323	0.05238167	0.08501907	0.91067998	1.2404385
28.8	0.01981463	0.78514373	0.05407244	0.08590802	0.91357223	1.24713174
29.0	0.01935489	0.78490066	0.05316317	0.08558007	0.91601234	1.25415854
29.2	0.01845927	0.78600685	0.05355926	0.08547032	0.91744795	1.26010511
29.4	0.02000077	0.7875888	0.05469659	0.0870374	0.92147372	1.26763505
29.6	0.01938447	0.78869135	0.05480942	0.08651292	0.92374961	1.27418294
29.8	0.01947325	0.78994812	0.05454058	0.08655426	0.92555721	1.28021675
30.0	0.02055491	0.79124513	0.05650266	0.08804599	0.92865679	1.2875817
30.2	0.0208342	0.79250365	0.05713815	0.08814666	0.93135644	1.29502509
30.4	0.02102969	0.79312596	0.0563283	0.08804292	0.93330821	1.30033189
30.6	0.021356	0.79291796	0.05578941	0.08809956	0.93548484	1.30684594
30.8	0.02130015	0.79370149	0.05515576	0.08779897	0.93851929	1.31354812
31.0	0.02146451	0.79395548	0.05541934	0.08727796	0.94063014	1.31989903
31.2	0.02133801	0.79534067	0.05586011	0.08692902	0.94337653	1.32566104
31.4	0.02094818	0.79666209	0.05528733	0.08607631	0.94530134	1.33110847
31.6	0.02093247	0.79694592	0.05460142	0.08684275	0.94719216	1.33778509
31.8	0.02108117	0.7981905	0.05503733	0.08662269	0.94930922	1.34424966
32.0	0.0191756	0.7980601	0.05416237	0.08564538	0.95095149	1.34975036
32.2	0.01861027	0.79898518	0.05353624	0.08571415	0.95249582	1.35569474
32.4	0.01989958	0.80116932	0.0549645	0.08661684	0.95547219	1.36204064
32.6	0.01966667	0.80142724	0.05482104	0.08696932	0.95668365	1.36827462
32.8	0.01961629	0.80267093	0.05595498	0.08757682	0.95982989	1.37445587
33.0	0.01911326	0.80261771	0.05534442	0.08710091	0.9614857	1.38115597
33.2	0.01844209	0.80344679	0.05555555	0.08712021	0.96238747	1.38589672
33.4	0.02130523	0.80426874	0.05722909	0.08909382	0.96611208	1.39333645
33.6	0.02011362	0.80550371	0.05721233	0.08880029	0.96755558	1.39981798
33.8	0.02169527	0.80594816	0.05849315	0.08974598	0.96965956	1.4067796
34.0	0.02201237	0.80736477	0.05880798	0.09059305	0.97257111	1.41318852
34.2	0.02149339	0.80761558	0.05795213	0.09014848	0.97376956	1.4178582
34.4	0.0212565	0.80748605	0.0574955	0.08992019	0.97522897	1.42255606
34.6	0.02198061	0.80743235	0.05770456	0.09109204	0.97779785	1.42990137
34.8	0.02171954	0.80807836	0.05818414	0.09098512	0.97981819	1.43611252
35.0	0.02115849	0.80779353	0.05829708	0.0903052	0.98081064	1.44085164
35.2	0.02211129	0.80949812	0.05894824	0.09060017	0.98275159	1.44734809
35.4	0.02260228	0.81045099	0.05963291	0.09143587	0.98534447	1.45379135
35.6	0.02209974	0.8100741	0.05888763	0.09106075	0.98605924	1.45892507
35.8	0.02312475	0.81094429	0.06023555	0.09151629	0.98835375	1.46459272
36.0	0.02210792	0.81052074	0.05995697	0.09123112	0.98897836	1.46956568
36.2	0.02203341	0.8114996	0.06032942	0.09079853	0.9907348	1.47496901
36.4	0.02214652	0.81241613	0.0614874	0.09091072	0.99271897	1.48144645
36.6	0.02277606	0.81309092	0.0619896	0.09201413	0.99493916	1.48775902
36.8	0.02193944	0.81373022	0.06221577	0.09153308	0.99613565	1.49268518
37.0	0.02150439	0.81395704	0.06113431	0.09068707	0.99689969	1.49754662
37.2	0.02271514	0.81488231	0.06197848	0.09129917	0.9982362	1.50307795
37.4	0.02274216	0.81458207	0.06190503	0.09123283	1.00032824	1.50866768
37.6	0.02063095	0.8148301	0.06101897	0.09015757	1.00087574	1.51376415
37.8	0.02140372	0.81542825	0.06106368	0.09054612	1.00262742	1.51980351
38.0	0.02088317	0.81688172	0.06122192	0.0907678	1.00416546	1.52442344
38.2	0.02058746	0.81656424	0.06152036	0.09127648	1.00482764	1.52977423
38.4	0.02111212	0.81741073	0.06273754	0.09254214	1.00774205	1.53663157
38.6	0.02130837	0.8169755	0.06236369	0.09259631	1.0090528	1.54203512
38.8	0.02097715	0.81800005	0.06226602	0.09265582	1.01017464	1.54646235
39.0	0.02113315	0.81872364	0.0618171	0.09209196	1.01164231	1.55154232
39.2	0.02284037	0.82029886	0.06348168	0.09345731	1.01386235	1.55824893
39.4	0.02287127	0.82126976	0.06366244	0.09421491	1.01637523	1.56332837
39.6	0.02245287	0.820624	0.06269232	0.09320799	1.01652907	1.56680607
39.8	0.02315809	0.82162303	0.06283555	0.09399663	1.0181388	1.57147081
40.0	0.02222692	0.82113111	0.06236112	0.09359124	1.01917092	1.57546657
40.2	0.02181792	0.82190375	0.06199036	0.09275539	1.02096253	1.58038102
40.4	0.02254417	0.82295904	0.06268088	0.09391462	1.02251127	1.58569394
40.6	0.02379302	0.82460133	0.06322527	0.09488554	1.02454858	1.59106663
40.8	0.02251645	0.82506209	0.06244939	0.09410483	1.02459187	1.5945996
41.0	0.02301328	0.82523152	0.06215929	0.09441204	1.0264222	1.59985322
41.2	0.0233717	0.82504826	0.06256761	0.09452075	1.02758529	1.60416831
41.4	0.02218741	0.82411702	0.0612752	0.09373555	1.02822799	1.60826198
41.6	0.02308825	0.82557534	0.06338242	0.09515647	1.030297	1.61456506
41.8	0.02349221	0.82619224	0.06371455	0.09501646	1.03200159	1.61912931
42.0	0.02297654	0.82682637	0.06434534	0.09593297	1.03333637	1.62308037
42.2	0.02352809	0.82679401	0.06494601	0.09708758	1.03492303	1.62924666
42.4	0.024025	0.82775082	0.06583428	0.09724475	1.03667681	1.63325448
42.6	0.02428634	0.82720475	0.06549956	0.09717016	1.03760007	1.63762736
42.8	0.02460136	0.82808662	0.06580386	0.09802317	1.03955931	1.64166456
43.0	0.02396493	0.82726274	0.06563978	0.09746334	1.04022246	1.64563966
43.2	0.0238958	0.82823376	0.06586661	0.09790463	1.04148075	1.64988015
43.4	0.02313282	0.82740785	0.06526516	0.09714833	1.0422385	1.65299301
43.6	0.02324607	0.82788853	0.06534436	0.09723993	1.04387158	1.65694081
43.8	0.02353199	0.82840453	0.06545403	0.09751781	1.04535304	1.6615522
44.0	0.02360292	0.82895452	0.06520733	0.0976888	1.04623883	1.66601478
44.2	0.02257752	0.82898202	0.0644671	0.0969013	1.04660548	1.66975535
44.4	0.02352779	0.83130196	0.06494317	0.09807645	1.048254	1.67523578
44.6	0.0240114	0.83196952	0.06587033	0.09804923	1.05013677	1.67952407
44.8	0.02342433	0.83170723	0.0656034	0.0974007	1.04975191	1.68345579
45.0	0.02392668	0.83095552	0.06587404	0.09798707	1.05153905	1.68852603
45.2	0.02408165	0.83276714	0.06614453	0.0984901	1.05280986	1.6929846
45.4	0.02467316	0.8328571	0.06693128	0.09912682	1.05359634	1.69780742
45.6	0.02407227	0.8332231	0.06714876	0.09923869	1.05482222	1.70183035
45.8	0.02410667	0.83342019	0.06720085	0.09887218	1.0556679	1.70493403
46.0	0.02425528	0.83393599	0.06821824	0.09967748	1.05641808	1.7096367
46.2	0.0258754	0.83438467	0.0691203	0.1006377	1.05787746	1.71477108
46.4	0.02490662	0.83408083	0.06859394	0.09952716	1.05812885	1.7166068
46.6	0.02558169	0.83359714	0.0679669	0.09898303	1.05913362	1.72049171
46.8	0.02460496	0.83383219	0.06760834	0.09825724	1.05971821	1.72291653
47.0	0.02354946	0.83361372	0.06799045	0.09757362	1.06042726	1.72643849
47.2	0.02347531	0.83390352	0.06721236	0.09720015	1.06067475	1.72989184
47.4	0.02298128	0.83324188	0.06747453	0.09705503	1.06167419	1.73391285
47.6	0.0235951	0.83424293	0.06718909	0.09744477	1.0631497	1.73755723
47.8	0.0238925	0.83549899	0.06808781	0.09770981	1.0638726	1.74110895
48.0	0.02430032	0.83668642	0.06834044	0.09760583	1.06501964	1.74509382
48.2	0.02338751	0.83663163	0.06801436	0.09742605	1.06602123	1.74841025
48.4	0.02513765	0.83939675	0.07024821	0.09904121	1.06839809	1.753681
48.6	0.02332791	0.83688854	0.06901222	0.09732709	1.06753027	1.75506085
48.8	0.02451696	0.8383982	0.07012695	0.09902407	1.06932357	1.76021514
49.0	0.02443763	0.8385322	0.07033019	0.09922387	1.06997642	1.76394005
49.2	0.02488071	0.84085409	0.07129016	0.09983412	1.07148135	1.76831911
49.4	0.02438062	0.83943499	0.07087364	0.10023518	1.07155344	1.77127225
49.6	0.02372434	0.84009184	0.06991467	0.10050576	1.07210634	1.77456695
49.8	0.02418871	0.84119074	0.07102563	0.10112306	1.0733981	1.77846208
50.0	0.02484255	0.84093505	0.0704226	0.10206983	1.07416671	1.78184777
50.2	0.02538156	0.84117526	0.0710529	0.10280753	1.07535804	1.78584263
50.4	0.02388703	0.84022982	0.07022088	0.10168341	1.07483773	1.78794775
50.6	0.02506318	0.84182215	0.07086418	0.10323379	1.07676397	1.7926425
50.8	0.02394861	0.84141315	0.07080091	0.1035886	1.07668128	1.79546364
51.0	0.02384348	0.84145048	0.0708443	0.10357931	1.07733046	1.79937529
51.2	0.02482523	0.84179771	0.07045033	0.10375251	1.07774936	1.80231117
51.4	0.02500441	0.84253723	0.07081595	0.10500578	1.07959649	1.80673158
51.6	0.02577275	0.84337584	0.07144034	0.10554649	1.08087871	1.80935774
51.8	0.02532798	0.84428714	0.07214655	0.10528109	1.08171573	1.812278
52.0	0.0268881	0.8448973	0.0727239	0.10549492	1.0830558	1.81655048
52.2	0.02600738	0.84383247	0.07286374	0.10583898	1.08353433	1.81846067
52.4	0.02646445	0.84436188	0.07321582	0.10525586	1.08391924	1.82210801
52.6	0.02560138	0.84313797	0.07304805	0.10491954	1.08430007	1.82412772
52.8	0.02710364	0.84534565	0.07416004	0.10556461	1.08643076	1.82835544
53.0	0.02631462	0.84539703	0.07432883	0.10507877	1.08591571	1.83107558
53.2	0.02620942	0.84614855	0.07446577	0.10479748	1.08723013	1.83348222
53.4	0.02573146	0.84631952	0.07338273	0.10500308	1.08732041	1.83489017
53.6	0.02508837	0.84690627	0.07351051	0.10451587	1.08787745	1.83742849
53.8	0.02556723	0.84672745	0.07424735	0.10362223	1.08884446	1.84111302
54.0	0.02597312	0.84700936	0.07343402	0.10450571	1.08920467	1.84358677
54.2	0.02595826	0.84761427	0.07535245	0.10492463	1.09026405	1.84692321
54.4	0.02548383	0.84734189	0.07392467	0.10474032	1.08972028	1.84987192
54.6	0.02644533	0.84883441	0.0752332	0.10631663	1.09098445	1.85356822
54.8	0.02691105	0.84900117	0.07514117	0.10542563	1.09106248	1.85597322
55.0	0.02697043	0.85000711	0.07501266	0.10613933	1.09244465	1.8596667
55.2	0.0277962	0.85032353	0.07522664	0.10643807	1.09357075	1.86138246
55.4	0.02771846	0.85125657	0.07622338	0.10881908	1.09526838	1.86598989
55.6	0.02705246	0.85018515	0.07530857	0.10715875	1.09497397	1.86715886
55.8	0.0272972	0.85133822	0.07614225	0.10772582	1.09602372	1.86967027
56.0	0.02735203	0.84993074	0.07526386	0.10711732	1.09543294	1.87160364
56.2	0.02647326	0.84852282	0.07582524	0.10685214	1.09570237	1.87360365
56.4	0.02655147	0.84904867	0.07558131	0.10674067	1.09627319	1.87676885
56.6	0.02582573	0.84872444	0.07545489	0.10704808	1.09655833	1.87827323
56.8	0.02572516	0.8486645	0.07495664	0.10673184	1.0967051	1.88044533
57.0	0.02525001	0.85007364	0.07618658	0.10693273	1.09786048	1.88219439
57.2	0.02460747	0.8487891	0.07559673	0.10566476	1.09783268	1.88364861
57.4	0.02413663	0.84935738	0.07512772	0.10569562	1.09822167	1.8861702
57.6	0.02491013	0.8490101	0.07620736	0.10553706	1.09913659	1.88888922
57.8	0.0254438	0.84959449	0.07578239	0.10547712	1.10009771	1.89185012
58.0	0.02470957	0.84986361	0.07610068	0.1058376	1.10047488	1.89409885
58.2	0.02526351	0.85028136	0.07642512	0.10588932	1.10143431	1.89710626
58.4	0.02446899	0.84966711	0.07483298	0.10533611	1.10118876	1.89935395
58.6	0.02407808	0.84995691	0.07587243	0.10602192	1.10215355	1.90152323
58.8	0.02511569	0.85204501	0.07655004	0.10685452	1.10431584	1.90543613
59.0	0.02375985	0.85116601	0.07557861	0.10667496	1.10387129	1.90743857
59.2	0.02413943	0.85278408	0.07671793	0.10722599	1.10506932	1.91033735
59.4	0.02509744	0.85355234	0.07740586	0.10859639	1.10625122	1.91374525
59.6	0.02431256	0.85224124	0.07519254	0.10679473	1.10580916	1.91399614
59.8	0.0247411	0.85389607	0.0764099	0.10823825	1.10716334	1.91710144
60.0	0.02467575	0.8529217	0.07638251	0.10745676	1.10681927	1.91874762
60.2	0.02533502	0.85354684	0.07758156	0.10804827	1.10815373	1.92187107
60.4	0.02680131	0.85505715	0.07764767	0.1094132	1.10990689	1.92492197
60.6	0.02678134	0.85587812	0.07833284	0.10983069	1.11028229	1.92646724
60.8	0.02719514	0.85546234	0.07853405	0.10931404	1.1107521	1.92947982
61.0	0.02802628	0.85710997	0.07951998	0.1100195	1.11276819	1.93191369
61.2	0.0279311	0.85575743	0.07920096	0.11010558	1.1124007	1.93490555
61.4	0.02864349	0.85713289	0.07937767	0.11047157	1.11260458	1.93603745
61.6	0.02965795	0.85717835	0.07974573	0.11075408	1.11352264	1.93865638
61.8	0.0283563	0.8567982	0.07805912	0.10950657	1.11298747	1.94018824
62.0	0.02838585	0.85718099	0.07917985	0.10972085	1.11354062	1.94317732
62.2	0.02906664	0.85711216	0.0780849	0.11027817	1.11459221	1.94502607
62.4	0.02851141	0.85636541	0.0780252	0.10975548	1.11425109	1.94648611
62.6	0.028242	0.85752967	0.07946484	0.11133148	1.11511966	1.95033667
62.8	0.02953693	0.85864337	0.08083606	0.11183659	1.11653512	1.95317689
63.0	0.02814849	0.85855776	0.08106041	0.11184873	1.11614077	1.95529902
63.2	0.02927467	0.85890586	0.08155025	0.11240519	1.11740746	1.95762358
63.4	0.02959778	0.85887867	0.08205768	0.1131448	1.11782779	1.9593055
63.6	0.02938004	0.85917862	0.08219073	0.11323136	1.11884717	1.96131668
63.8	0.03019823	0.85996993	0.08375345	0.11407242	1.11949409	1.96470826
64.0	0.02968515	0.85979764	0.08391524	0.11341047	1.11977614	1.96617754
64.2	0.03021382	0.85987894	0.0839403	0.11301802	1.11993952	1.96776163
64.4	0.03035452	0.86155344	0.08454096	0.11432774	1.12168425	1.97060956
64.6	0.02997437	0.86189508	0.08468409	0.11359055	1.12135393	1.97195676
64.8	0.02967221	0.86104235	0.08447548	0.11326871	1.12182299	1.97525551
65.0	0.02978491	0.86254492	0.08439315	0.1142791	1.12295015	1.97621226
65.2	0.02887934	0.86085783	0.08421495	0.11246406	1.12163902	1.97664841
65.4	0.0284129	0.86154675	0.08401459	0.1131065	1.12138888	1.97835487
65.6	0.0289143	0.86214522	0.08417053	0.11318304	1.12194405	1.98117432
65.8	0.02827099	0.86174336	0.08335845	0.11278957	1.12179396	1.98079571
66.0	0.02872442	0.86200424	0.08429574	0.11347973	1.12346324	1.98293449
66.2	0.02934292	0.86192449	0.08433956	0.11342956	1.12410068	1.9846471
66.4	0.02843843	0.86232711	0.08425983	0.11300494	1.12350111	1.98614609
66.6	0.02836032	0.86355793	0.08542307	0.11418239	1.12437141	1.98918009
66.8	0.02921894	0.86323449	0.08614565	0.11382172	1.12560532	1.99066788
67.0	0.0283877	0.86292615	0.08605616	0.11376677	1.12518917	1.99212198
67.2	0.02894102	0.8622669	0.08562472	0.11341338	1.12561094	1.99361685
67.4	0.02960136	0.86352183	0.08686209	0.11445158	1.12651821	1.9961656
67.6	0.02933024	0.86276906	0.08661106	0.11335417	1.1268003	1.99733259
67.8	0.03002802	0.86287055	0.08719578	0.11368867	1.12686857	1.99943602
68.0	0.02955553	0.86345329	0.08697335	0.11396919	1.12687475	2.00040514
68.2	0.02972958	0.86309718	0.08682305	0.11455272	1.12761957	2.0016269
68.4	0.02951742	0.86347363	0.08703045	0.11480066	1.12867744	2.00442199
68.6	0.02991334	0.86328546	0.08721521	0.1141725	1.12842942	2.00594742
68.8	0.02925577	0.86303073	0.08796803	0.1152003	1.12916245	2.00809713
69.0	0.02955839	0.8631711	0.08690586	0.1152369	1.12857103	2.00869297
69.2	0.02913414	0.86207179	0.08761792	0.11468433	1.12900617	2.01088073
69.4	0.02807619	0.86441314	0.08798005	0.1164471	1.12940823	2.01353371
69.6	0.02932803	0.8641897	0.08804906	0.1163659	1.12972766	2.01454085
69.8	0.02822254	0.86381532	0.08724186	0.11604801	1.12964045	2.01509835
70.0	0.02867256	0.86410081	0.08773332	0.11655072	1.13061548	2.01815833
70.2	0.02854577	0.86530279	0.08773701	0.11606024	1.13052383	2.02029595
70.4	0.02727293	0.8647222	0.08588303	0.11527277	1.12954102	2.02129687
70.6	0.02754495	0.86581923	0.08720507	0.11614659	1.13054925	2.02287452
70.8	0.02794631	0.86553455	0.08740891	0.11568671	1.13126814	2.02431104
71.0	0.02831552	0.86569584	0.08734474	0.11530311	1.13130969	2.02570345
71.2	0.02930477	0.86643612	0.08808513	0.11602954	1.13212983	2.02826973
71.4	0.02868143	0.86674975	0.08790922	0.11565586	1.13208702	2.028977
71.6	0.02784848	0.86547329	0.08678064	0.1152199	1.13157369	2.02862227
71.8	0.02990207	0.86684652	0.08857877	0.11671638	1.13343587	2.03176887
72.0	0.0289862	0.86639811	0.08768722	0.1160365	1.13280468	2.03202628
72.2	0.02955655	0.86667512	0.08807645	0.11637577	1.13399248	2.03370667
72.4	0.02955434	0.86597253	0.08850114	0.11586898	1.13423118	2.03465278
72.6	0.02934388	0.86643236	0.08871909	0.11674432	1.13481562	2.03652605
72.8	0.03000033	0.86718938	0.08944192	0.11783318	1.13609857	2.03841045
73.0	0.02905397	0.86641954	0.08878565	0.11684689	1.13532046	2.03869063
73.2	0.02863823	0.86694937	0.08900079	0.11688091	1.13681288	2.04009172
73.4	0.0289575	0.86821057	0.08989185	0.11742047	1.13665375	2.0417677
73.6	0.02891674	0.86755567	0.08872656	0.11625449	1.13632049	2.04279009
73.8	0.02892944	0.86788288	0.08960918	0.11710398	1.13723984	2.0445007
74.0	0.02982777	0.86919061	0.09109992	0.11896286	1.13875509	2.0469432
74.2	0.02826139	0.86855738	0.09002949	0.11716738	1.13824444	2.04783412
74.4	0.02814838	0.86814168	0.08973671	0.11738122	1.13855921	2.04893751
74.6	0.02854993	0.86938479	0.09163417	0.11865446	1.13932521	2.05053614
74.8	0.02899162	0.86937112	0.09111829	0.11767814	1.13934797	2.05213312
75.0	0.02891311	0.8697412	0.09161431	0.11804997	1.14040445	2.05343063
75.2	0.02941343	0.87035432	0.09254406	0.118658	1.14107628	2.05626269
75.4	0.02901513	0.87086261	0.09215893	0.1180602	1.14131969	2.05719548
75.6	0.02902257	0.87124617	0.09235199	0.11818877	1.14168261	2.05863038
75.8	0.03041781	0.87214779	0.09438096	0.11851866	1.14317076	2.06145998
76.0	0.02985682	0.87259032	0.09344917	0.11867735	1.14304649	2.06150751
76.2	0.03053481	0.87337866	0.09412707	0.11957464	1.14373726	2.06364728
76.4	0.0300053	0.87265462	0.09290842	0.11972011	1.143848	2.06444564
76.6	0.03097306	0.87354571	0.09437921	0.12045145	1.14522175	2.06753118
76.8	0.03109306	0.87384018	0.09469108	0.12037164	1.14541084	2.06790795
77.0	0.03052068	0.87395146	0.09418513	0.12013724	1.1454654	2.06918982
77.2	0.03139351	0.87489912	0.09420809	0.12093157	1.14631586	2.07140668
77.4	0.03120017	0.87530121	0.0948024	0.12112082	1.14568722	2.0729773
77.6	0.03019348	0.87459567	0.09383576	0.1204463	1.14530138	2.07333349
77.8	0.03102767	0.87383343	0.09492201	0.12241771	1.14630138	2.07506515
78.0	0.03086544	0.87388235	0.09557974	0.12293651	1.14645764	2.07693787
78.2	0.02997922	0.87296267	0.09442912	0.12187943	1.14619891	2.0778445
78.4	0.03016624	0.87338773	0.09478503	0.12251023	1.14584118	2.07859521
78.6	0.03047839	0.87401678	0.0955622	0.12298686	1.14605444	2.07993664
78.8	0.02968919	0.87332272	0.09477936	0.12219876	1.14662873	2.08047854
79.0	0.03110008	0.87505015	0.09605475	0.12347435	1.14849314	2.08275028
79.2	0.03078522	0.87387319	0.09502247	0.12250593	1.14707416	2.0839084
79.4	0.03044394	0.87491391	0.09532412	0.12197958	1.14733065	2.08439555
79.6	0.02979661	0.87494137	0.09522796	0.12223197	1.14756258	2.08487585
79.8	0.03030357	0.87399123	0.09448333	0.12201198	1.14779952	2.08543804
80.0	0.03013952	0.8748264	0.09451548	0.12197246	1.14784897	2.08597428
80.2	0.03035225	0.87435021	0.09493694	0.12199644	1.14705302	2.08729551
80.4	0.03100849	0.87437238	0.09512483	0.12211399	1.14801303	2.08891554
80.6	0.03152392	0.87459182	0.09578811	0.12206259	1.14878394	2.09011772
80.8	0.03061045	0.87380169	0.0953799	0.12171134	1.14780517	2.09004896
81.0	0.03086371	0.87416259	0.09492501	0.12188402	1.14846012	2.09209428
81.2	0.03115001	0.8747798	0.09641463	0.12280021	1.14800164	2.09361896
81.4	0.03150781	0.87488943	0.09800276	0.12246466	1.14831364	2.09440652
81.6	0.03087644	0.87406844	0.09811713	0.12226635	1.14893411	2.09509147
81.8	0.03152827	0.87466312	0.09881893	0.12295289	1.14962017	2.09690258
82.0	0.03162939	0.87483544	0.09967964	0.12290646	1.15021455	2.09816155
82.2	0.03211668	0.87655247	0.10033247	0.12362886	1.15078405	2.09973038
82.4	0.03128269	0.87572419	0.0994332	0.12392228	1.15066582	2.10048055
82.6	0.03169247	0.87578453	0.09999623	0.12359491	1.15164246	2.10210848
82.8	0.03108659	0.87622412	0.09962204	0.12409995	1.15250534	2.10299479
83.0	0.03205275	0.87834177	0.10051265	0.12553359	1.15426833	2.10596103
83.2	0.0308402	0.8772449	0.09931016	0.12450721	1.15315867	2.10626613
83.4	0.0319021	0.879092	0.10040284	0.12595575	1.15479324	2.10806721
83.6	0.03092712	0.87859676	0.10001375	0.1253852	1.15414831	2.1083782
83.8	0.03150101	0.87936951	0.09953384	0.12576929	1.15445427	2.10911573
84.0	0.0309566	0.87947478	0.09961341	0.12533856	1.1545887	2.11014575
84.2	0.03120167	0.8787269	0.0999632	0.12615349	1.1547191	2.11193601
84.4	0.03113867	0.87942462	0.09969805	0.12599889	1.15562616	2.11343711
84.6	0.03030612	0.87916061	0.09922996	0.12645969	1.15641338	2.11291981
84.8	0.03029424	0.87850764	0.09945761	0.12643316	1.15527921	2.11425908
85.0	0.03104283	0.88021078	0.10012939	0.12732016	1.15732348	2.11556353
85.2	0.03158722	0.88022997	0.10187611	0.12788023	1.15737319	2.11745954
85.4	0.03165484	0.87980161	0.10201758	0.12717942	1.15770146	2.11811408
85.6	0.03150223	0.87976006	0.1018657	0.12759747	1.15833048	2.11887302
85.8	0.03224888	0.88002891	0.10153665	0.1274471	1.15789846	2.11970182
86.0	0.03199127	0.8791132	0.10139403	0.12716748	1.15813131	2.12018063
86.2	0.0325553	0.8794279	0.10184736	0.12756306	1.15767911	2.12139912
86.4	0.03156137	0.87877933	0.10118544	0.12785166	1.15783028	2.120923
86.6	0.032545	0.87962714	0.10277763	0.12800766	1.15827874	2.12265256
86.8	0.03242397	0.88033912	0.10360793	0.12864456	1.15896479	2.12376842
87.0	0.03297752	0.87996079	0.10328387	0.12857821	1.15897224	2.12460015
87.2	0.03326353	0.8801194	0.10279922	0.12820961	1.15797626	2.12443739
87.4	0.0336671	0.88031841	0.10334318	0.12855662	1.15751841	2.12564132
87.6	0.03322759	0.88067402	0.10342117	0.12837003	1.15771946	2.12711391
87.8	0.03470545	0.88137291	0.10342235	0.12897246	1.15860808	2.12816712
88.0	0.03336817	0.88024027	0.10334595	0.12832973	1.15847311	2.12876961
88.2	0.03387501	0.8800631	0.10462553	0.12892279	1.15927271	2.13087624
88.4	0.03391536	0.88169826	0.10458808	0.12936158	1.16055809	2.13194611
88.6	0.03422118	0.88117521	0.10472242	0.13073844	1.16123171	2.13334916
88.8	0.03470664	0.88122711	0.10497569	0.13071505	1.16084294	2.13460025
89.0	0.03409353	0.88092436	0.10562431	0.13059411	1.16262763	2.13545063
89.2	0.03504325	0.88064406	0.10578905	0.13109211	1.16278808	2.13805134
89.4	0.03463254	0.88031499	0.10578993	0.13082817	1.16291662	2.13947561
89.6	0.033397	0.87956096	0.10568598	0.13032952	1.16220249	2.13918419
89.8	0.03404499	0.88044624	0.10536967	0.13060473	1.16259288	2.14071481
90.0	0.0332981	0.87929417	0.10489828	0.12946891	1.1626347	2.13995977
90.2	0.03351484	0.879706	0.10548236	0.12975482	1.16302204	2.14125521
90.4	0.03384474	0.8811541	0.10635084	0.13133003	1.1637362	2.14208625
90.6	0.03346029	0.88081099	0.10667823	0.13062539	1.1634406	2.14308422
90.8	0.03325454	0.88085967	0.10670062	0.13007271	1.16270234	2.14311538
91.0	0.03340766	0.88131852	0.10518927	0.13020649	1.16280215	2.14305668
91.2	0.03260994	0.88173965	0.10593482	0.13054821	1.16207816	2.14431372
91.4	0.03333094	0.88243577	0.10638418	0.13063887	1.16251559	2.14615041
91.6	0.03207843	0.88192306	0.10496468	0.13019031	1.16192189	2.14611715
91.8	0.03334342	0.88196053	0.10537996	0.13030707	1.16209606	2.14644237
92.0	0.03333419	0.88242358	0.10589797	0.13092226	1.16263025	2.14680311
92.2	0.03428763	0.88287845	0.10768506	0.13145674	1.16368751	2.14930685
92.4	0.03431678	0.88435901	0.10708043	0.13247984	1.16398558	2.14925578
92.6	0.03456973	0.88360171	0.10776434	0.13362942	1.16459503	2.1502767
92.8	0.03415465	0.88376138	0.10792064	0.13232331	1.16480602	2.15016163
93.0	0.03316827	0.88376839	0.108433	0.13314255	1.16509699	2.15178576
93.2	0.0341879	0.88371676	0.10906207	0.13330288	1.16504707	2.15281075
93.4	0.03289826	0.88343072	0.10958313	0.13325867	1.16456585	2.15345565
93.6	0.03232648	0.88316118	0.10914776	0.13272161	1.1646432	2.15251036
93.8	0.03352158	0.88377268	0.10909298	0.13328853	1.16597854	2.15414628
94.0	0.03319881	0.88380197	0.10886034	0.13304281	1.16576933	2.15407805
94.2	0.03354108	0.88404343	0.11032878	0.13393982	1.16719523	2.15649789
94.4	0.03392863	0.88466728	0.11019783	0.13461065	1.16702286	2.15747246
94.6	0.03237884	0.88311614	0.10916864	0.13294349	1.16621955	2.15643265
94.8	0.03306153	0.8837754	0.10910456	0.13302717	1.16588427	2.15817457
95.0	0.03234226	0.88369286	0.10883874	0.13324331	1.16643888	2.15918841
95.2	0.03238274	0.88320864	0.1098559	0.13293297	1.16627364	2.16015304
95.4	0.03277199	0.88373407	0.10882606	0.13215028	1.16596015	2.16061298
95.6	0.03216344	0.8832757	0.10818783	0.13179007	1.16594197	2.16097134
95.8	0.03366531	0.88386353	0.10956019	0.1325079	1.16734991	2.16189244
96.0	0.03421162	0.88532418	0.11104522	0.13277405	1.1677629	2.16349064
96.2	0.03419803	0.88532248	0.11232502	0.13335128	1.16902447	2.16555953
96.4	0.03391352	0.8856141	0.11056777	0.13292598	1.16791791	2.16488148
96.6	0.03416153	0.88612294	0.11234051	0.13404057	1.16916726	2.16735693
96.8	0.03337406	0.88609519	0.11275937	0.13300627	1.16900678	2.16694228
97.0	0.03374537	0.88741703	0.11379038	0.13513728	1.16956867	2.16918178
97.2	0.03502427	0.88763164	0.11493753	0.13507881	1.17008115	2.1697271
97.4	0.03445136	0.88759572	0.11529796	0.13555522	1.17043345	2.17038732
97.6	0.03407804	0.88745039	0.11530594	0.13579156	1.17041198	2.17017195
97.8	0.03369643	0.88688339	0.11474024	0.13538982	1.16997217	2.17083634
98.0	0.03470348	0.88837333	0.11544193	0.1365466	1.17067963	2.17135977
98.2	0.03421862	0.88710117	0.11568137	0.13684205	1.17149706	2.17270983
98.4	0.03481935	0.8878464	0.11554863	0.13693963	1.17080088	2.17302511
98.6	0.03431087	0.88821435	0.11582269	0.13682762	1.17059866	2.17311814
98.8	0.03605692	0.88966307	0.11725478	0.13845619	1.17213452	2.17592909
99.0	0.03616095	0.88962483	0.11711674	0.13871865	1.17306934	2.17620699
99.2	0.0370791	0.88981593	0.11734695	0.13814376	1.1735542	2.17601714
99.4	0.03674187	0.88938449	0.11609833	0.13797874	1.17280943	2.176716
99.6	0.03560149	0.88854388	0.11640849	0.1376709	1.17335365	2.1766695
99.8	0.03690402	0.8880298	0.11631475	0.13738941	1.17384561	2.17716145
100.0	0.03673705	0.88908254	0.11642605	0.13785361	1.17426417	2.1789809
100.2	0.03572129	0.88693776	0.1149186	0.13711145	1.17311341	2.17846298
100.4	0.0360037	0.88712008	0.11404164	0.13656889	1.17251571	2.17863259
100.6	0.03515889	0.88678947	0.11465317	0.13668558	1.17345147	2.17977503
100.8	0.03554582	0.8871808	0.11475688	0.13636693	1.17339788	2.17980215
101.0	0.03705805	0.88860976	0.11546894	0.13805126	1.17370958	2.18268207
101.2	0.03535987	0.88572373	0.11476292	0.13697187	1.1725369	2.18123902
101.4	0.03561479	0.88632973	0.11511547	0.13649148	1.17231204	2.18206512
101.6	0.03479227	0.8868316	0.11507273	0.13688497	1.17199845	2.18211594
101.8	0.03563482	0.88667197	0.11505183	0.13658825	1.17224174	2.18258183
102.0	0.03640922	0.88866344	0.11669996	0.13802797	1.17278268	2.18423257
102.2	0.03632083	0.88836189	0.11688804	0.13847262	1.17283451	2.18549442
102.4	0.03728007	0.89033839	0.11879939	0.13872712	1.17406645	2.18639218
102.6	0.03656691	0.88970965	0.11862868	0.13925293	1.17426908	2.18766385
102.8	0.03811237	0.89069908	0.11956083	0.14000581	1.17521239	2.18897341
103.0	0.03769623	0.89074125	0.11942244	0.13919804	1.17596783	2.18844219
103.2	0.0374827	0.8908911	0.11940985	0.13872626	1.17602929	2.18939119
103.4	0.03693486	0.89056803	0.11883508	0.13899538	1.17585215	2.18976123
103.6	0.03621728	0.89024103	0.11878348	0.13849571	1.1760976	2.18976065
103.8	0.0374304	0.89105193	0.11870794	0.13905924	1.17678091	2.19109206
104.0	0.03624259	0.89207477	0.11847229	0.14008868	1.17736036	2.19290664
104.2	0.03576258	0.89001912	0.11758559	0.13977978	1.17620116	2.19268291
104.4	0.03656687	0.89210995	0.11844051	0.14053267	1.17803771	2.19419356
104.6	0.03570004	0.89148931	0.11797224	0.14028799	1.17750464	2.19436984
104.8	0.03709557	0.89311074	0.11802124	0.14145358	1.17791943	2.19591047
105.0	0.03693408	0.89292462	0.11850949	0.14182373	1.17769699	2.19631076
105.2	0.03553332	0.89141535	0.11880713	0.14188383	1.17773134	2.19610091
105.4	0.03679937	0.893239	0.11944827	0.14215945	1.17813728	2.19703223
105.6	0.03692752	0.89331469	0.12106525	0.14287702	1.17857208	2.19791865
105.8	0.03833744	0.89401669	0.12156042	0.1438221	1.17969646	2.19933467
106.0	0.03801003	0.89419729	0.12231301	0.14364509	1.17920303	2.19936622
106.2	0.03818281	0.89391072	0.12213123	0.14365285	1.17908823	2.19995267
106.4	0.03870784	0.89369843	0.12369322	0.14342796	1.17967054	2.20095838
106.6	0.03801001	0.89265013	0.12314708	0.14367671	1.17832366	2.20068083
106.8	0.03775057	0.89334077	0.12345544	0.14247321	1.17811505	2.20041516
107.0	0.03860012	0.89434291	0.12417285	0.14300549	1.17882205	2.20195907
107.2	0.03859213	0.89395711	0.12401415	0.14314852	1.17913642	2.2028735
107.4	0.03810338	0.89300447	0.12350743	0.14251022	1.1782377	2.20248448
107.6	0.03804078	0.89436314	0.12459907	0.14363636	1.17950253	2.2041599
107.8	0.03833942	0.8949882	0.12424995	0.14407097	1.17975569	2.20480068
108.0	0.03755412	0.89444539	0.12355376	0.14409949	1.18002581	2.20548321
108.2	0.0363224	0.89334502	0.12231186	0.14330335	1.17887696	2.20435505
108.4	0.03645822	0.89408419	0.12258467	0.14308388	1.17907092	2.20488098
108.6	0.03652912	0.89359316	0.12260636	0.14318731	1.1791759	2.20537369
108.8	0.03631244	0.89362206	0.12210125	0.14316865	1.17932397	2.20571083
109.0	0.03587477	0.89316603	0.12327918	0.14320906	1.17990404	2.20614254
109.2	0.0357627	0.89292801	0.12398207	0.14404187	1.18076448	2.20732155
109.4	0.0362672	0.89367488	0.12353014	0.14398162	1.18046836	2.20668738
109.6	0.03615856	0.89380052	0.12456239	0.14359015	1.18092591	2.20834638
109.8	0.03558743	0.89351686	0.12301856	0.14289677	1.18038863	2.20699438
110.0	0.03587697	0.89396071	0.12327213	0.1423032	1.17949668	2.20720182
110.2	0.03661211	0.89385194	0.12339657	0.14236701	1.17909891	2.20809201
110.4	0.03612846	0.89263264	0.12366761	0.14225226	1.17931551	2.20808746
110.6	0.03572009	0.89280553	0.12279856	0.14232716	1.17824522	2.20738414
110.8	0.03506312	0.89271205	0.1227773	0.14120659	1.1778079	2.20814168
111.0	0.03633379	0.89392182	0.12340562	0.14246607	1.17876272	2.21008329
111.2	0.0362304	0.89364014	0.12366699	0.14300851	1.17968338	2.20918676
111.4	0.03609743	0.89352168	0.12284688	0.14248916	1.17812762	2.20963691
111.6	0.03656935	0.89443563	0.12304914	0.1431357	1.17975044	2.20996307
111.8	0.03710022	0.8943005	0.12347342	0.14308582	1.17997383	2.21150174
112.0	0.03685185	0.89351603	0.12335779	0.14306964	1.17972171	2.21151241
112.2	0.03688031	0.89316895	0.12336328	0.14271797	1.17994714	2.21132657
112.4	0.03780286	0.89407993	0.12562801	0.1443147	1.18098756	2.21344496
112.6	0.03775134	0.8937842	0.12487911	0.14439689	1.18184198	2.21436956
112.8	0.03768242	0.8939965	0.12565858	0.14459048	1.18263141	2.21480202
113.0	0.038328	0.89488936	0.12717733	0.14608606	1.18359049	2.2172429
113.2	0.03860772	0.89542453	0.12815245	0.14731733	1.18422488	2.21788818
113.4	0.03688841	0.89481518	0.12667329	0.14628269	1.18315445	2.21680782
113.6	0.03727752	0.89601017	0.12785045	0.14698768	1.18399174	2.21863483
113.8	0.03686571	0.89588857	0.1274955	0.14654296	1.18371748	2.21795952
114.0	0.0374928	0.89669548	0.12798486	0.14762548	1.18443143	2.22047962
114.2	0.03750782	0.89597601	0.12838549	0.14774978	1.18380051	2.21968316
114.4	0.03687668	0.8964364	0.12854981	0.1477783	1.18431756	2.22033634
114.6	0.03669533	0.89668752	0.12880652	0.14772796	1.18376689	2.22053723
114.8	0.03659587	0.89737878	0.12909731	0.14815133	1.18392591	2.22177314
115.0	0.03675253	0.89772028	0.12941997	0.14813724	1.18440865	2.22168501
115.2	0.03672949	0.89770869	0.12870906	0.14766128	1.1836977	2.2203241
115.4	0.03727625	0.89718613	0.12871407	0.14790816	1.18324518	2.22148038
115.6	0.03728198	0.89668221	0.12842467	0.14667735	1.18401127	2.22091564
115.8	0.03884375	0.89751347	0.13007812	0.14786289	1.1845867	2.22247106
116.0	0.03831139	0.89665724	0.12858387	0.14697805	1.18395355	2.2217378
116.2	0.03794552	0.89635559	0.12973553	0.14672771	1.18411218	2.22157645
116.4	0.03847114	0.89717926	0.12986866	0.14795864	1.18459554	2.223268
116.6	0.03741374	0.89640025	0.12842711	0.1472647	1.18388621	2.22196668
116.8	0.03820415	0.89686112	0.13065282	0.14859179	1.18512852	2.22331065
117.0	0.03761648	0.89636812	0.12936246	0.14816728	1.18370405	2.22433562
117.2	0.03780787	0.89645974	0.13014559	0.14876484	1.18489556	2.22413878
117.4	0.03669783	0.89554769	0.1292496	0.14821412	1.18423573	2.22412875
117.6	0.03814	0.89705314	0.13024281	0.14967131	1.18514657	2.22585782
117.8	0.03751066	0.89643902	0.13075351	0.15009117	1.18597837	2.22651289
118.0	0.03717569	0.89571886	0.13011947	0.14941054	1.18589759	2.22686707
118.2	0.03757378	0.89682207	0.1317508	0.14994137	1.18570259	2.22647034
118.4	0.03745482	0.89732428	0.132184	0.15002781	1.18638302	2.22842774
118.6	0.03659278	0.89655709	0.13261855	0.15010019	1.18654251	2.2285953
118.8	0.03681219	0.89709978	0.13240009	0.15006369	1.18642925	2.22877604
119.0	0.03628309	0.89729384	0.13227652	0.14945398	1.18634374	2.22837362
119.2	0.03727011	0.8974607	0.13262162	0.14999845	1.18687782	2.22983034
119.4	0.03804001	0.8969584	0.13285704	0.15052294	1.18736037	2.2310333
119.6	0.03770158	0.89688698	0.13263554	0.14901557	1.18751059	2.23061159
119.8	0.03899457	0.89809874	0.13323664	0.15063702	1.18816191	2.2325642
120.0	0.03765487	0.89808326	0.13289365	0.15048551	1.18822671	2.23271489
120.2	0.03785374	0.89797551	0.13329026	0.15042731	1.18833794	2.23257829
120.4	0.03812228	0.8983383	0.13208138	0.15034859	1.18808926	2.23326217
120.6	0.03674021	0.89824909	0.1323086	0.15028786	1.18747283	2.23271801
120.8	0.03737375	0.89810303	0.13268136	0.15049366	1.18822608	2.23399981
121.0	0.0376762	0.89857397	0.13163448	0.15000072	1.18755763	2.23388109
121.2	0.03744586	0.89797554	0.13190729	0.15038495	1.18791334	2.23312544
121.4	0.03752803	0.89795462	0.13151515	0.15038712	1.18766499	2.23370009
121.6	0.03747288	0.89819274	0.13133703	0.15091307	1.18779777	2.23392818
121.8	0.03723425	0.89755136	0.13252942	0.15124954	1.1883571	2.23423475
122.0	0.03688696	0.89702973	0.13238943	0.14995061	1.18780477	2.2338833
122.2	0.03691922	0.89759079	0.13394455	0.15143557	1.18788045	2.23462047
122.4	0.03648943	0.89726349	0.13337078	0.15062315	1.18748473	2.23524573
122.6	0.03671935	0.89660965	0.13376943	0.15022333	1.18756196	2.23483061
122.8	0.03651366	0.89628252	0.13288654	0.14972299	1.18672508	2.23477926
123.0	0.03759042	0.89749743	0.13428988	0.15047479	1.18710854	2.2362269
123.2	0.03846009	0.89699294	0.13452099	0.15041822	1.18759406	2.23727468
123.4	0.03822973	0.89724298	0.13403948	0.15010265	1.18760173	2.23700126
123.6	0.03891581	0.8982617	0.13501153	0.15023348	1.18783498	2.23804115
123.8	0.03900613	0.89950349	0.13472727	0.15137409	1.1889899	2.23877011
124.0	0.03904578	0.89949664	0.13516522	0.15151596	1.18921827	2.23936225
124.2	0.03943937	0.90008851	0.13500035	0.15086985	1.18962448	2.23993827
124.4	0.03950049	0.90086329	0.13567527	0.1512152	1.19014499	2.24095809
124.6	0.03908003	0.90056005	0.13527774	0.15113647	1.19042826	2.24085299
124.8	0.03994427	0.90164158	0.13505016	0.15160575	1.19108866	2.24171854
125.0	0.03927227	0.90073547	0.13485847	0.15071103	1.19035202	2.2403456
125.2	0.03894084	0.90094832	0.13537892	0.15109312	1.18984631	2.2408157
125.4	0.03950329	0.901831	0.13617907	0.15228874	1.19107346	2.24253857
125.6	0.04050634	0.90180222	0.13720382	0.15325571	1.19209456	2.24381858
125.8	0.03939659	0.90103568	0.13727541	0.15391226	1.19194936	2.24423546
126.0	0.03964884	0.90129037	0.13886365	0.15510202	1.19264988	2.24521134
126.2	0.0395738	0.90154422	0.13844198	0.15538784	1.19229498	2.24517206
126.4	0.03986012	0.90151622	0.13868493	0.15512507	1.1919822	2.24514239
126.6	0.03990609	0.90089133	0.13916885	0.15521817	1.19190536	2.24531059
126.8	0.03885687	0.89963682	0.13741627	0.15513744	1.19080321	2.24475109
127.0	0.04004066	0.90051185	0.13948864	0.15565445	1.19113439	2.24603439
127.2	0.03934817	0.89937524	0.13834732	0.15526554	1.19061857	2.24471513
127.4	0.04004297	0.90070454	0.13995669	0.15608033	1.19149647	2.24603455
127.6	0.03931054	0.90033699	0.13906202	0.15589856	1.19118155	2.24566158
127.8	0.03832501	0.89949292	0.13850655	0.15603149	1.1914919	2.24554816
128.0	0.03890544	0.89926356	0.13927193	0.15567674	1.19126477	2.24639101
128.2	0.03804811	0.8997556	0.13905102	0.15521483	1.19225116	2.24621975
128.4	0.03976097	0.90104959	0.14104335	0.15573661	1.19316375	2.24777527
128.6	0.03978581	0.901498	0.14054547	0.15465686	1.19311624	2.24774358
128.8	0.03935321	0.90196488	0.14076954	0.15471755	1.19303281	2.24801076
129.0	0.03839546	0.90100758	0.14119487	0.15425254	1.19235036	2.24705313
129.2	0.03938455	0.90291578	0.14213458	0.1557124	1.19320745	2.2487817
129.4	0.04035559	0.90325004	0.14233991	0.1562603	1.19375321	2.24977509
129.6	0.04094138	0.90364939	0.14365345	0.15673985	1.19446261	2.25078495
129.8	0.0392456	0.90241147	0.142405	0.15600823	1.19345618	2.2502289
130.0	0.04087711	0.90352555	0.14453551	0.15682003	1.19455801	2.25123792
130.2	0.0409963	0.90438903	0.14333339	0.1562629	1.19432052	2.25094216
130.4	0.0403139	0.90328827	0.14368646	0.15633187	1.19390844	2.25053521
130.6	0.0403307	0.90211169	0.14381022	0.15582514	1.19323508	2.25089568
130.8	0.0401978	0.90136434	0.14189988	0.15554447	1.19234244	2.25020957
131.0	0.04078823	0.90188552	0.14348601	0.15580543	1.19275928	2.25064969
131.2	0.03983649	0.90080253	0.14205398	0.15481125	1.19193808	2.24993666
131.4	0.04015983	0.90111248	0.14289606	0.15564979	1.19305456	2.25117971
131.6	0.03961429	0.8998968	0.14169062	0.15527594	1.19303882	2.25094253
131.8	0.04031991	0.90003108	0.14252344	0.15558041	1.19374407	2.25189334
132.0	0.03966185	0.90141373	0.14273119	0.15598779	1.19392877	2.25299279
132.2	0.04026496	0.9011447	0.14316099	0.15623838	1.19477217	2.25326722
132.4	0.04146922	0.90308692	0.1447695	0.15681206	1.1953732	2.25514031
132.6	0.04043116	0.9025887	0.14335822	0.15601561	1.19493254	2.25423681
132.8	0.04067523	0.90220625	0.1431897	0.15644136	1.19506382	2.25488984
133.0	0.04073823	0.90225958	0.14330813	0.15631962	1.1945554	2.25497315
133.2	0.04153598	0.90350153	0.14429422	0.15788271	1.19508138	2.2552532
133.4	0.04220755	0.90315504	0.14443543	0.15795696	1.19484718	2.25634497
133.6	0.04077717	0.90244601	0.14460104	0.1575416	1.19424233	2.25566533
133.8	0.04133337	0.90238381	0.14506863	0.15756001	1.19468969	2.25613088
134.0	0.04164785	0.90278668	0.14464873	0.15836439	1.19538992	2.25612748
134.2	0.04109267	0.90245497	0.14459442	0.15759826	1.19438828	2.25576927
134.4	0.04104473	0.9019179	0.1449475	0.15782299	1.1944126	2.2558587
134.6	0.04128242	0.90209821	0.14448515	0.15770182	1.19457168	2.25667268
134.8	0.04086297	0.9033069	0.14342259	0.15825263	1.19431261	2.25689591
135.0	0.04090381	0.90323358	0.14464029	0.15828691	1.19456094	2.25776063
135.2	0.04127155	0.90298837	0.14487267	0.15784372	1.19430236	2.25846217
135.4	0.04099138	0.9031666	0.14586983	0.15820361	1.19448796	2.25862546
135.6	0.04148724	0.90364284	0.14551265	0.15845024	1.19492181	2.25916508
135.8	0.04135211	0.90495805	0.14613775	0.15893857	1.19511297	2.2599733
136.0	0.04023044	0.9053237	0.1471075	0.15903806	1.19480432	2.26036424
136.2	0.04042461	0.90415386	0.14730312	0.1581552	1.19451976	2.25981024
136.4	0.04099122	0.90600284	0.14830966	0.15881736	1.19490968	2.26109044
136.6	0.04130841	0.90627054	0.14841431	0.15870545	1.19481268	2.26038921
136.8	0.04116539	0.90651924	0.14866353	0.15935586	1.19585532	2.26129
137.0	0.03961667	0.90569756	0.14929768	0.15897232	1.19509142	2.26142685
137.2	0.04079586	0.90720555	0.15077832	0.16045635	1.19653834	2.26199913
137.4	0.04066948	0.90616521	0.1500539	0.15956905	1.19619755	2.26278697
137.6	0.03987368	0.90520103	0.14909397	0.15935526	1.19575712	2.26223514
137.8	0.04126163	0.90644398	0.14990221	0.16014828	1.1977629	2.26364093
138.0	0.04074858	0.90590794	0.14893912	0.16035212	1.19739	2.26314195
138.2	0.04073977	0.90530087	0.1501699	0.15985707	1.19771602	2.26327464
138.4	0.04101284	0.9064262	0.14847503	0.16079787	1.19819794	2.26403574
138.6	0.04107555	0.90695822	0.14867471	0.16131889	1.19832935	2.26483366
138.8	0.04058644	0.90645196	0.14842151	0.1614549	1.19737093	2.26510526
139.0	0.04155124	0.90684654	0.1487767	0.16135251	1.1974656	2.26542951
139.2	0.04191867	0.90654449	0.14889496	0.16147218	1.19824471	2.26517386
139.4	0.04081482	0.90598558	0.14771145	0.1608339	1.19713325	2.2640871
139.6	0.04169319	0.90719583	0.1482876	0.16267781	1.19855302	2.26550925
139.8	0.04136741	0.90709505	0.14882473	0.16188151	1.19732567	2.26566951
140.0	0.0416759	0.90777859	0.14994919	0.16263223	1.19798183	2.26615434
140.2	0.04106038	0.90712702	0.14905528	0.16161054	1.19737398	2.2663156
140.4	0.04237909	0.90859038	0.15124468	0.16317803	1.19905179	2.26743621
140.6	0.04167925	0.90853694	0.15118188	0.16365577	1.19905816	2.2677772
140.8	0.04110549	0.90870442	0.15116024	0.16319915	1.19953907	2.26879233
141.0	0.04101932	0.90847175	0.15207414	0.16213494	1.19890161	2.26933983
141.2	0.04198108	0.90839858	0.15238836	0.16258281	1.19921471	2.27021759
141.4	0.04137007	0.90768126	0.15186835	0.16180897	1.1981855	2.26987418
141.6	0.04153329	0.90770663	0.15253178	0.16191388	1.19849113	2.2707318
141.8	0.04191218	0.90924495	0.15270067	0.162248	1.19869573	2.27038681
142.0	0.04123272	0.90806886	0.15286315	0.16131467	1.19782901	2.26985231
142.2	0.04132356	0.90738115	0.15284057	0.16090071	1.19793072	2.26965659
142.4	0.04106288	0.90834344	0.15321455	0.1623877	1.19742966	2.27029862
142.6	0.04113726	0.90806424	0.15346536	0.16182478	1.19686123	2.27028564
142.8	0.04072217	0.90798609	0.15372805	0.1623819	1.19668051	2.27062476
143.0	0.04232315	0.90910797	0.15434548	0.16330253	1.19790368	2.27057067
143.2	0.04116001	0.90836228	0.15406675	0.16290263	1.19782686	2.26977774
143.4	0.04125364	0.90755222	0.15313752	0.16308516	1.19733408	2.2695425
143.6	0.04175697	0.90956931	0.15461245	0.16425104	1.19817481	2.27156889
143.8	0.04135925	0.90834773	0.15402879	0.16376986	1.19814156	2.27117017
144.0	0.04151679	0.90841475	0.15431702	0.16496492	1.19921014	2.27191888
144.2	0.0413722	0.90793534	0.1547817	0.16548228	1.19943215	2.27234736
144.4	0.04110593	0.90692628	0.15475624	0.16563728	1.1991482	2.27213735
144.6	0.04204254	0.90785916	0.1547551	0.16614337	1.19968806	2.27417595
144.8	0.04239	0.90778582	0.15467358	0.16554848	1.20034216	2.27418353
145.0	0.04165591	0.90703624	0.15549965	0.16541237	1.19924625	2.27434113
145.2	0.04210964	0.90738476	0.15614079	0.16520647	1.1989578	2.27460367
145.4	0.04236182	0.90843915	0.15684244	0.16499267	1.19910141	2.2754517
145.6	0.04261287	0.90845742	0.15684949	0.16488254	1.19932056	2.27608349
145.8	0.04197605	0.90898936	0.15575996	0.16425626	1.19864077	2.27480647
146.0	0.04168712	0.90812038	0.15620602	0.16304537	1.19834574	2.27478957
146.2	0.04269681	0.90881307	0.15722718	0.16418589	1.19850376	2.27544808
146.4	0.04290615	0.90988761	0.15755294	0.16536876	1.19871471	2.27555831
146.6	0.04377504	0.9105597	0.15787813	0.16540044	1.19946761	2.27687857
146.8	0.04344209	0.91065236	0.15835923	0.16564357	1.20005891	2.27675563
147.0	0.04356717	0.90990289	0.15756156	0.16435552	1.1992422	2.275581
147.2	0.0429362	0.91039911	0.1568701	0.16433065	1.20024626	2.27561188
147.4	0.04360672	0.9106106	0.15700647	0.16512566	1.20085412	2.27623243
147.6	0.04308273	0.91125399	0.15702098	0.16554545	1.20070317	2.27699489
147.8	0.04246396	0.9084478	0.15552225	0.16338528	1.20036089	2.27459062
148.0	0.04228149	0.90908343	0.15559117	0.16453236	1.20047315	2.27567625
148.2	0.04233866	0.90888622	0.15586014	0.16484869	1.20074646	2.27586221
148.4	0.0418139	0.90883939	0.15581001	0.16473744	1.20086597	2.27676784
148.6	0.04369797	0.90950186	0.15674902	0.16713518	1.20250376	2.2788564
148.8	0.04307927	0.90886368	0.15719162	0.16675624	1.20178202	2.27765279
149.0	0.04324552	0.91020598	0.1585462	0.1661783	1.20129357	2.27884316
149.2	0.0435368	0.90946851	0.1580103	0.16593939	1.20121063	2.27903722
149.4	0.04340467	0.90956834	0.1578801	0.16626117	1.20109442	2.2796908
149.6	0.04358515	0.90844699	0.15798149	0.16615718	1.20065889	2.27906889
149.8	0.0433446	0.90947571	0.15799655	0.16587175	1.20023114	2.27891899
150.0	0.04247402	0.90879832	0.15792371	0.16567116	1.19990004	2.27896001
150.2	0.04386038	0.90959616	0.15988275	0.16761104	1.20137248	2.28080893
150.4	0.04273154	0.90920456	0.15823621	0.16653895	1.20043715	2.27941103
150.6	0.04124036	0.90857187	0.15889969	0.16639988	1.1999501	2.28023761
150.8	0.04096557	0.9079195	0.15795676	0.16488207	1.19927972	2.27902143
151.0	0.04036216	0.90747625	0.15715926	0.16445358	1.19865808	2.27859523
151.2	0.04165002	0.9098002	0.1581147	0.16705842	1.20174977	2.28056258
151.4	0.04145832	0.90840546	0.1586586	0.16620028	1.20059224	2.28000922
151.6	0.04145054	0.90916838	0.15855178	0.16546565	1.20134438	2.28009314
151.8	0.04120888	0.90829515	0.15849847	0.16469451	1.20136763	2.27931345
152.0	0.04195679	0.90899612	0.15960281	0.16732204	1.2019731	2.28114841
152.2	0.0418542	0.90874251	0.16021569	0.16722132	1.20244539	2.28132215
152.4	0.04163454	0.90949881	0.1611129	0.16859752	1.20277753	2.28209006
152.6	0.0434741	0.90989774	0.1614042	0.16974725	1.20348587	2.28223314
152.8	0.04328148	0.91041476	0.16243057	0.1685584	1.20314511	2.28261542
153.0	0.04408095	0.91167319	0.16286922	0.169521	1.20378792	2.28429305
153.2	0.04377743	0.91086728	0.16256043	0.17030481	1.20353899	2.28378246
153.4	0.04480524	0.91062176	0.16362377	0.17078378	1.20301408	2.28399084
153.6	0.04459266	0.9106354	0.16332871	0.1705698	1.203018	2.28402349
153.8	0.04415693	0.9116939	0.16426023	0.17060403	1.20330609	2.28363085
154.0	0.04354045	0.91069251	0.16429494	0.17045146	1.20314966	2.28396361
154.2	0.04417889	0.91113283	0.16420646	0.17089007	1.2034125	2.28465418
154.4	0.04339055	0.91071402	0.16385945	0.16960923	1.20189751	2.28402798
154.6	0.04309157	0.91048051	0.16406001	0.17070259	1.20222012	2.28465256
154.8	0.04427618	0.91138094	0.16398514	0.17020255	1.20372479	2.2850915
155.0	0.04404567	0.91149433	0.16303671	0.17032229	1.20390505	2.2852042
155.2	0.04555533	0.91167832	0.16483861	0.17138156	1.20543533	2.2860306
155.4	0.04468475	0.91115562	0.16401666	0.16949466	1.20398472	2.28483425
155.6	0.04470266	0.91175257	0.16404071	0.16969416	1.20470733	2.2854531
155.8	0.04415048	0.91052145	0.16334635	0.16964797	1.20413056	2.2847935
156.0	0.04497733	0.91174073	0.16387841	0.17004507	1.20423872	2.28552182
156.2	0.04390166	0.91215849	0.16421933	0.16977214	1.20459244	2.28534564
156.4	0.04440041	0.91203094	0.16457479	0.17071139	1.20488125	2.28603779
156.6	0.04474773	0.91196101	0.16464201	0.17089649	1.20464853	2.28620221
156.8	0.04367851	0.9122066	0.16514394	0.17129507	1.20493021	2.28734629
157.0	0.04384364	0.91275921	0.1657023	0.17181504	1.20497964	2.28786757
157.2	0.04370542	0.91241598	0.16577588	0.17225784	1.20472475	2.28725465
157.4	0.04380538	0.91171646	0.16610518	0.17241008	1.20457752	2.28842946
157.6	0.04440102	0.91271962	0.16591389	0.1716109	1.20523592	2.28831963
157.8	0.04374221	0.91195023	0.16690097	0.17197936	1.20464546	2.28886625
158.0	0.04425363	0.91291512	0.16728651	0.17335231	1.20483561	2.29059784
158.2	0.04488443	0.91235964	0.1676587	0.17328957	1.20552845	2.29156714
158.4	0.04493961	0.91220293	0.16745997	0.17285344	1.20480711	2.29051187
158.6	0.04613215	0.91402849	0.1682625	0.17468218	1.20658502	2.29221584
158.8	0.0470514	0.91491884	0.16869912	0.17405186	1.20737857	2.29244299
159.0	0.04707468	0.9140511	0.16813265	0.17390146	1.20637971	2.29153675
159.2	0.04692343	0.91387115	0.1689948	0.17338944	1.20621302	2.29148819
159.4	0.04708397	0.91460089	0.1679553	0.17329222	1.2053817	2.29097166
159.6	0.04680673	0.91405421	0.16786778	0.17322452	1.20548738	2.2909999
159.8	0.04665148	0.91415469	0.16741147	0.17273799	1.20537684	2.29044642
160.0	0.04654136	0.91380904	0.16802808	0.17310297	1.20539335	2.29137865
160.2	0.04593087	0.91243496	0.16869596	0.17264599	1.20520105	2.29035263
160.4	0.04591762	0.91215676	0.16847735	0.17313971	1.20512812	2.29106195
160.6	0.04461873	0.91211819	0.16774567	0.17237221	1.20365469	2.28969836
160.8	0.04497801	0.91298897	0.16958286	0.17337242	1.20459484	2.29153879
161.0	0.04388726	0.91265488	0.16960948	0.17221661	1.20393507	2.2909221
161.2	0.04378274	0.91304461	0.16990951	0.17288779	1.20383478	2.2913138
161.4	0.04458559	0.91362686	0.16988126	0.17289813	1.20487146	2.29291238
161.6	0.04532957	0.91439534	0.17012547	0.17346746	1.20556726	2.29358645
161.8	0.0445404	0.91394561	0.17070843	0.17403482	1.20508912	2.29455897
162.0	0.04507341	0.91522466	0.17099416	0.1752317	1.20635845	2.29541388
162.2	0.04514435	0.91488282	0.17138097	0.17454684	1.20720569	2.29578239
162.4	0.04617043	0.91634567	0.17169135	0.17601468	1.20760967	2.29614171
162.6	0.04664864	0.9178153	0.17266951	0.17643964	1.20817128	2.29795401
162.8	0.04606024	0.9161156	0.17106417	0.17440662	1.20690208	2.29549892
163.0	0.04567725	0.9161114	0.17148811	0.17478617	1.20665619	2.29520247
163.2	0.04552977	0.91591221	0.17084064	0.1743651	1.2067691	2.29567135
163.4	0.04596741	0.91627546	0.17077174	0.17531506	1.20683171	2.29559396
163.6	0.04474496	0.91539423	0.16977786	0.17490975	1.20642915	2.29504033
163.8	0.04503944	0.91511175	0.1706415	0.1749514	1.20683152	2.29451957
164.0	0.04417388	0.91410158	0.17023406	0.17484763	1.20667151	2.29517134
164.2	0.04513116	0.91403549	0.17059022	0.17525378	1.20646197	2.29487123
164.4	0.04445216	0.91469552	0.17001575	0.17530675	1.20597394	2.29481715
164.6	0.04509951	0.91511678	0.17098206	0.17529949	1.20639673	2.29509939
164.8	0.0450864	0.91509115	0.17234991	0.17609653	1.20736618	2.29678565
165.0	0.04398232	0.91479558	0.17161175	0.1745557	1.20664117	2.29529522
165.2	0.0453194	0.91585873	0.17253168	0.1764377	1.20745822	2.29617565
165.4	0.04489413	0.91473202	0.17190489	0.17540437	1.20745553	2.29663705
165.6	0.04541531	0.91448755	0.17356518	0.1764037	1.20794414	2.29738523
165.8	0.0454931	0.91383916	0.17367711	0.17594292	1.20778794	2.29757287
166.0	0.0451643	0.91509929	0.1738009	0.17640079	1.20812259	2.29791902
166.2	0.04479639	0.91459296	0.17391054	0.1760593	1.20774701	2.29812513
166.4	0.04524831	0.91439019	0.17408127	0.17595809	1.20757015	2.29836317
166.6	0.04380865	0.914262	0.17232466	0.17455833	1.2063769	2.2967251
166.8	0.04368746	0.91375062	0.17253121	0.17482052	1.20655422	2.29662907
167.0	0.0438593	0.91410717	0.17276174	0.17535594	1.20694426	2.29724628
167.2	0.04352406	0.91379083	0.17229996	0.17620441	1.20640622	2.29737125
167.4	0.04351655	0.91407597	0.1726696	0.17653797	1.20613104	2.29742375
167.6	0.04402878	0.91393886	0.17233064	0.17707299	1.20600924	2.29720219
167.8	0.04457846	0.91451071	0.17314915	0.17706631	1.20752578	2.29758796
168.0	0.04453579	0.91441665	0.17264726	0.17762666	1.20760461	2.29881492
168.2	0.04500267	0.91502865	0.17320157	0.17815565	1.20732168	2.29874427
168.4	0.04512972	0.91564481	0.17368643	0.17840782	1.20826172	2.29872792
168.6	0.04569957	0.91596606	0.17491599	0.1787957	1.20906143	2.29949556
168.8	0.04509357	0.91521778	0.17506267	0.17863711	1.20876584	2.29960307
169.0	0.04536645	0.91548625	0.17601372	0.1783927	1.20914402	2.29910842
169.2	0.04608469	0.91520059	0.1762814	0.17951754	1.20943234	2.29943869
169.4	0.04509931	0.91386199	0.17587093	0.17764773	1.20861712	2.29941552
169.6	0.04576458	0.91529068	0.17682444	0.17879562	1.20988635	2.30002398
169.8	0.04538756	0.91471352	0.17547966	0.1779434	1.2095956	2.29942388
170.0	0.0453932	0.91578901	0.17655322	0.17880217	1.20910293	2.3005494
170.2	0.04542409	0.91557977	0.1761869	0.17892583	1.20992291	2.30121258
170.4	0.04593756	0.91552517	0.17637357	0.17877111	1.2105803	2.30139629
170.6	0.0470772	0.91693987	0.17651031	0.18012184	1.21083916	2.30203251
170.8	0.04668977	0.91643669	0.17701182	0.1801358	1.21048462	2.30236152
171.0	0.04727574	0.9165283	0.17725516	0.1807979	1.21055507	2.30222451
171.2	0.04717464	0.91604712	0.17754855	0.1814575	1.21060749	2.30258384
171.4	0.04726809	0.91639444	0.17731175	0.1808486	1.21029097	2.30346528
171.6	0.04771597	0.9171569	0.17878718	0.18106377	1.21155129	2.30383939
171.8	0.04678681	0.91660335	0.17858565	0.1800587	1.21158176	2.30337269
172.0	0.04633874	0.91676782	0.17922247	0.18048348	1.21082841	2.30368605
172.2	0.04547969	0.9169653	0.17986668	0.18012049	1.2103526	2.30357807
172.4	0.0457558	0.91740594	0.18011075	0.18059307	1.21135041	2.30405439
172.6	0.04493749	0.91707859	0.1809627	0.18051535	1.21090339	2.30471192
172.8	0.04518273	0.91640449	0.18103429	0.1805717	1.21116255	2.30518381
173.0	0.04542928	0.91683907	0.18133965	0.18004429	1.21148622	2.30523604
173.2	0.04492442	0.91649581	0.18008868	0.17967659	1.21035295	2.30444264
173.4	0.04477927	0.91808035	0.18030252	0.17989704	1.2104924	2.3058416
173.6	0.04408323	0.91688813	0.17887275	0.17917103	1.20927168	2.30482685
173.8	0.04546401	0.91773147	0.17974447	0.18015415	1.20954716	2.30568907
174.0	0.0457313	0.9177487	0.18031809	0.18119634	1.21016073	2.30714098
174.2	0.04597462	0.91750698	0.18042304	0.18107092	1.21049647	2.30754847
174.4	0.04707683	0.91785415	0.18075865	0.18192837	1.21111199	2.30784661
174.6	0.04735514	0.91759667	0.18027637	0.18233501	1.21061822	2.30780535
174.8	0.04741476	0.91638577	0.17962607	0.18179869	1.21070845	2.30738753
175.0	0.04648358	0.91578856	0.17897388	0.18147483	1.21039365	2.30710435
175.2	0.04720944	0.91506675	0.17988417	0.18184808	1.21137373	2.30826267
175.4	0.04672439	0.91558519	0.17938221	0.18085668	1.2099539	2.30831168
175.6	0.04667358	0.91595756	0.18091117	0.18143459	1.21116944	2.30832841
175.8	0.04631568	0.91460252	0.17951764	0.18105758	1.21022974	2.30692942
176.0	0.04559648	0.91545606	0.18002503	0.18171089	1.21000254	2.30751675
176.2	0.04535001	0.91524322	0.17984548	0.18160388	1.21026751	2.30735893
176.4	0.04600309	0.91569358	0.18027917	0.18167001	1.21091383	2.30759138
176.6	0.04598239	0.91606883	0.18086778	0.18187634	1.21022692	2.30803579
176.8	0.04658923	0.91653366	0.1807099	0.18182583	1.21045199	2.30782611
177.0	0.04720517	0.91760063	0.18114383	0.18166594	1.21031175	2.30795925
177.2	0.04695409	0.91851999	0.18139563	0.18244568	1.2101084	2.30794361
177.4	0.04709089	0.91887726	0.18197267	0.18254211	1.21014036	2.3087109
177.6	0.04658396	0.9177864	0.18179489	0.18233183	1.20991201	2.30785114
177.8	0.04630734	0.91820042	0.18243038	0.18272005	1.21052733	2.3092938
178.0	0.0466813	0.917806	0.18325908	0.18309565	1.21116627	2.3096946
178.2	0.04595057	0.91809791	0.18375538	0.18286725	1.21022621	2.30877238
178.4	0.04574714	0.91794	0.18294886	0.18387878	1.21124694	2.30854929
178.6	0.04575454	0.91773913	0.1830542	0.18380151	1.21119352	2.30922241
178.8	0.04632767	0.91787849	0.18462947	0.18387862	1.2121933	2.31008864
179.0	0.0458464	0.91723839	0.18387662	0.18357471	1.2121634	2.3093386
179.2	0.0467805	0.91778009	0.18518943	0.18466146	1.2126958	2.31083388
179.4	0.04703056	0.91861912	0.18485799	0.18458987	1.21227467	2.31045152
179.6	0.04718542	0.91827386	0.18511913	0.18553237	1.21344138	2.31039051
179.8	0.04744453	0.91704847	0.18386018	0.18457006	1.21280468	2.30889813
180.0	0.04744488	0.91877256	0.1855033	0.18552275	1.21268698	2.31009998
180.2	0.04809162	0.91906019	0.18613033	0.18570294	1.21326301	2.30949812
180.4	0.04873076	0.92032817	0.18685085	0.18594563	1.21359126	2.31045521
180.6	0.0482242	0.9196346	0.18555066	0.18544508	1.21226323	2.3098415
180.8	0.04863725	0.92031921	0.18630939	0.18552567	1.21303413	2.31046565
181.0	0.04838845	0.92037991	0.18639677	0.18524827	1.2130225	2.31077541
181.2	0.04753563	0.91959351	0.18575369	0.1845465	1.21254057	2.31084933
181.4	0.0469829	0.91974256	0.1859083	0.18380758	1.21258799	2.31122483
181.6	0.04639039	0.917901	0.18537437	0.18377288	1.21235872	2.31128075
181.8	0.0453415	0.91733741	0.18479628	0.1832209	1.21148876	2.3113904
182.0	0.04594826	0.91749941	0.18520775	0.1836994	1.21163125	2.31068119
182.2	0.04459934	0.91718488	0.18531026	0.18417158	1.21146573	2.30973639
182.4	0.04504049	0.91706998	0.18571761	0.18440677	1.2123963	2.31179216
182.6	0.04612956	0.91808292	0.18688131	0.1848439	1.2131134	2.31199843
182.8	0.04591783	0.91665387	0.18555402	0.18367563	1.21282607	2.31169614
183.0	0.04633557	0.91684134	0.18473555	0.18458064	1.21256588	2.31183441
183.2	0.04603672	0.91663196	0.18601662	0.18421923	1.21217626	2.31189821
183.4	0.04684991	0.91787349	0.18607794	0.1844746	1.2131949	2.31138735
183.6	0.04640189	0.916504	0.18551213	0.1845338	1.21219379	2.31128329
183.8	0.04792012	0.91827622	0.18782142	0.18631866	1.21357634	2.31249927
184.0	0.04893877	0.91950611	0.18910488	0.18748509	1.21311212	2.31278657
184.2	0.04781525	0.91943882	0.18904192	0.1869496	1.21318755	2.31245783
184.4	0.04807435	0.91945206	0.18947047	0.1870211	1.21301654	2.3138408
184.6	0.04798818	0.9193513	0.1888835	0.18727029	1.21248758	2.31364779
184.8	0.04844983	0.92071542	0.19000791	0.18837243	1.21381903	2.31595725
185.0	0.04835208	0.92016711	0.18954139	0.18738583	1.21388552	2.31528573
185.2	0.04804089	0.91923723	0.18848737	0.18768704	1.21338825	2.31563555
185.4	0.04799937	0.92015147	0.18922977	0.18866801	1.21408807	2.31601558
185.6	0.04749169	0.91814245	0.18827067	0.18829667	1.21368476	2.31529999
185.8	0.04763622	0.9198151	0.18901779	0.18899574	1.21453494	2.31559278
186.0	0.04770755	0.91875322	0.18861081	0.18881539	1.21411851	2.31509595
186.2	0.04912675	0.92021974	0.19075468	0.19040758	1.2161676	2.31667394
186.4	0.04780801	0.91903841	0.18894342	0.18826339	1.21534819	2.31617744
186.6	0.04830609	0.92014954	0.18839771	0.18905293	1.21601125	2.31577412
186.8	0.0473327	0.91875772	0.18711405	0.1876652	1.21508203	2.31566624
187.0	0.04752107	0.91997921	0.18833171	0.18821692	1.21556575	2.31583006
187.2	0.04756601	0.91966717	0.18867936	0.18761021	1.21593978	2.31571709
187.4	0.04775946	0.92159346	0.18888275	0.18844881	1.21661922	2.3172689
187.6	0.04790767	0.92099904	0.18881424	0.18899544	1.21594825	2.31732386
187.8	0.04790049	0.92218951	0.19006748	0.18900859	1.21565163	2.31733897
188.0	0.04824375	0.92228673	0.19031469	0.18859064	1.21465983	2.31740277
188.2	0.04708484	0.92206384	0.19081887	0.18762745	1.21474201	2.31821066
188.4	0.04692272	0.92147851	0.19040634	0.18759414	1.21457943	2.31882793
188.6	0.04771993	0.92161264	0.19121406	0.18823473	1.21525045	2.31897004
188.8	0.0476024	0.92158713	0.19038752	0.18758204	1.21462523	2.318874
189.0	0.04798988	0.92158188	0.19042949	0.18710597	1.21450434	2.31786469
189.2	0.04755938	0.92068255	0.19021273	0.18826231	1.21402743	2.31817598
189.4	0.0471202	0.92133714	0.1912046	0.18841225	1.21429228	2.31713035
189.6	0.0471233	0.9208337	0.19150972	0.18763074	1.21354615	2.31618264
189.8	0.04792804	0.9214453	0.19223021	0.18952002	1.21470566	2.31706232
190.0	0.04677493	0.91936329	0.19079284	0.18864023	1.2127722	2.31611536
190.2	0.04742019	0.92019716	0.19075865	0.18893464	1.21318367	2.31587858
190.4	0.04618961	0.9186286	0.18951352	0.18790594	1.21291599	2.31505307
190.6	0.04691788	0.91934778	0.19036095	0.18893509	1.2135114	2.31604481
190.8	0.04676582	0.91914034	0.19039163	0.1897613	1.21381516	2.31639275
191.0	0.04764994	0.91964499	0.1911009	0.1899922	1.21546105	2.31713472
191.2	0.04850573	0.92061846	0.19178833	0.1911509	1.21580985	2.31843822
191.4	0.04919499	0.92208216	0.19277582	0.19219357	1.21613042	2.3196488
191.6	0.04856921	0.92133314	0.19265813	0.19188105	1.21563978	2.3195198
191.8	0.04876317	0.92265516	0.1940834	0.19262795	1.2162123	2.32073902
192.0	0.05008073	0.9232234	0.19488508	0.19179275	1.21756883	2.32220611
192.2	0.04879758	0.92189382	0.19437091	0.19059995	1.21648808	2.3216423
192.4	0.04816222	0.92069091	0.19308152	0.19058948	1.21644838	2.32088846
192.6	0.04930855	0.92178562	0.1946637	0.1909852	1.2170107	2.32113301
192.8	0.04961734	0.92387484	0.1946129	0.19120731	1.21651374	2.32188591
193.0	0.04905404	0.92371507	0.19480682	0.19047191	1.2168471	2.32159035
193.2	0.04861203	0.92308634	0.19423924	0.1907348	1.2164306	2.3216728
193.4	0.0484498	0.92361671	0.19561204	0.191628	1.216417	2.32158725
193.6	0.04826536	0.92300541	0.19591137	0.19153329	1.21610495	2.32154126
193.8	0.04797188	0.92274989	0.19529594	0.19248123	1.2161434	2.32122835
194.0	0.04647075	0.92119872	0.19330734	0.1904758	1.21417175	2.32038224
194.2	0.04659106	0.92142841	0.1943125	0.19076202	1.21446558	2.32013087
194.4	0.046692	0.92055705	0.19434703	0.19154409	1.21529238	2.32088608
194.6	0.04711438	0.92202256	0.19500978	0.19218785	1.21563592	2.32065943
194.8	0.04833174	0.92250342	0.19574774	0.19335265	1.2168531	2.32172588
195.0	0.04835746	0.92266701	0.19628337	0.19296154	1.21704365	2.32137711
195.2	0.04928467	0.92396535	0.19783868	0.19417913	1.21748289	2.32353216
195.4	0.04900956	0.92385972	0.19817092	0.19451729	1.21787685	2.32353417
195.6	0.04975652	0.9240783	0.19959251	0.19491957	1.21917586	2.32497478
195.8	0.05032831	0.92514401	0.19953067	0.19466099	1.21905947	2.32494057
196.0	0.05049201	0.92434717	0.19929367	0.19355172	1.21863289	2.32437024
196.2	0.05038887	0.92408444	0.19939716	0.19441404	1.21840768	2.32425732
196.4	0.05054404	0.9235108	0.19892464	0.19461459	1.21853719	2.32455042
196.6	0.05067271	0.92456284	0.19971328	0.19395629	1.21818295	2.32430472
196.8	0.05113754	0.92504307	0.19984521	0.19412356	1.21855445	2.32506999
197.0	0.05036326	0.92354316	0.19827264	0.19299406	1.21749369	2.32456479
197.2	0.0501864	0.92288521	0.19817999	0.19366448	1.21715887	2.32469844
197.4	0.05095757	0.92325423	0.20000163	0.19499631	1.2179023	2.32556257
197.6	0.04991467	0.92234935	0.19891384	0.19378691	1.21716463	2.32501651
197.8	0.0501157	0.92236699	0.19832655	0.19370082	1.21680299	2.32476833
198.0	0.04996419	0.9222528	0.19818018	0.19316524	1.2165574	2.32515853
198.2	0.04972819	0.92166173	0.19919959	0.19345604	1.21631643	2.32481371
198.4	0.04965744	0.92144191	0.19895686	0.19414485	1.2163536	2.32519592
198.6	0.04922912	0.92189676	0.19898091	0.19340909	1.21610384	2.32546357
198.8	0.04882011	0.9208412	0.19951861	0.19378679	1.21582759	2.32610048
199.0	0.04816817	0.92050751	0.19904082	0.1936651	1.21568545	2.32611608
199.2	0.04874415	0.92101476	0.20015751	0.19404528	1.21660449	2.32724788
199.4	0.04826439	0.92132344	0.20035938	0.19439683	1.21645933	2.32712111
199.6	0.04907992	0.92139735	0.20112785	0.19464097	1.21688046	2.32831965
199.8	0.04873426	0.92180154	0.20051406	0.19428086	1.21594433	2.32767881
200.0	0.04879652	0.9223683	0.20122636	0.19490885	1.21660995	2.32734888
200.2	0.04827337	0.9227301	0.20123362	0.19469121	1.21669119	2.32763522
200.4	0.04832326	0.92162677	0.20029829	0.19501567	1.21600111	2.32760453
200.6	0.04818939	0.92276699	0.19983842	0.1946105	1.21649875	2.32649769
200.8	0.04940316	0.92350487	0.20085421	0.19590402	1.21811795	2.32754913
201.0	0.04935989	0.92392135	0.20047204	0.19595207	1.21727193	2.32716266
201.2	0.04993972	0.92547523	0.20126301	0.19706845	1.21916129	2.32750953
201.4	0.05157561	0.92741066	0.20246203	0.1980314	1.22003009	2.32919277
201.6	0.05091953	0.92692682	0.20156591	0.19648203	1.21968622	2.32787826
201.8	0.0516772	0.92732849	0.20283505	0.1969921	1.22089357	2.32841375
202.0	0.05221087	0.92793563	0.20381664	0.19787602	1.22115901	2.32886939
202.2	0.05074623	0.92600083	0.20319278	0.19692215	1.22008157	2.32835054
202.4	0.05142172	0.92639048	0.20383897	0.19744979	1.22038937	2.32896039
202.6	0.05089951	0.92542301	0.20305262	0.19646571	1.22003478	2.32846024
202.8	0.05040154	0.92406979	0.20277354	0.19635026	1.21994182	2.32730216
203.0	0.05046571	0.9236099	0.20176158	0.19570226	1.21944553	2.32754833
203.2	0.0491447	0.92225103	0.20176081	0.19520598	1.21808355	2.32631516
203.4	0.04899939	0.92220483	0.20160726	0.19503177	1.21791956	2.3269442
203.6	0.05046132	0.92210873	0.20206793	0.19520564	1.21839224	2.32707234
203.8	0.04998483	0.92224292	0.20147774	0.19511258	1.21802567	2.3274521
204.0	0.0502338	0.92224078	0.20177604	0.1961397	1.21861177	2.32758818
204.2	0.04981151	0.92194148	0.20119303	0.19599646	1.21864363	2.32762603
204.4	0.0500465	0.92155725	0.20112238	0.1962884	1.21795294	2.32743956
204.6	0.04973757	0.92250227	0.20125719	0.19611799	1.21831484	2.32759181
204.8	0.05004584	0.92246574	0.20237924	0.19712656	1.21856637	2.32756899
205.0	0.05072397	0.92383079	0.20323133	0.19698447	1.21899983	2.32852534
205.2	0.05053781	0.92487658	0.20360935	0.19806858	1.21960744	2.32906591
205.4	0.05054618	0.9249797	0.20340163	0.19797141	1.21922434	2.32923189
205.6	0.04959353	0.92400163	0.20326482	0.19708536	1.21921487	2.32904422
205.8	0.05019318	0.92517812	0.20539376	0.19847152	1.2203815	2.33083162
206.0	0.05072616	0.9253335	0.20595111	0.19860074	1.22030326	2.33107347
206.2	0.050555	0.92453947	0.20610604	0.19843647	1.22025116	2.33116734
206.4	0.05167464	0.92582112	0.20696099	0.19923195	1.22098496	2.3322419
206.6	0.05027023	0.92387501	0.2057941	0.19821044	1.21974386	2.33127029
206.8	0.04962164	0.92333662	0.20524053	0.19760416	1.22018957	2.33090374
207.0	0.05034904	0.92342903	0.20647043	0.19868497	1.2196518	2.33179338
207.2	0.04892012	0.92191127	0.20557857	0.19800331	1.21898856	2.33085749
207.4	0.05097509	0.92444634	0.20714354	0.19911933	1.22123067	2.33305323
207.6	0.05210591	0.92489154	0.20736285	0.19939367	1.22147441	2.33341391
207.8	0.05125027	0.92360888	0.20619432	0.1993446	1.22095939	2.33311934
208.0	0.05171929	0.92388427	0.20681663	0.20039158	1.221543	2.33278999
208.2	0.05048655	0.92360152	0.20571318	0.19914986	1.22053029	2.3321322
208.4	0.04953382	0.92300711	0.20646704	0.19841869	1.21926044	2.33156161
208.6	0.0500054	0.92297967	0.20660777	0.19872229	1.21968911	2.33166844
208.8	0.04885447	0.92261357	0.20663106	0.19862032	1.21916567	2.33071065
209.0	0.04959174	0.92234246	0.20637772	0.19818503	1.21975206	2.33071915
209.2	0.04953852	0.9236084	0.20616223	0.19968929	1.22045175	2.3312635
209.4	0.04961043	0.92323108	0.20666582	0.19969089	1.22019968	2.33133284
209.6	0.04918173	0.9227562	0.20650867	0.1988905	1.21988259	2.33133784
209.8	0.0504976	0.92438371	0.20763744	0.19959095	1.22116242	2.3319275
210.0	0.04944441	0.92272588	0.20671971	0.19894314	1.21940473	2.3314184
210.2	0.0499922	0.92358765	0.20648551	0.19970585	1.21952854	2.33195421
210.4	0.04909092	0.92373478	0.20628845	0.19944791	1.21906686	2.33201666
210.6	0.04854391	0.92286056	0.20472816	0.19865879	1.21804162	2.33120658
210.8	0.04743538	0.9227646	0.20445306	0.19864284	1.21819974	2.3305853
211.0	0.04863816	0.92341055	0.20561588	0.19913769	1.21796376	2.33179541
211.2	0.04798931	0.92404459	0.20457834	0.19805431	1.21787348	2.33126142
211.4	0.04938327	0.92427481	0.20560778	0.19828725	1.21852809	2.33142701
211.6	0.05041899	0.92457834	0.20570463	0.19965746	1.21873847	2.33203063
211.8	0.05075008	0.92387272	0.20571744	0.20035167	1.21955816	2.33234663
212.0	0.05075995	0.92448155	0.20585717	0.20047189	1.219683	2.33250859
212.2	0.04997515	0.92408927	0.20639944	0.19924267	1.21887894	2.33279647
212.4	0.05020416	0.92396616	0.20785199	0.19980437	1.21950396	2.33348812
212.6	0.05128113	0.92436868	0.20877478	0.20044272	1.22022672	2.33410637
212.8	0.05052699	0.92358385	0.20849332	0.19989075	1.22049147	2.3335925
213.0	0.05237365	0.92452841	0.21036616	0.20095137	1.222144	2.33502705
213.2	0.05271056	0.92641428	0.21055359	0.20206184	1.22265895	2.33691206
213.4	0.05213321	0.92453867	0.21069955	0.20169509	1.22191898	2.3357172
213.6	0.05253771	0.92459218	0.2115114	0.20097903	1.22191286	2.3363936
213.8	0.05195938	0.92507733	0.2117455	0.20133407	1.22228009	2.33636631
214.0	0.05115532	0.92385428	0.21099989	0.20210313	1.22126642	2.3357191
214.2	0.05192335	0.92496202	0.21184031	0.20242044	1.22233151	2.33604416
214.4	0.05053188	0.92463281	0.21173642	0.20193614	1.22211004	2.33517043
214.6	0.05136367	0.92529491	0.21087321	0.20238389	1.22212302	2.33579468
214.8	0.05046495	0.92374779	0.21135498	0.20239879	1.22220808	2.33475222
215.0	0.05144825	0.92526516	0.21164535	0.20274794	1.22359436	2.33590506
215.2	0.05130582	0.92521093	0.21157665	0.20270954	1.22273157	2.33515363
215.4	0.05255532	0.92480254	0.21178833	0.20293368	1.22282866	2.33530329
215.6	0.05448235	0.92669866	0.21342927	0.20553417	1.22490622	2.33629655
215.8	0.05382514	0.9268388	0.21310238	0.20428245	1.22479172	2.33649674
216.0	0.05346325	0.92677452	0.2120486	0.20318585	1.22357583	2.33551702
216.2	0.05242491	0.92712061	0.21270447	0.20254705	1.22285317	2.33570482
216.4	0.05278726	0.92659004	0.21183133	0.20268374	1.22299735	2.33637829
216.6	0.05209103	0.92609461	0.21199168	0.20200355	1.2222623	2.33601228
216.8	0.05180439	0.92626476	0.21146152	0.20242706	1.22221582	2.33606436
217.0	0.05224241	0.92729888	0.21246081	0.20306709	1.22277086	2.33698285
217.2	0.05108876	0.92717049	0.211566	0.20284053	1.22182655	2.33644769
217.4	0.05198086	0.92768912	0.21302757	0.20316612	1.22241394	2.33630987
217.6	0.05081909	0.92674663	0.21290003	0.20280927	1.22132183	2.33645661
217.8	0.05078481	0.92673572	0.21376402	0.20388877	1.22235013	2.33621949
218.0	0.0508358	0.92579735	0.21348591	0.20406158	1.2223986	2.33569371
218.2	0.05153403	0.92594278	0.21409363	0.20367881	1.22202776	2.33651298
218.4	0.05062277	0.92569315	0.21389104	0.20421989	1.22187705	2.33688723
218.6	0.05081638	0.926211	0.21414182	0.20422263	1.22176715	2.33690278
218.8	0.0510175	0.92537858	0.21385291	0.2049348	1.22206368	2.33652287
219.0	0.05089702	0.92679924	0.21455891	0.20522174	1.22254913	2.33725144
219.2	0.05213574	0.92724694	0.21575195	0.20569239	1.22209297	2.33775431
219.4	0.05209295	0.92729786	0.21619746	0.20533487	1.22276409	2.33758238
219.6	0.05203577	0.92686082	0.21616932	0.20515475	1.22312764	2.33736931
219.8	0.05182952	0.92767027	0.2158691	0.20514056	1.2228609	2.33794993
220.0	0.05184844	0.92718612	0.21535582	0.20555869	1.22217591	2.33824714
220.2	0.05109566	0.9268365	0.21565365	0.20476003	1.22170112	2.3388857
220.4	0.05087765	0.92524274	0.21399649	0.20428987	1.22079156	2.33873984
220.6	0.05085978	0.92578016	0.21523094	0.20523478	1.22115089	2.33900616
220.8	0.05111898	0.92597094	0.21434509	0.20549157	1.22138969	2.33920673
221.0	0.05187329	0.9269715	0.21554905	0.20642524	1.22281409	2.34007767
221.2	0.05105568	0.92681891	0.21562517	0.20627743	1.22233574	2.33945982
221.4	0.05093598	0.92586579	0.21573904	0.20473566	1.22226294	2.33918892
221.6	0.05066738	0.92440431	0.21587624	0.2048208	1.22214444	2.33899818
221.8	0.05145658	0.92518477	0.2166745	0.2048555	1.22306298	2.33902284
222.0	0.05164993	0.92497656	0.21565833	0.20443521	1.22225167	2.33903516
222.2	0.05234369	0.92558863	0.21638226	0.20473539	1.22183896	2.3394064
222.4	0.05155314	0.92533023	0.21611792	0.20411683	1.22167571	2.33902985
222.6	0.05208385	0.92595339	0.21636279	0.20464309	1.22219824	2.3389815
222.8	0.05275166	0.9262904	0.21598944	0.20569723	1.22376068	2.34001337
223.0	0.05137096	0.92582075	0.21651134	0.204542	1.22323661	2.33938984
223.2	0.05258598	0.92633793	0.21680303	0.20552114	1.22413845	2.34054699
223.4	0.05128387	0.92509215	0.21603783	0.20468302	1.22308291	2.33964442
223.6	0.05151546	0.92549936	0.21621813	0.20502235	1.22267941	2.3401124
223.8	0.05199539	0.92540962	0.21711641	0.20647055	1.22296964	2.34052312
224.0	0.05185612	0.92513084	0.21754605	0.2067466	1.22271823	2.34164458
224.2	0.05219515	0.92607665	0.21772751	0.20626872	1.2230617	2.34195565
224.4	0.05180867	0.92517457	0.21725919	0.20647411	1.22253923	2.34177034
224.6	0.05139548	0.92575568	0.21743398	0.20686021	1.22322248	2.34179521
224.8	0.05102101	0.92514679	0.21647733	0.20643485	1.22314014	2.34259169
225.0	0.05118173	0.92531543	0.21721989	0.20662718	1.22330819	2.34215747
225.2	0.05105914	0.92557351	0.21844902	0.20716101	1.22398387	2.34235102
225.4	0.05103051	0.92603646	0.21916936	0.20592856	1.22355352	2.34302342
225.6	0.05205307	0.92743481	0.22017444	0.2076239	1.22412055	2.34308
225.8	0.05109925	0.92689692	0.21958799	0.20714642	1.22381903	2.34287796
226.0	0.05114406	0.92661272	0.21948871	0.20651663	1.22312039	2.34262375
226.2	0.05061635	0.92594289	0.2191587	0.20633431	1.22289279	2.34180895
226.4	0.05071025	0.92600891	0.2192592	0.20624416	1.22308036	2.34273998
226.6	0.05089195	0.92630181	0.21972712	0.20730767	1.22439781	2.34219933
226.8	0.05133796	0.9261082	0.21945374	0.20629172	1.22447465	2.34234751
227.0	0.05084297	0.92569785	0.22013938	0.2062476	1.22369756	2.34202065
227.2	0.05075154	0.92559615	0.21948825	0.20656849	1.22350038	2.34208903
227.4	0.05009963	0.92427747	0.21952976	0.20563011	1.22222635	2.34067832
227.6	0.05093443	0.92570783	0.22113207	0.2067231	1.22329049	2.34163863
227.8	0.05091752	0.9251391	0.22095494	0.20718534	1.22307356	2.34137928
228.0	0.05141423	0.92619315	0.22194648	0.20756161	1.22371705	2.3419215
228.2	0.05142813	0.9266609	0.22152244	0.20665306	1.22357354	2.34286829
228.4	0.05136369	0.92528304	0.22109014	0.20669835	1.22292019	2.34204948
228.6	0.05218086	0.92563925	0.22115468	0.20708708	1.22390783	2.34282981
228.8	0.05280115	0.92619057	0.22167955	0.20753592	1.22459644	2.34383979
229.0	0.05307942	0.92698449	0.22154963	0.20788033	1.22453055	2.34319981
229.2	0.05393051	0.92898978	0.22327791	0.20902023	1.22512489	2.34515378
229.4	0.05357651	0.92872895	0.22310237	0.20837975	1.22377067	2.34470897
229.6	0.05356746	0.92741765	0.22211407	0.20918723	1.22403109	2.3439818
229.8	0.05316139	0.92802307	0.22252548	0.20913442	1.22452466	2.34425504
230.0	0.05248183	0.9277267	0.22188091	0.20922379	1.22416028	2.34488569
230.2	0.05300988	0.92846475	0.2223435	0.2102226	1.22465814	2.34483705
230.4	0.05331041	0.92901742	0.22343798	0.21087547	1.22492261	2.34501012
230.6	0.05363349	0.9292829	0.22321843	0.21136686	1.22487887	2.34456951
230.8	0.05359645	0.9287683	0.22263424	0.21061989	1.22486478	2.3441294
231.0	0.05306241	0.92971555	0.22323404	0.2108667	1.22493256	2.34387508
231.2	0.05162052	0.92850262	0.22237412	0.21015575	1.22418043	2.34282244
231.4	0.05194816	0.92913782	0.22404443	0.2108961	1.22433124	2.34244607
231.6	0.05153471	0.92989227	0.22415876	0.21087505	1.22433165	2.34324109
231.8	0.05225392	0.92905426	0.22384831	0.21098389	1.22440307	2.34295406
232.0	0.05234721	0.92891257	0.22485417	0.21066834	1.22518912	2.34371395
232.2	0.05357545	0.92902358	0.22473174	0.21044853	1.22534901	2.34515142
232.4	0.05320994	0.92851557	0.22480415	0.21010026	1.22559541	2.3441167
232.6	0.0536139	0.92895083	0.22487761	0.21035749	1.22612438	2.34534213
232.8	0.05285308	0.92889935	0.22540273	0.20930652	1.22589804	2.3455
233.0	0.05241615	0.92755944	0.22387544	0.2086379	1.22461746	2.34467329
233.2	0.05359559	0.92835248	0.2247875	0.20923587	1.22523945	2.34620113
233.4	0.05322689	0.92709289	0.2242243	0.20946457	1.22459679	2.34581211
233.6	0.05277189	0.92658402	0.22358192	0.20935352	1.22473137	2.3461937
233.8	0.05269216	0.92769005	0.22504937	0.21015146	1.2250627	2.34677592
234.0	0.05204976	0.92636239	0.22468456	0.21040589	1.22471321	2.34776847
234.2	0.0524385	0.92709746	0.22444033	0.21046607	1.22485963	2.34693435
234.4	0.05191227	0.92695621	0.22523593	0.21083	1.22488029	2.34693384
234.6	0.05270174	0.92778369	0.22513735	0.21123984	1.22554443	2.34791608
234.8	0.05208414	0.9274723	0.22519053	0.21144737	1.2252241	2.34703443
235.0	0.05224536	0.92933326	0.22629552	0.2121508	1.22551659	2.34825701
235.2	0.05043262	0.92778892	0.22615727	0.21182711	1.22432726	2.34727402
235.4	0.05148431	0.92841563	0.22677021	0.21243746	1.22443952	2.34768143
235.6	0.05227766	0.9285455	0.22656923	0.21216468	1.22504174	2.34833904
235.8	0.05317066	0.92889264	0.22716673	0.21296009	1.22624338	2.34914626
236.0	0.05183372	0.92815479	0.22665914	0.21174034	1.22580665	2.34896431
236.2	0.05213702	0.92819474	0.22653747	0.21166058	1.22582077	2.34874968
236.4	0.05143158	0.92733883	0.22668996	0.21075469	1.22547123	2.34774489
236.6	0.05189141	0.92705006	0.22699078	0.2116335	1.22588108	2.3487506
236.8	0.0516872	0.92605678	0.22734613	0.21050286	1.22511422	2.3480773
237.0	0.05133862	0.92477017	0.22584852	0.21002158	1.22446004	2.34686022
237.2	0.05266649	0.92640059	0.22787491	0.21118287	1.22555016	2.34797746
237.4	0.05203352	0.92486141	0.22618995	0.21008563	1.22385959	2.34638045
237.6	0.05276666	0.92540797	0.2272355	0.21105642	1.22454268	2.34709271
237.8	0.05310099	0.9260608	0.22851443	0.21202165	1.2252865	2.34832596
238.0	0.05263573	0.92551697	0.22835053	0.21124438	1.22497339	2.34812166
238.2	0.0528956	0.92676716	0.22787927	0.21151695	1.22494361	2.34760568
238.4	0.05286414	0.9275999	0.22870268	0.21197148	1.22518771	2.34809521
238.6	0.05361984	0.92909213	0.22993353	0.21280489	1.22556197	2.34938449
238.8	0.05357039	0.93000445	0.23062776	0.21433265	1.22509585	2.34951451
239.0	0.05442823	0.93041984	0.23102176	0.21429428	1.22583993	2.3504541
239.2	0.05396618	0.9299747	0.23112299	0.21484187	1.2254158	2.35071929
239.4	0.05499941	0.9312512	0.23135593	0.21528188	1.22668552	2.35015423
239.6	0.0552938	0.93115974	0.23113533	0.21567783	1.22733177	2.35168049
239.8	0.05461573	0.93170644	0.23138866	0.21572099	1.22797233	2.35224199
240.0	0.05407405	0.93048029	0.23041051	0.21492224	1.22664574	2.35087963
240.2	0.05473188	0.93061459	0.2311752	0.21583108	1.22729516	2.35134703
240.4	0.05536427	0.92985192	0.23183802	0.21555428	1.22753343	2.35135486
240.6	0.05493164	0.93021807	0.23167224	0.21671384	1.22776343	2.35247511
240.8	0.05400209	0.92799231	0.23090528	0.21537036	1.22621332	2.35120221
241.0	0.05432711	0.92823646	0.23170337	0.21581814	1.22743469	2.35176963
241.2	0.05450648	0.92852537	0.23165454	0.2161942	1.227772	2.3511359
241.4	0.05475597	0.9280298	0.2316278	0.21642375	1.22769925	2.3520843
241.6	0.05472231	0.92775621	0.23186894	0.2161125	1.2279404	2.35215183
241.8	0.05291251	0.92755009	0.2316711	0.21541432	1.22712396	2.35176912
242.0	0.05314827	0.92805498	0.23112698	0.21430874	1.2271483	2.35111059
242.2	0.05403706	0.92869871	0.23173795	0.21560955	1.22753777	2.35191319
242.4	0.05353051	0.92919591	0.232691	0.21611515	1.2281849	2.35223302
242.6	0.05422195	0.9298904	0.23373905	0.21663222	1.22861987	2.35274715
242.8	0.0537258	0.92959584	0.23290346	0.21623747	1.22777291	2.35175573
243.0	0.05375465	0.92931206	0.23299961	0.21584858	1.22807253	2.35207627
243.2	0.0542034	0.93004535	0.23316844	0.21666421	1.22891908	2.35232184
243.4	0.05365034	0.93042126	0.23222737	0.2154592	1.22851547	2.35138157
243.6	0.0543143	0.93089653	0.23319695	0.21631638	1.22819986	2.3531335
243.8	0.05449576	0.93143088	0.23335693	0.21656933	1.22827115	2.35236254
244.0	0.05520343	0.93115857	0.23373045	0.21690673	1.22786179	2.3524271
244.2	0.05640435	0.93165011	0.23477079	0.2179459	1.2289375	2.35422421
244.4	0.05578732	0.93138498	0.23439836	0.21762877	1.22800605	2.35401134
244.6	0.05480673	0.9319565	0.23375251	0.21806714	1.2274262	2.35396992
244.8	0.0545477	0.93083625	0.23382738	0.21728943	1.22720796	2.35303097
245.0	0.0563152	0.93352782	0.23570464	0.21926322	1.22861404	2.35484893
245.2	0.0558168	0.93288891	0.23483011	0.21921679	1.22877948	2.35448837
245.4	0.05605941	0.93306017	0.235211	0.2192989	1.22844998	2.35532665
245.6	0.0563257	0.93329539	0.23487616	0.21877805	1.22860754	2.35475554
245.8	0.05573155	0.93408066	0.23539295	0.21903248	1.22905602	2.35511283
246.0	0.0575059	0.93416673	0.2361124	0.21940723	1.2296032	2.35596176
246.2	0.05699465	0.93328699	0.23513097	0.21914121	1.2291219	2.35577148
246.4	0.05679184	0.93300923	0.23577449	0.21932826	1.2297542	2.35542035
246.6	0.05704279	0.93231356	0.23531928	0.21863221	1.22948501	2.35562138
246.8	0.05560825	0.93112101	0.23486765	0.21697563	1.22856953	2.35454488
247.0	0.05592362	0.93187242	0.23486439	0.21859338	1.22969828	2.3552876
247.2	0.0558371	0.93107073	0.2337173	0.21753287	1.22924172	2.35510956
247.4	0.05496142	0.93034471	0.23425053	0.2166577	1.22843213	2.35478645
247.6	0.05554674	0.93117156	0.23597682	0.21862561	1.22969729	2.35574754
247.8	0.05487312	0.9288279	0.23405062	0.2174372	1.22940027	2.35505037
248.0	0.05490737	0.9292658	0.23533157	0.21798984	1.22949969	2.35556146
248.2	0.05419044	0.92888555	0.2345541	0.21795812	1.22870603	2.35535233
248.4	0.05338199	0.92821333	0.23378105	0.21754847	1.22750161	2.35493875
248.6	0.05324725	0.92855272	0.23390363	0.21744249	1.22812673	2.35404477
248.8	0.05362253	0.92876563	0.23487387	0.21806724	1.22815197	2.35504189
249.0	0.05414902	0.92970538	0.23557234	0.219631	1.22885865	2.35633427
249.2	0.05257565	0.92844205	0.23512157	0.21866737	1.22850569	2.35486226
249.4	0.05368284	0.92919132	0.23579176	0.21863474	1.22854486	2.35582368
249.6	0.05389019	0.92975787	0.23737017	0.2185839	1.22859849	2.35520221
249.8	0.05376602	0.92929813	0.23698021	0.21797025	1.2272097	2.35507045
250.0	0.05468399	0.929555	0.23850354	0.21825548	1.22772526	2.35514069
250.2	0.05359275	0.92947032	0.23686871	0.21775216	1.22653667	2.3545332
250.4	0.05399586	0.92927118	0.23824531	0.21875941	1.2274269	2.35534113
250.6	0.05360329	0.92949121	0.23826299	0.21866186	1.22683711	2.35545603
250.8	0.05349577	0.929827	0.23760626	0.21834106	1.22678126	2.35577214
251.0	0.05390948	0.93026994	0.23841113	0.21973801	1.22735999	2.35619019
251.2	0.05427546	0.92992336	0.23881701	0.21871156	1.22734578	2.35600763
251.4	0.05398675	0.92945637	0.23889129	0.21914731	1.22725918	2.35601491
251.6	0.05330562	0.93026347	0.23924065	0.21945714	1.22821569	2.35624967
251.8	0.05432842	0.92891186	0.23847111	0.21844879	1.22816162	2.35644452
252.0	0.05506099	0.93093749	0.23999639	0.2206362	1.22871265	2.35709386
252.2	0.05521199	0.9301559	0.23924377	0.22137714	1.22943774	2.35721166
252.4	0.05578649	0.93051192	0.24017138	0.22172415	1.22968549	2.35864352
252.6	0.05610592	0.93085749	0.24052795	0.22198936	1.23066683	2.3578712
252.8	0.05626214	0.93090079	0.24034515	0.22251472	1.23076223	2.35874739
253.0	0.05633469	0.93096996	0.24078814	0.22360314	1.23130529	2.35885669
253.2	0.05607047	0.93073523	0.24098239	0.22213198	1.2310396	2.3576902
253.4	0.0566766	0.93087824	0.24078163	0.22233798	1.23086081	2.35847412
253.6	0.05701787	0.93106377	0.24194241	0.2223561	1.23068395	2.35791579
253.8	0.05734568	0.93070644	0.24145237	0.22274456	1.2304266	2.35839687
254.0	0.05764502	0.93207055	0.24289381	0.22354762	1.232221	2.35837344
254.2	0.05586775	0.93193877	0.24156092	0.2232645	1.23064707	2.35753493
254.4	0.05583783	0.93041741	0.24060378	0.22277205	1.23064266	2.35784667
254.6	0.05643945	0.9321473	0.24195585	0.22407441	1.23124255	2.35900306
254.8	0.05601698	0.9313606	0.24091627	0.22281817	1.23030308	2.3595527
255.0	0.05504059	0.93086551	0.24113983	0.22282459	1.23000063	2.35790006
255.2	0.05514105	0.93082665	0.24101967	0.22278049	1.23031258	2.35800938
255.4	0.05501076	0.93169576	0.24137113	0.22283667	1.22994698	2.35861072
255.6	0.05508306	0.93278908	0.24318025	0.22370376	1.23074326	2.3589017
255.8	0.05588003	0.93204612	0.24246321	0.22319354	1.23041095	2.35931819
256.0	0.0560659	0.93303663	0.24340778	0.22504779	1.23141878	2.35977879
256.2	0.05579435	0.93171681	0.24345533	0.22457929	1.23136306	2.35981505
256.4	0.05634941	0.93327034	0.24397853	0.22477037	1.23124664	2.36119225
256.6	0.0562162	0.93207902	0.24281063	0.22357062	1.23084677	2.36052898
256.8	0.05598058	0.93240516	0.24335492	0.223923	1.23071798	2.36102411
257.0	0.0558015	0.93231567	0.24315139	0.22347753	1.23089286	2.36029172
257.2	0.05552183	0.9320347	0.24375924	0.22314682	1.23054719	2.36053161
257.4	0.05435478	0.93081453	0.24285312	0.22290077	1.2301213	2.35982809
257.6	0.05596764	0.9317613	0.2446425	0.22473778	1.23076395	2.36086713
257.8	0.0538644	0.93003582	0.24288845	0.22282015	1.22926102	2.35880853
258.0	0.0544207	0.93164735	0.24385122	0.22415516	1.22995415	2.35927465
258.2	0.05327226	0.93030225	0.2424851	0.22304942	1.22824656	2.35868917
258.4	0.05388092	0.92973976	0.24263026	0.22397194	1.22920775	2.35999191
258.6	0.05421801	0.93159558	0.24390433	0.22488599	1.22964882	2.36167695
258.8	0.05372446	0.93028985	0.2424629	0.22397201	1.22873034	2.360646
259.0	0.05471221	0.93084699	0.24421508	0.22482532	1.229828	2.3604134
259.2	0.05543113	0.93203541	0.24514468	0.22578956	1.23123979	2.36206417
259.4	0.05650126	0.93344299	0.24629749	0.2262699	1.23185729	2.36269677
259.6	0.05651081	0.93275775	0.24572971	0.226083	1.23173384	2.36195081
259.8	0.05702887	0.93174609	0.24488248	0.2246556	1.23189256	2.36228936
260.0	0.05729649	0.93303855	0.24632023	0.22556449	1.23276319	2.36386852
260.2	0.05826757	0.93229589	0.24598908	0.2254413	1.23241891	2.36469873
260.4	0.0578459	0.93274478	0.24605613	0.22507472	1.23214595	2.3645728
260.6	0.05762757	0.93136312	0.24605586	0.22452873	1.23223546	2.36380407
260.8	0.05906182	0.93312916	0.24820865	0.22643647	1.23389199	2.36489368
261.0	0.05780029	0.93231074	0.24628124	0.22518148	1.23274852	2.36307177
261.2	0.05781566	0.93241821	0.24768293	0.22625554	1.2329536	2.36417162
261.4	0.05638681	0.93113927	0.24607936	0.22517732	1.2324058	2.36251063
261.6	0.05648106	0.93076365	0.2466094	0.22568217	1.23150723	2.36256787
261.8	0.0556625	0.93020114	0.24519609	0.22452608	1.23158167	2.36206793
262.0	0.05599023	0.93178963	0.24661543	0.22547525	1.23147227	2.36300939
262.2	0.05491291	0.93048166	0.24608512	0.22396717	1.23031273	2.36254683
262.4	0.05564442	0.93175708	0.24700684	0.22536636	1.23180479	2.36317148
262.6	0.05551857	0.93096554	0.24672702	0.22453163	1.23077109	2.36335039
262.8	0.05648582	0.93184045	0.24740751	0.22532319	1.23168182	2.36317805
263.0	0.05678897	0.93221663	0.24847304	0.22547925	1.23234557	2.36397991
263.2	0.0562221	0.93279418	0.24813498	0.22614032	1.23296187	2.36403237
263.4	0.05728846	0.93273709	0.24878466	0.22592375	1.23229094	2.36354283
263.6	0.05635492	0.93233327	0.24775154	0.22525666	1.23174754	2.3634831
263.8	0.05552558	0.93129681	0.24673544	0.22444717	1.23137368	2.36321785
264.0	0.05587955	0.93212256	0.24760721	0.22583658	1.23138695	2.36414813
264.2	0.05725444	0.93092777	0.24746709	0.22611545	1.23154077	2.363696
264.4	0.05531766	0.93035928	0.24749834	0.22629498	1.23099105	2.36232854
264.6	0.05657288	0.930535	0.24806391	0.22665727	1.23179649	2.36299728
264.8	0.05755265	0.93260693	0.24891182	0.22811249	1.23265873	2.36422896
265.0	0.05629901	0.93179578	0.24722949	0.22649481	1.23166208	2.36324803
265.2	0.05688337	0.9320259	0.2484395	0.22784869	1.23262056	2.36475917
265.4	0.05570948	0.93133507	0.24744729	0.22698544	1.23106802	2.36368414
265.6	0.0556472	0.93160967	0.24732136	0.22677646	1.23072069	2.36297677
265.8	0.05589325	0.93312579	0.24773131	0.22711164	1.2317709	2.36380684
266.0	0.05442905	0.93281974	0.24782599	0.2256287	1.22984983	2.36314834
266.2	0.05538461	0.93297183	0.24791454	0.2261054	1.23073968	2.36337639
266.4	0.05618366	0.9340628	0.24857392	0.22720443	1.23172373	2.36422059
266.6	0.05644734	0.93378771	0.2489102	0.22709499	1.23125587	2.36498919
266.8	0.05776502	0.93487266	0.25018778	0.22798313	1.2324091	2.36569119
267.0	0.05752976	0.93514714	0.25142495	0.22816004	1.23306504	2.36586908
267.2	0.0572113	0.93443301	0.25102066	0.22814199	1.23272856	2.36509474
267.4	0.05727432	0.93439088	0.25147241	0.22748668	1.23283993	2.36496065
267.6	0.05620765	0.93285027	0.25074075	0.22743108	1.23257251	2.36493826
267.8	0.05671261	0.93242506	0.25043238	0.22740838	1.23263781	2.36449839
268.0	0.05869754	0.93379429	0.25333267	0.23021395	1.23430323	2.3667604
268.2	0.05701947	0.93200596	0.25232881	0.22853045	1.23333475	2.36547709
268.4	0.05732359	0.9323869	0.25274015	0.22962479	1.23365616	2.36560234
268.6	0.05839205	0.93319238	0.25413797	0.23028794	1.2339823	2.3670015
268.8	0.05848851	0.93394951	0.25437372	0.23085642	1.2346119	2.36745217
269.0	0.0573827	0.93250329	0.25418166	0.22939017	1.23320541	2.36692525
269.2	0.05832798	0.93312571	0.25531512	0.23148437	1.23356508	2.36773843
269.4	0.05750538	0.93279245	0.25454257	0.23026212	1.23280559	2.36612084
269.6	0.05786645	0.93378768	0.25452675	0.23090019	1.23338936	2.36643019
269.8	0.05729162	0.93402774	0.2545633	0.23130524	1.23377991	2.36742293
270.0	0.05783519	0.93376762	0.25383245	0.2308656	1.23276972	2.36764846
270.2	0.0589069	0.93468875	0.25462768	0.23114347	1.23423159	2.36830752
270.4	0.05873146	0.93563131	0.25453179	0.23144069	1.23443469	2.36843996
270.6	0.0590221	0.93505894	0.25470432	0.23113712	1.23415115	2.36894586
270.8	0.05905473	0.93536898	0.25473833	0.23169542	1.23429419	2.36858491
271.0	0.05821153	0.93565056	0.25412015	0.23099152	1.23394845	2.36761494
271.2	0.05749382	0.93470466	0.25290733	0.23054738	1.23330771	2.36779616
271.4	0.05677363	0.93414618	0.25314958	0.23026108	1.23281738	2.36693202
271.6	0.056165	0.93383275	0.2520439	0.22983644	1.23252862	2.3675418
271.8	0.05618189	0.93425007	0.25203285	0.23019454	1.23271682	2.36705717
272.0	0.05686466	0.93479124	0.25329743	0.23120753	1.23353109	2.36750988
272.2	0.05488286	0.93445714	0.25150256	0.22964683	1.23223594	2.36624056
272.4	0.05558747	0.93552228	0.25234496	0.2304255	1.23237289	2.36682265
272.6	0.05501784	0.93462954	0.25280014	0.23055018	1.2322289	2.36736412
272.8	0.05536373	0.93536568	0.25209233	0.2294791	1.23227202	2.36690343
273.0	0.05481146	0.93442976	0.25252848	0.22969422	1.23185603	2.36682948
273.2	0.05624846	0.93604821	0.25325004	0.23094425	1.23298126	2.36757912
273.4	0.05610946	0.93588359	0.25341776	0.23049494	1.23346823	2.36781028
273.6	0.05622597	0.93658278	0.25275099	0.23056	1.23365768	2.36832219
273.8	0.05684533	0.93584982	0.25325747	0.23069922	1.23391987	2.36906179
274.0	0.05783449	0.93577145	0.25340952	0.23013995	1.23411901	2.36983067
274.2	0.05802647	0.93576561	0.25461155	0.23064684	1.23482572	2.37055337
274.4	0.05865946	0.93633505	0.25459481	0.23084486	1.23493759	2.37041719
274.6	0.05889593	0.93543676	0.25559609	0.23110765	1.23427815	2.37107769
274.8	0.05870268	0.93545231	0.2545884	0.23111829	1.23384884	2.3702072
275.0	0.05814486	0.93431051	0.25392374	0.23020959	1.23272591	2.37017154
275.2	0.0587055	0.93396234	0.25520892	0.23041485	1.23373232	2.37076425
275.4	0.05763545	0.9331847	0.25446406	0.22966295	1.23259256	2.369287
275.6	0.05762895	0.93347624	0.25479063	0.23000853	1.23329574	2.37016108
275.8	0.05740707	0.93307138	0.25507621	0.23087367	1.23291829	2.36886503
276.0	0.05766514	0.9333646	0.25524043	0.23089178	1.23291712	2.3697234
276.2	0.05656654	0.9338735	0.25582877	0.23040501	1.23270425	2.37005794
276.4	0.0558276	0.93289314	0.25524911	0.23042545	1.23188628	2.36922563
276.6	0.05713397	0.93352467	0.25639511	0.23137204	1.23328457	2.36993838
276.8	0.05721536	0.93376058	0.25598673	0.23112541	1.23339869	2.36922628
277.0	0.05666161	0.93397267	0.25645865	0.23171621	1.23391595	2.3688098
277.2	0.05687284	0.93459239	0.25659778	0.2315222	1.23426071	2.36844378
277.4	0.05735406	0.93485607	0.25702242	0.23163867	1.23500722	2.36893254
277.6	0.05617977	0.93353919	0.25596163	0.23087238	1.23444532	2.36789757
277.8	0.05774649	0.93324474	0.25663358	0.23145447	1.23440889	2.36835536
278.0	0.0567002	0.93299487	0.25615578	0.23103014	1.23419476	2.36849586
278.2	0.05830724	0.93443428	0.25699332	0.23184313	1.23502704	2.36868523
278.4	0.05781214	0.93409212	0.25662081	0.23138545	1.23478015	2.36822525
278.6	0.05789861	0.93434713	0.25716164	0.23270764	1.2350227	2.36905642
278.8	0.05811372	0.93417695	0.25675579	0.23279497	1.23517291	2.36827139
279.0	0.05881442	0.9337344	0.25671208	0.23253017	1.23483294	2.36862978
279.2	0.05877644	0.93365999	0.25760438	0.23318049	1.2360081	2.36933269
279.4	0.05801896	0.93392056	0.25672654	0.23343736	1.23484252	2.36983802
279.6	0.05914942	0.93504978	0.25831694	0.23493282	1.23617719	2.37114574
279.8	0.05894991	0.93496266	0.25776989	0.2352258	1.23574962	2.37163027
280.0	0.06038004	0.93644111	0.25878139	0.23545277	1.23602659	2.37326803
280.2	0.05950796	0.93625064	0.25968482	0.23520514	1.23592128	2.37334614
280.4	0.05909082	0.93589922	0.25873123	0.23603346	1.23579966	2.37356914
280.6	0.06047292	0.93718851	0.2603783	0.23696047	1.23679557	2.37454566
280.8	0.05889558	0.93598712	0.2593937	0.2355787	1.23545426	2.37288605
281.0	0.05947061	0.93640902	0.25898191	0.23602949	1.23592056	2.37409119
281.2	0.05838576	0.9349191	0.25915383	0.23530169	1.23473577	2.37353683
281.4	0.05932515	0.93553744	0.25975457	0.23569624	1.23536246	2.37363911
281.6	0.05899732	0.93530401	0.259572	0.23509075	1.23523201	2.37363376
281.8	0.05933689	0.93495842	0.25848823	0.23445218	1.23416122	2.3731953
282.0	0.05896076	0.93539433	0.26002068	0.23484557	1.23503643	2.3740905
282.2	0.05786498	0.93492762	0.25849563	0.23395464	1.23420269	2.37294792
282.4	0.0573113	0.9337521	0.25895535	0.23403747	1.23372195	2.37250437
282.6	0.05824325	0.93496823	0.2602165	0.23541414	1.23480435	2.37327724
282.8	0.05816443	0.93457147	0.26071088	0.23479684	1.23487747	2.3723269
283.0	0.05820886	0.93399463	0.26001068	0.23453801	1.23488538	2.37301622
283.2	0.05694602	0.93426888	0.25991215	0.2351472	1.23468951	2.37306039
283.4	0.05746949	0.93498378	0.26012517	0.23443236	1.2341707	2.37248283
283.6	0.05816407	0.93523485	0.26108524	0.23477077	1.23491281	2.37212722
283.8	0.05791114	0.93605024	0.26086973	0.23479113	1.23489309	2.37303215
284.0	0.05816864	0.93747669	0.26213489	0.23507833	1.23527184	2.37294216
284.2	0.05692769	0.93570449	0.26066744	0.23467883	1.23390349	2.3715474
284.4	0.05763447	0.93635341	0.26151996	0.2354175	1.2342351	2.37206208
284.6	0.05882001	0.93728072	0.26283615	0.23633549	1.23497998	2.37217712
284.8	0.05773683	0.93622074	0.26120934	0.23615078	1.23414079	2.3721925
285.0	0.05931767	0.93620164	0.26137636	0.23692411	1.23535659	2.37299672
285.2	0.05850805	0.93615156	0.26244663	0.23649113	1.23462516	2.37196777
285.4	0.05992147	0.93721819	0.26332734	0.23672101	1.23585627	2.37312429
285.6	0.05995314	0.93637827	0.26227338	0.23656725	1.23587919	2.37337528
285.8	0.06017043	0.93539647	0.2625484	0.23696241	1.23495012	2.37361921
286.0	0.06097781	0.93616979	0.2639348	0.23789692	1.23620118	2.37462038
286.2	0.0593201	0.9343798	0.26174269	0.23709806	1.23483761	2.37302802
286.4	0.06106032	0.93569484	0.26384607	0.23859519	1.23629801	2.37444463
286.6	0.0612505	0.93608842	0.26404669	0.23906532	1.23655261	2.37533867
286.8	0.06054447	0.93516092	0.26294728	0.23792697	1.23577638	2.37394699
287.0	0.06100042	0.93556775	0.26276577	0.23815769	1.23569591	2.37430162
287.2	0.05933488	0.93574325	0.26278204	0.23797405	1.23487066	2.37423252
287.4	0.05968054	0.93577176	0.26339466	0.23792005	1.23510681	2.37418272
287.6	0.05961703	0.93601662	0.26343482	0.23835221	1.23572123	2.37458448
287.8	0.05869651	0.93735149	0.26392362	0.23867141	1.23551386	2.37544371
288.0	0.05863292	0.93723791	0.26449334	0.23868004	1.23531658	2.37467535
288.2	0.05852441	0.93634577	0.26399514	0.23830968	1.23447839	2.37428129
288.4	0.05945458	0.93758372	0.26527858	0.23894815	1.23558198	2.37550825
288.6	0.05861331	0.93654305	0.26381238	0.23804026	1.23496106	2.3739427
288.8	0.05797147	0.9363441	0.26327026	0.23824795	1.23453297	2.37394024
289.0	0.05840573	0.93655652	0.26405333	0.23730716	1.23504113	2.3735015
289.2	0.0574814	0.93530325	0.2638609	0.23584001	1.23400293	2.37361348
289.4	0.05799079	0.93485308	0.26328658	0.23615502	1.23381984	2.37369469
289.6	0.05786294	0.93351798	0.26263983	0.23647229	1.23375767	2.37291067
289.8	0.05878677	0.93402979	0.26431542	0.23627976	1.23375281	2.3740182
290.0	0.05856939	0.93379893	0.26328853	0.23613298	1.23426781	2.37319637
290.2	0.05725135	0.93276913	0.2631681	0.2361984	1.23410414	2.37304772
290.4	0.05773476	0.93351996	0.26409343	0.23566013	1.23384246	2.37319848
290.6	0.05730622	0.93289477	0.26355355	0.23506643	1.23384122	2.37273847
290.8	0.05655313	0.93186859	0.26275244	0.23457006	1.23222572	2.37115486
291.0	0.05778077	0.93350972	0.26431814	0.23565801	1.23418575	2.37367428
291.2	0.05722811	0.93400278	0.26427798	0.23641921	1.23424123	2.37425118
291.4	0.05822646	0.93429248	0.26513505	0.23765213	1.2352583	2.37512447
291.6	0.05747703	0.9344351	0.26502359	0.23735968	1.23494554	2.37491881
291.8	0.0568123	0.9352458	0.26533623	0.23746079	1.23523837	2.37561469
292.0	0.05831058	0.93641698	0.2665355	0.23845782	1.23596775	2.3766228
292.2	0.05857207	0.93652001	0.26644475	0.2384038	1.23665846	2.37764324
292.4	0.05899555	0.93659223	0.26587574	0.23857992	1.23585611	2.37783507
292.6	0.05839616	0.93655522	0.26551205	0.23854297	1.23588475	2.37658849
292.8	0.05936557	0.93757876	0.26625768	0.23968694	1.23696097	2.37776822
293.0	0.05908408	0.93705861	0.26656007	0.23933241	1.23724218	2.37895476
293.2	0.05898708	0.93614514	0.26571705	0.23903535	1.23684912	2.37845238
293.4	0.0594077	0.93701791	0.26637102	0.24001733	1.2370092	2.37805831
293.6	0.0599522	0.93657527	0.26714745	0.23959206	1.23793295	2.37833005
293.8	0.06128883	0.93803027	0.26773954	0.24040949	1.2388955	2.37983531
294.0	0.05979347	0.93744162	0.26728449	0.24036303	1.23838337	2.37897687
294.2	0.06028211	0.9379719	0.26836528	0.24038859	1.23842046	2.37929651
294.4	0.06040074	0.93664575	0.26851979	0.23922216	1.23779656	2.37821717
294.6	0.06054942	0.93690835	0.26866319	0.23959974	1.23821684	2.37780315
294.8	0.06043379	0.93707454	0.26903926	0.23976882	1.2374095	2.3783934
295.0	0.06133034	0.93729705	0.26909827	0.23986509	1.23861158	2.37894089
295.2	0.06112887	0.93767386	0.26938486	0.24031353	1.23750373	2.37815979
295.4	0.06112454	0.93768661	0.26910053	0.24018675	1.23789954	2.37902645
295.6	0.0602449	0.93780079	0.26896782	0.23923041	1.23743618	2.37854712
295.8	0.06044133	0.93798409	0.26817192	0.2391951	1.23770738	2.37904218
296.0	0.06142774	0.93897105	0.26977719	0.2404765	1.2382596	2.38103556
296.2	0.06046199	0.93732913	0.26865648	0.23932948	1.23754715	2.38049493
296.4	0.06023065	0.93770679	0.26916191	0.24043044	1.23676726	2.37984504
296.6	0.05945294	0.93743886	0.26892376	0.24063946	1.23732561	2.3797063
296.8	0.05954074	0.93671928	0.26845432	0.24028943	1.23727429	2.37969206
297.0	0.05857387	0.93693753	0.26919602	0.24027991	1.23713258	2.37997293
297.2	0.05875285	0.93663166	0.26818625	0.23990892	1.23623194	2.37829311
297.4	0.05901114	0.9373436	0.26946688	0.2403601	1.23685596	2.37787729
297.6	0.05910448	0.93652849	0.26909492	0.23999387	1.23659977	2.3780689
297.8	0.05353157	0.89661821	0.25157996	0.22379612	1.1785949	2.29833315
298.0	0.06183712	0.95493146	0.27679012	0.2492487	1.26203955	2.40345224
298.2	0.06857125	0.99194069	0.29301051	0.26570294	1.31448796	2.4708795
298.4	0.07063684	1.00685632	0.30049574	0.27283678	1.33762493	2.50316122
298.6	0.07032809	1.00550075	0.30048145	0.27241948	1.33466291	2.50396661
298.8	0.06710489	0.98661587	0.29335732	0.26448236	1.30849538	2.47755245
299.0	0.06267993	0.95339658	0.28013323	0.25047049	1.26265555	2.42553624
299.2	0.05600099	0.90958894	0.26285579	0.23160251	1.20011965	2.35419967
		0.854979		0.20769431	1.12364888	2.26538437
