# Supplementary material for: Protein-based tools for the detection and characterisation of Oropouche virus infection
Source: EMBO Mol Med. 2025 Aug 11;17(9):2462–82. doi: 10.1038/s44321-025-00291-7 (PMC12423313; doi:10.1038/s44321-025-00291-7)
Supplement: Supplementary file 4 — Source data Fig. 2 [file 44321_2025_291_MOESM4_ESM.zip › Figure 2/2C/OROV N competition BLI raw data/Reference subtracted baseline corrected/N plus NpE3.tsv]

Time (s)	DatabNpA2	DatabNpD2	DatabNpE2	DatabNpE3	DatabNpF2	DatabNpG1
0.0	0.0	0.0	0.0	0.0	0.0	0.0
0.2	-0.00208802	-0.00120379	-0.00649478	-0.00501019	0.00755004	0.02151985
0.4	-0.00343886	0.00085089	-0.00718817	-0.00569376	0.01026437	0.02496061
0.6	-0.00281224	0.00557062	-0.00616882	-0.00479606	0.01473016	0.03110277
0.8	-0.00251258	0.01073851	-0.00515834	-0.00336504	0.02068761	0.0366595
1.0	-0.00219048	0.01627959	-0.00429948	-0.00238465	0.02720599	0.04344804
1.2	-0.001197	0.02339994	-0.00361122	-0.00037736	0.03528127	0.05105292
1.4	-0.00068985	0.03086419	-0.00135598	0.00098485	0.04443084	0.05862059
1.6	-0.00044143	0.03840015	-0.00083541	0.00227795	0.05312168	0.06584585
1.8	0.00065572	0.04823847	0.00129645	0.00469333	0.0636232	0.0733181
2.0	0.00095184	0.05665041	0.00231323	0.00670039	0.07409058	0.08123711
2.2	0.00138297	0.06623781	0.00370078	0.00832749	0.08435197	0.08856836
2.4	0.0030466	0.07616612	0.00561606	0.01081299	0.09593514	0.09617206
2.6	0.00390102	0.0864984	0.00748712	0.01326166	0.10759948	0.10469285
2.8	0.00374205	0.09706482	0.00862339	0.01400587	0.11961632	0.11338794
3.0	0.00468279	0.10703588	0.01017488	0.01563005	0.13025314	0.12195109
3.2	0.00548822	0.11781903	0.01108699	0.01698876	0.14247718	0.13057369
3.4	0.00564366	0.12838654	0.01115089	0.01858914	0.15377441	0.14004054
3.6	0.00568662	0.13808893	0.01198803	0.01965643	0.16447661	0.14849213
3.8	0.00658392	0.14909776	0.01317399	0.02245123	0.1763697	0.15859443
4.0	0.00557509	0.15879146	0.01183069	0.022397	0.18587014	0.16626153
4.2	0.00535521	0.17037365	0.01380966	0.0242707	0.19772182	0.17707757
4.4	0.00638426	0.18150469	0.01410721	0.02561404	0.2089074	0.18733334
4.6	0.00726907	0.19349731	0.01551861	0.02787385	0.22048079	0.19774637
4.8	0.00648946	0.20304361	0.01595427	0.02889757	0.23086195	0.20633007
5.0	0.00699774	0.21424627	0.01689861	0.02997093	0.24146724	0.21648717
5.2	0.0070995	0.224414	0.01689932	0.03143135	0.25234581	0.22663023
5.4	0.00683662	0.23502475	0.01825329	0.03229882	0.26305687	0.23631177
5.6	0.00776901	0.24533047	0.01842581	0.03393537	0.27329725	0.24623099
5.8	0.00798898	0.25663251	0.01942824	0.03537822	0.28363603	0.25537385
6.0	0.00858119	0.26626714	0.01944662	0.03686088	0.29350548	0.26662128
6.2	0.009095	0.27744768	0.02011858	0.03731369	0.3032616	0.27570391
6.4	0.00963557	0.28784011	0.02145687	0.03941139	0.31467624	0.2856275
6.6	0.00971225	0.29829739	0.02157879	0.03998407	0.3241528	0.29522598
6.8	0.00942051	0.30767737	0.02090289	0.03990677	0.33331049	0.30407536
7.0	0.01056733	0.31863315	0.02217605	0.04135086	0.34373029	0.31366688
7.2	0.00983645	0.32765162	0.02176116	0.04171683	0.35269545	0.32272831
7.4	0.01082975	0.33734759	0.02328138	0.04338336	0.36318029	0.33267229
7.6	0.0103612	0.34650274	0.02268731	0.0436722	0.3716208	0.3411783
7.8	0.01090417	0.356598	0.02328849	0.04480554	0.38176851	0.3521054
8.0	0.01036978	0.36599942	0.02287847	0.04522557	0.39077076	0.3617529
8.2	0.01143703	0.37622234	0.02474073	0.04625813	0.40125407	0.3725823
8.4	0.01187429	0.38407705	0.02450984	0.04690627	0.41051392	0.38203948
8.6	0.01052335	0.39222882	0.02417981	0.04711076	0.41854346	0.39070016
8.8	0.01064303	0.39999029	0.02443428	0.04687872	0.42717438	0.40060102
9.0	0.01102508	0.40877233	0.02466675	0.04750945	0.43655059	0.41104085
9.2	0.00995522	0.41502679	0.02403209	0.04769215	0.44462074	0.42037209
9.4	0.01110989	0.42428255	0.02554551	0.04894455	0.45374708	0.43015738
9.6	0.01176807	0.43170011	0.0261893	0.04898741	0.46157071	0.43931586
9.8	0.01136412	0.43902779	0.02581603	0.04919864	0.4695402	0.4481697
10.0	0.0121154	0.4465945	0.02664234	0.04974576	0.47785246	0.45826562
10.2	0.01219267	0.45434167	0.026974	0.04932066	0.48677882	0.46645125
10.4	0.01207447	0.46066706	0.02671461	0.04957586	0.49473553	0.47531416
10.6	0.01248668	0.46840279	0.02663078	0.04971346	0.50200783	0.48407395
10.8	0.01281151	0.47610743	0.02690781	0.0501575	0.51061237	0.49337914
11.0	0.01366157	0.48347476	0.02847638	0.0511521	0.51869683	0.50283514
11.2	0.0131401	0.48939626	0.02798064	0.05012645	0.52565695	0.51100061
11.4	0.01436938	0.49670441	0.02917537	0.05148857	0.53419773	0.52029771
11.6	0.01387964	0.50431066	0.02838639	0.05244012	0.54194456	0.53010774
11.8	0.01490416	0.51087437	0.02936432	0.05259427	0.55035689	0.54010229
12.0	0.01478576	0.51738222	0.02895584	0.05366007	0.55726808	0.54887225
12.2	0.01454664	0.52332985	0.02945948	0.05314771	0.56392333	0.55719164
12.4	0.01467852	0.52976171	0.02938477	0.05396523	0.5714071	0.56618388
12.6	0.01524727	0.53727148	0.02968555	0.05518191	0.57853375	0.57704572
12.8	0.01505649	0.54278615	0.02967352	0.05451838	0.58545764	0.58610744
13.0	0.01447473	0.54807592	0.02990083	0.05512037	0.59193717	0.59470981
13.2	0.01501663	0.5549158	0.03068259	0.0565552	0.59864995	0.60381029
13.4	0.01588106	0.5605191	0.03080979	0.05722364	0.60485004	0.6134477
13.6	0.01529127	0.56502863	0.03116301	0.05698475	0.61122049	0.6224124
13.8	0.01512108	0.56967894	0.03083447	0.05757923	0.61782597	0.63148223
14.0	0.01632411	0.57524972	0.03189284	0.05807256	0.62486832	0.64086546
14.2	0.01689325	0.58001365	0.03219408	0.05833235	0.63150605	0.64951931
14.4	0.0170797	0.58418021	0.03261279	0.05869288	0.63697834	0.65855054
14.6	0.01740831	0.58989215	0.03348831	0.05919685	0.64404227	0.66808494
14.8	0.01732691	0.59495962	0.03406505	0.05882883	0.65036842	0.67680668
15.0	0.01694219	0.59779012	0.0347049	0.05938898	0.65511864	0.68468486
15.2	0.01705429	0.60228258	0.03518409	0.05895613	0.66203944	0.69377278
15.4	0.01750363	0.60682724	0.03556332	0.06059909	0.66861828	0.70266374
15.6	0.01666329	0.60977539	0.03463825	0.06057494	0.67394044	0.71167561
15.8	0.01763453	0.61281733	0.03437364	0.0603882	0.67911337	0.71981898
16.0	0.01725541	0.61631311	0.0344142	0.06081513	0.68438644	0.7280858
16.2	0.01682881	0.61984886	0.03431646	0.06001885	0.68906635	0.73592873
16.4	0.01776853	0.62356945	0.03418829	0.06085432	0.69532391	0.74472333
16.6	0.01780615	0.62722251	0.03494507	0.06121863	0.70053795	0.75370958
16.8	0.01715936	0.62953545	0.03401828	0.06064767	0.70466834	0.76185544
17.0	0.01784734	0.63309369	0.03535749	0.06245811	0.7112023	0.77110489
17.2	0.01868495	0.63742695	0.03553376	0.06384195	0.71666107	0.7805098
17.4	0.01809163	0.63964909	0.03552418	0.06358943	0.72116081	0.78913252
17.6	0.01746451	0.64231141	0.03658447	0.06323058	0.72663736	0.79706479
17.8	0.019492	0.64626461	0.03736938	0.06441879	0.73235269	0.8067505
18.0	0.0191629	0.64883466	0.03789344	0.06473282	0.73808852	0.81494319
18.2	0.0195097	0.65159446	0.03789444	0.06533735	0.74298673	0.8244427
18.4	0.01964655	0.65518344	0.03868385	0.06524087	0.74787816	0.83356145
18.6	0.01895731	0.65836021	0.03875238	0.0647254	0.75332169	0.84195545
18.8	0.01881579	0.66128498	0.03956733	0.06536615	0.75776976	0.84956598
19.0	0.01928797	0.66303232	0.0399075	0.06586228	0.76328717	0.85876615
19.2	0.0203581	0.66623762	0.04029422	0.06648369	0.7690565	0.86784998
19.4	0.01974512	0.66727857	0.03856617	0.06634595	0.77327644	0.87502546
19.6	0.02004452	0.668608	0.03828313	0.06686964	0.77771801	0.88379263
19.8	0.0213993	0.67133725	0.03819755	0.06723653	0.78248912	0.89207822
20.0	0.02109449	0.67244404	0.03865819	0.06699263	0.78675779	0.89942374
20.2	0.0206546	0.67304425	0.03737458	0.06655221	0.7904359	0.90692507
20.4	0.02192385	0.67469005	0.03789773	0.06717431	0.79498593	0.91553192
20.6	0.02153651	0.67643706	0.03882204	0.06709422	0.79859627	0.9235189
20.8	0.02097257	0.67762381	0.03898636	0.06749753	0.80215808	0.93135876
21.0	0.02164319	0.67998049	0.04039337	0.0688957	0.80724537	0.94020771
21.2	0.02116595	0.68104339	0.03951535	0.06840032	0.81043437	0.94779827
21.4	0.02245803	0.6840053	0.0420141	0.06889791	0.81517247	0.9563474
21.6	0.02127986	0.68407196	0.04082182	0.06806903	0.81835457	0.96286783
21.8	0.02217446	0.68602042	0.04189384	0.06894137	0.82263679	0.97052122
22.0	0.0211943	0.68686116	0.04105391	0.06911246	0.82624247	0.97854023
22.2	0.02346501	0.6904084	0.04292454	0.07073246	0.83077336	0.9881765
22.4	0.02243281	0.69205259	0.0435257	0.06994785	0.83400556	0.99433212
22.6	0.0230206	0.69381701	0.04410654	0.07096367	0.83883469	1.00294531
22.8	0.02310966	0.69547029	0.04481968	0.07169905	0.84269379	1.01057463
23.0	0.02314841	0.69656698	0.04492417	0.07122046	0.84717952	1.01898756
23.2	0.02329503	0.69781025	0.04435539	0.07249378	0.850713	1.02607779
23.4	0.02254859	0.69911412	0.04491531	0.0726838	0.85476549	1.03460099
23.6	0.02379634	0.70129116	0.04525619	0.0736934	0.85891071	1.04306196
23.8	0.02395815	0.70224828	0.04544771	0.07369157	0.86235361	1.05126286
24.0	0.02370362	0.7026831	0.04555128	0.07421786	0.8664851	1.05922126
24.2	0.02368193	0.70322315	0.04525616	0.07374038	0.86904783	1.06733946
24.4	0.02363939	0.70418098	0.04554227	0.0732089	0.87206776	1.07520786
24.6	0.02309145	0.70511631	0.04542941	0.07307941	0.87453705	1.08193536
24.8	0.02376933	0.70639871	0.04552295	0.07394306	0.87796072	1.08994836
25.0	0.0236322	0.70751668	0.04491093	0.07409301	0.88116149	1.09834353
25.2	0.02330293	0.70693667	0.04483834	0.07335438	0.88387837	1.10513155
25.4	0.02415638	0.70880771	0.04587935	0.07355088	0.88781974	1.11288461
25.6	0.02331071	0.70847999	0.04487925	0.07291831	0.8896011	1.11971645
25.8	0.02368845	0.71062845	0.04655348	0.0738638	0.89343901	1.12769049
26.0	0.02515274	0.71161046	0.04639709	0.07446216	0.89646285	1.13665158
26.2	0.02505396	0.71214763	0.04720423	0.07408401	0.89950344	1.14329481
26.4	0.02434956	0.71232274	0.0466591	0.07426404	0.90186682	1.15009483
26.6	0.0250912	0.71297453	0.04801924	0.07493813	0.90538339	1.15873677
26.8	0.02476567	0.71244847	0.04787961	0.07392605	0.90677603	1.16449382
27.0	0.02446025	0.71209763	0.04688511	0.07376989	0.90908627	1.17110126
27.2	0.02400752	0.71317667	0.04697253	0.0748118	0.91219291	1.17899208
27.4	0.02511461	0.7152053	0.04834338	0.0754524	0.9151246	1.18664567
27.6	0.02480278	0.7157861	0.04794147	0.07575951	0.91752686	1.19339037
27.8	0.02336522	0.71574628	0.0471392	0.07489125	0.91965035	1.20016542
28.0	0.02424103	0.71752605	0.04853534	0.07636507	0.92272657	1.20870297
28.2	0.02401597	0.71798565	0.04866301	0.07544324	0.92462232	1.21426957
28.4	0.02299767	0.7189128	0.04768154	0.07525115	0.92688166	1.22096119
28.6	0.02364795	0.72103625	0.04841707	0.07616785	0.92993052	1.22784242
28.8	0.02365596	0.7219931	0.0486054	0.07647054	0.93279782	1.23550984
29.0	0.02389218	0.72294917	0.04878857	0.07655459	0.93577917	1.24311771
29.2	0.02362856	0.72374491	0.04956718	0.07646131	0.93901013	1.24991802
29.4	0.02407402	0.72530513	0.04947786	0.07614534	0.94147592	1.25661623
29.6	0.02472088	0.72694162	0.05044248	0.07725569	0.94477686	1.26417518
29.8	0.02487532	0.72794393	0.05046107	0.07771643	0.94801625	1.27131931
30.0	0.02613309	0.72788099	0.05061686	0.07702897	0.95031221	1.27756515
30.2	0.02607312	0.72903506	0.05090219	0.07782212	0.95314437	1.28421966
30.4	0.0266033	0.7295819	0.05173503	0.07934143	0.95586172	1.29159392
30.6	0.02682404	0.7297829	0.05244176	0.07930161	0.95878016	1.29788462
30.8	0.02709435	0.72988786	0.05168351	0.07893709	0.9600454	1.30281968
31.0	0.02695903	0.73068289	0.05225936	0.08020633	0.96289522	1.30975013
31.2	0.02660485	0.73189952	0.05325588	0.08065597	0.9657738	1.31689838
31.4	0.02832651	0.73323899	0.05457735	0.0821018	0.9680525	1.32382071
31.6	0.02756708	0.73359172	0.05504942	0.08282899	0.97066938	1.33118272
31.8	0.02777732	0.73401485	0.05570613	0.08323951	0.97229647	1.3377417
32.0	0.02824851	0.73559795	0.05744998	0.08405429	0.97504506	1.3448163
32.2	0.02728328	0.73589749	0.05655982	0.08389506	0.9767546	1.35015736
32.4	0.02690691	0.73610223	0.05556612	0.08353664	0.97807404	1.35731103
32.6	0.0272533	0.73624601	0.056505	0.08314448	0.98052473	1.36396985
32.8	0.02686229	0.73744754	0.05652373	0.08313505	0.98188457	1.37094272
33.0	0.0276835	0.73775815	0.05592078	0.0833713	0.98374581	1.37682103
33.2	0.02643293	0.73658533	0.05483764	0.0821135	0.98444981	1.38186324
33.4	0.02622583	0.73675763	0.05481484	0.08195065	0.98554433	1.38728057
33.6	0.0271541	0.73694283	0.05503457	0.08346276	0.98867886	1.39438979
33.8	0.02721172	0.73689599	0.05454034	0.08287122	0.99011675	1.40104828
34.0	0.0273648	0.73739285	0.05405039	0.081987	0.99136029	1.4057485
34.2	0.02729818	0.73729087	0.05301582	0.08325353	0.99255485	1.41199024
34.4	0.02650284	0.73715226	0.05337637	0.08319077	0.99452093	1.41834037
34.6	0.02725783	0.73876532	0.05349763	0.08357905	0.99714891	1.42405572
34.8	0.02770549	0.73853992	0.05366001	0.08362042	0.99834249	1.42906823
35.0	0.02759961	0.73827405	0.0540873	0.08415168	1.00025869	1.4350271
35.2	0.0281491	0.73915854	0.05479613	0.08405213	1.00255515	1.44084534
35.4	0.0290052	0.73946643	0.0548694	0.08479133	1.00410852	1.44778259
35.6	0.02804628	0.73976269	0.05488899	0.08517474	1.0057645	1.45286319
35.8	0.02882311	0.74122938	0.05628104	0.08546804	1.0074131	1.45852478
36.0	0.02838216	0.74193271	0.05596283	0.08537881	1.00949579	1.46397261
36.2	0.02929947	0.74324774	0.05676179	0.08620112	1.01165216	1.47036193
36.4	0.030321	0.74457664	0.05765371	0.08566271	1.01424531	1.47625827
36.6	0.03025679	0.7453467	0.0579396	0.08571777	1.01565275	1.48079255
36.8	0.02985784	0.74605683	0.05813817	0.0863126	1.01653715	1.48594368
37.0	0.03116569	0.74576664	0.0586655	0.08725426	1.01867116	1.49191819
37.2	0.03015711	0.74621069	0.05839126	0.0859874	1.01934593	1.49649495
37.4	0.02987032	0.74592283	0.05833224	0.08632015	1.02085387	1.50145783
37.6	0.02990378	0.74624872	0.05789639	0.08607948	1.0227496	1.5081331
37.8	0.02943892	0.74707576	0.05771408	0.08555422	1.02310759	1.51284946
38.0	0.02943412	0.74727213	0.05739032	0.08554674	1.0241668	1.51760743
38.2	0.02937625	0.74731753	0.05709243	0.08639719	1.02563209	1.52279366
38.4	0.02867285	0.74766597	0.05795548	0.0864796	1.02785013	1.52898079
38.6	0.0298068	0.74809075	0.05724801	0.08648702	1.02942679	1.53379583
38.8	0.02952414	0.74795484	0.05625038	0.08544497	1.02963329	1.53836561
39.0	0.02935643	0.748617	0.05656586	0.08554939	1.03128615	1.54315053
39.2	0.02857315	0.74909773	0.056536	0.08564779	1.03255825	1.54767882
39.4	0.02799639	0.74891781	0.0561251	0.08593189	1.03369195	1.55316435
39.6	0.02796061	0.74943223	0.05665175	0.08625216	1.03490063	1.55748225
39.8	0.02795927	0.75097401	0.05757322	0.08621309	1.03703308	1.5626561
40.0	0.02870857	0.75166687	0.05829061	0.08672381	1.03870081	1.56761323
40.2	0.02937755	0.75268755	0.05851913	0.08680183	1.04043852	1.57269058
40.4	0.02945456	0.75335324	0.05880115	0.08813364	1.04243685	1.57722856
40.6	0.02969954	0.75347037	0.05818232	0.08837062	1.04280901	1.58143579
40.8	0.02898785	0.75380588	0.05850187	0.08896045	1.04430448	1.58637231
41.0	0.03030149	0.75428776	0.05956193	0.0895075	1.04560208	1.59190366
41.2	0.03029296	0.75512046	0.0595603	0.09012587	1.04698353	1.59577009
41.4	0.03004607	0.75413835	0.0593522	0.09001965	1.04772582	1.60036538
41.6	0.02975312	0.75557273	0.05991886	0.0904734	1.04929572	1.60580242
41.8	0.0302003	0.75572107	0.06146054	0.09067398	1.04972914	1.60943017
42.0	0.0297056	0.75498243	0.06007178	0.09036654	1.05060487	1.61363694
42.2	0.0295154	0.75429744	0.05989249	0.08920497	1.05093916	1.61704278
42.4	0.02965137	0.75531181	0.06093086	0.08958753	1.05230751	1.6225195
42.6	0.0303925	0.75591475	0.06011484	0.08989719	1.05224937	1.6265267
42.8	0.02980185	0.75471407	0.05980048	0.08876677	1.05284524	1.63023404
43.0	0.02913104	0.75492251	0.06034765	0.08944834	1.05420007	1.63397185
43.2	0.02893472	0.75476041	0.06056403	0.08874803	1.05552487	1.6379443
43.4	0.02914362	0.75430027	0.06019764	0.08821817	1.05666747	1.64284789
43.6	0.02924089	0.75507782	0.06063296	0.0889793	1.05740318	1.64737229
43.8	0.02998696	0.75637326	0.06130227	0.08955796	1.0601836	1.65218106
44.0	0.03065048	0.7563696	0.0618555	0.09015479	1.06107962	1.6573819
44.2	0.03034433	0.75580849	0.0606101	0.09019475	1.06211158	1.66157322
44.4	0.03106135	0.75771944	0.06185664	0.09187615	1.06400248	1.66685015
44.6	0.03167594	0.75806031	0.06158796	0.09113143	1.06450967	1.67100381
44.8	0.03213534	0.7590985	0.06262752	0.09180324	1.06691262	1.67575945
45.0	0.03366714	0.75939574	0.06418571	0.09273269	1.06846892	1.67986697
45.2	0.03320299	0.7593952	0.06355585	0.09289441	1.06984061	1.6837069
45.4	0.03386699	0.760596	0.06437108	0.09332062	1.07032072	1.68787617
45.6	0.03350173	0.76093417	0.06396858	0.09320017	1.07125378	1.69161186
45.8	0.03430206	0.76193306	0.06521955	0.09357564	1.07207515	1.69533149
46.0	0.03371392	0.76204741	0.06415372	0.09342998	1.07236999	1.6982752
46.2	0.03390088	0.7622637	0.06539316	0.09286106	1.07302098	1.70229073
46.4	0.03461393	0.7637947	0.067289	0.09535844	1.07451214	1.70661237
46.6	0.03439311	0.76441307	0.06643682	0.09551439	1.07450897	1.71022352
46.8	0.03417712	0.76384952	0.06658503	0.09484442	1.07569162	1.71334441
47.0	0.03489084	0.7650235	0.06700565	0.09620807	1.0770668	1.71720212
47.2	0.03590582	0.76601656	0.06820575	0.09622443	1.07855974	1.72142079
47.4	0.03577223	0.76687695	0.06831755	0.0974957	1.07948965	1.72519146
47.6	0.03492263	0.76612159	0.06881844	0.09805812	1.08063576	1.72848866
47.8	0.03484924	0.76647004	0.06853478	0.09703301	1.08134872	1.73184196
48.0	0.03414886	0.7661798	0.06832148	0.09661345	1.08156786	1.73582698
48.2	0.03505992	0.76620529	0.06862001	0.09694519	1.08273999	1.73960689
48.4	0.03488607	0.76757291	0.06865155	0.09701073	1.08379131	1.74326239
48.6	0.03433825	0.76701565	0.06792181	0.09593028	1.0839185	1.74488471
48.8	0.03450995	0.76769596	0.06844991	0.09689309	1.08485673	1.74812141
49.0	0.03479207	0.76805719	0.06994711	0.0972029	1.08607886	1.75121273
49.2	0.0335535	0.76754253	0.0683464	0.09617245	1.08593913	1.75330429
49.4	0.03450407	0.76985955	0.07008843	0.09825985	1.08742185	1.75775007
49.6	0.03443195	0.76879248	0.06918319	0.0976649	1.08837333	1.76112762
49.8	0.03428995	0.76828555	0.0695503	0.09763503	1.08863497	1.76353028
50.0	0.0339431	0.76946889	0.06938726	0.09746698	1.08921659	1.7666481
50.2	0.03380731	0.76964422	0.07011214	0.09759519	1.08986947	1.76974167
50.4	0.03471621	0.77084806	0.07065018	0.09854144	1.09130018	1.77410301
50.6	0.03449268	0.77182364	0.06922831	0.09833365	1.09174286	1.77713406
50.8	0.03474245	0.77025365	0.06909389	0.09786708	1.0918301	1.77919744
51.0	0.03450217	0.77069018	0.06959615	0.09821511	1.09222743	1.78254664
51.2	0.03501588	0.77215625	0.07104816	0.09839019	1.09412425	1.78646983
51.4	0.03465847	0.77169406	0.07008452	0.09883741	1.09510401	1.78870241
51.6	0.03469514	0.77010925	0.07008398	0.09850201	1.09608535	1.79194562
51.8	0.0356048	0.77219612	0.070757	0.09855153	1.09663757	1.79544833
52.0	0.03613537	0.772131	0.07092394	0.09881476	1.09783566	1.79891393
52.2	0.037032	0.77295315	0.07172207	0.10018011	1.09848765	1.80202706
52.4	0.03579046	0.7732173	0.07051731	0.09983271	1.0989311	1.80373035
52.6	0.03586414	0.77330395	0.07111355	0.10056864	1.09860157	1.80544064
52.8	0.03603191	0.7737802	0.07217161	0.10092768	1.09978251	1.80846837
53.0	0.03684174	0.77466182	0.07275822	0.100689	1.10113583	1.81119435
53.2	0.03594303	0.77345372	0.07232315	0.10088763	1.10137373	1.81353433
53.4	0.03674317	0.77425229	0.07322179	0.10205677	1.10217105	1.81708708
53.6	0.0375266	0.77401572	0.0734097	0.10226707	1.10286487	1.82011188
53.8	0.03617328	0.77326617	0.07285027	0.10169158	1.10304512	1.82142308
54.0	0.03604771	0.77563906	0.07355804	0.10236583	1.10338251	1.82469233
54.2	0.03529996	0.77500599	0.07294438	0.1015319	1.10420913	1.82642715
54.4	0.03603442	0.77587108	0.07278087	0.10191542	1.10470303	1.82978687
54.6	0.03436435	0.77385265	0.07185825	0.10078242	1.10353789	1.83084022
54.8	0.03450618	0.77419759	0.07223437	0.10022445	1.10435228	1.83289883
55.0	0.03515475	0.77519181	0.07277066	0.10077529	1.10548271	1.83665457
55.2	0.03590269	0.77575472	0.07360968	0.10081772	1.10685713	1.83937882
55.4	0.03622874	0.77614235	0.07343899	0.10171135	1.10786202	1.84143565
55.6	0.03661914	0.77707747	0.07423214	0.10125191	1.10881723	1.8443188
55.8	0.03618197	0.77800594	0.07425885	0.10108216	1.10840828	1.84721693
56.0	0.03703393	0.77803341	0.07446418	0.10124877	1.10926415	1.84999401
56.2	0.03730166	0.77801672	0.07472678	0.10214266	1.1097248	1.85175802
56.4	0.03709361	0.77858216	0.07506403	0.10181167	1.11114745	1.85511327
56.6	0.03844159	0.77988015	0.07654412	0.10247444	1.11237917	1.85787308
56.8	0.03857292	0.77939946	0.07578204	0.1017721	1.11291003	1.86019631
57.0	0.03891356	0.78010076	0.07583583	0.10227522	1.11345588	1.8627414
57.2	0.03870247	0.77953457	0.0769447	0.10321398	1.11467405	1.86572209
57.4	0.03952589	0.78081086	0.07750391	0.10411204	1.11570801	1.86911057
57.6	0.03921696	0.78013972	0.07761712	0.10388904	1.11608079	1.87155256
57.8	0.03836509	0.77986081	0.07687094	0.10322574	1.11649649	1.87212984
58.0	0.03727963	0.78071368	0.07688118	0.10334633	1.11567053	1.87444578
58.2	0.03723944	0.77912666	0.07582145	0.1025357	1.11585999	1.87581211
58.4	0.03762132	0.7794339	0.07659831	0.10342597	1.11637013	1.87813504
58.6	0.03782281	0.77830772	0.07631465	0.10297267	1.11649503	1.8799109
58.8	0.03811913	0.78042773	0.07605937	0.10385339	1.11749241	1.88090567
59.0	0.03784825	0.77956484	0.07655661	0.10340586	1.11697579	1.88304075
59.2	0.03692816	0.77950046	0.07631612	0.10339119	1.11684843	1.88390982
59.4	0.0372984	0.77969302	0.07601461	0.10456994	1.11797013	1.88590426
59.6	0.03747177	0.78032608	0.07647806	0.10404503	1.11830075	1.88852713
59.8	0.03722108	0.77967693	0.07633955	0.10502159	1.11814247	1.89035981
60.0	0.03786899	0.7796589	0.07657336	0.10532438	1.11999333	1.8922153
60.2	0.03833748	0.78052006	0.07666052	0.10508553	1.12057382	1.89417793
60.4	0.0382197	0.78185945	0.07651252	0.10469875	1.12176107	1.89707514
60.6	0.03913523	0.78259424	0.07675189	0.1055433	1.12276767	1.89900869
60.8	0.03886788	0.78152571	0.07649985	0.10544948	1.12298935	1.90042426
61.0	0.03907416	0.78210483	0.07730087	0.10538134	1.12385786	1.90258923
61.2	0.04030494	0.78284444	0.07879286	0.10625024	1.1253509	1.90609321
61.4	0.04044667	0.78330618	0.0788674	0.10613826	1.12549035	1.90844538
61.6	0.04022966	0.78292851	0.07865118	0.10514519	1.12568574	1.90913791
61.8	0.0397272	0.78420811	0.07938294	0.10571343	1.12601869	1.91154564
62.0	0.04001932	0.7845055	0.08038076	0.10568676	1.12577382	1.91451277
62.2	0.04095932	0.78388833	0.07981443	0.1053767	1.12542848	1.91545861
62.4	0.04056061	0.78500179	0.08026534	0.10513611	1.12580705	1.91732243
62.6	0.04068076	0.78577882	0.08118486	0.10662173	1.12600636	1.91965553
62.8	0.03958358	0.78542056	0.08086099	0.10625202	1.1250423	1.92000929
63.0	0.03941494	0.78417872	0.08087014	0.10635031	1.12497311	1.92275455
63.2	0.03932996	0.78444305	0.08070274	0.10671017	1.12466012	1.92450206
63.4	0.03917885	0.78351262	0.08084299	0.10677523	1.12540312	1.9268863
63.6	0.03932295	0.78420709	0.08143486	0.10644904	1.12609436	1.92848465
63.8	0.0391055	0.78401147	0.08033979	0.1070043	1.12653992	1.92955858
64.0	0.03930752	0.78339364	0.0812757	0.10671395	1.12744264	1.93103232
64.2	0.03935642	0.78436312	0.08080654	0.10622448	1.12721112	1.93219169
64.4	0.03891704	0.78395822	0.08096229	0.10681954	1.12827229	1.93347033
64.6	0.03945825	0.78477826	0.08190582	0.10818709	1.12871324	1.93489462
64.8	0.03898679	0.78508603	0.08266828	0.1081064	1.13021407	1.93642652
65.0	0.0395508	0.78525561	0.08268707	0.10852496	1.13111276	1.93901397
65.2	0.04028071	0.78610699	0.08393939	0.10921701	1.13155037	1.94139693
65.4	0.03839103	0.78596336	0.08233908	0.10838579	1.13125731	1.94104013
65.6	0.03837485	0.7857148	0.08212669	0.10798245	1.13188261	1.94217578
65.8	0.03851096	0.78673138	0.08306838	0.1088136	1.13254288	1.94493545
66.0	0.03867735	0.78611247	0.08221749	0.1081091	1.13217792	1.94614177
66.2	0.03833215	0.78667085	0.08136264	0.10778683	1.13237076	1.94749712
66.4	0.037577	0.78703797	0.08182466	0.10855233	1.13304986	1.94893768
66.6	0.03771537	0.78738414	0.08274331	0.10982216	1.13411993	1.95078039
66.8	0.03783924	0.78640848	0.08169357	0.10802581	1.1331425	1.95158451
67.0	0.03862223	0.78672475	0.08192879	0.10853931	1.13412101	1.95475462
67.2	0.03911722	0.78766095	0.08358597	0.10898447	1.13555702	1.95665369
67.4	0.03939651	0.78694838	0.08300726	0.10846725	1.13617625	1.95777934
67.6	0.04008535	0.78809484	0.08307686	0.10848707	1.13654085	1.95887352
67.8	0.04097352	0.78877951	0.08370794	0.11024482	1.13790618	1.96091741
68.0	0.04064631	0.78832932	0.08419848	0.10967946	1.13739031	1.96200872
68.2	0.0420625	0.79000328	0.08535879	0.1111859	1.13828078	1.96381313
68.4	0.04219467	0.79015883	0.08545587	0.11147272	1.13932416	1.96542167
68.6	0.04225567	0.79089808	0.0849833	0.11188101	1.1392062	1.96719987
68.8	0.04344044	0.79162856	0.0852888	0.11269416	1.14082273	1.97046606
69.0	0.04376523	0.79140661	0.08497192	0.11272651	1.13989722	1.97141083
69.2	0.0436005	0.79152425	0.08434013	0.11254141	1.13918316	1.9720263
69.4	0.04302079	0.79163208	0.08370826	0.11284256	1.13968852	1.9731739
69.6	0.04323464	0.79107938	0.08336354	0.11246764	1.13943241	1.97457564
69.8	0.04400555	0.79166913	0.08386476	0.11278805	1.1400876	1.97623645
70.0	0.04397266	0.79134125	0.08330282	0.1130068	1.14096161	1.97869738
70.2	0.04397553	0.7925161	0.08348248	0.11288918	1.14120593	1.97971626
70.4	0.04237742	0.79098814	0.08332937	0.11257051	1.1409734	1.98038879
70.6	0.04274066	0.79141047	0.08415017	0.11222012	1.14176113	1.98319995
70.8	0.04298116	0.79056858	0.08375079	0.11158978	1.14159285	1.98397607
71.0	0.04303207	0.79157562	0.08530723	0.11279543	1.14299514	1.98672618
71.2	0.04278507	0.79243498	0.0861631	0.11312366	1.14358021	1.98731943
71.4	0.04186863	0.79089437	0.08450754	0.11149047	1.14300574	1.98759981
71.6	0.04213976	0.79188642	0.0856073	0.11250351	1.14381117	1.98977095
71.8	0.04227769	0.79261548	0.08667329	0.11343397	1.14457569	1.99201142
72.0	0.04178516	0.79234293	0.08723339	0.11260062	1.1444515	1.99189411
72.2	0.04223933	0.79217847	0.08874808	0.11332032	1.14495831	1.99245348
72.4	0.04219739	0.79246825	0.08831331	0.11312942	1.14538638	1.99463652
72.6	0.04270197	0.79325675	0.08947683	0.11395201	1.14567936	1.99609177
72.8	0.04274063	0.79333851	0.0883636	0.11375261	1.14491605	1.99711039
73.0	0.04246357	0.79345256	0.0887033	0.11362359	1.14490829	1.99761538
73.2	0.04364251	0.79457364	0.08955262	0.11448895	1.14629113	1.99976599
73.4	0.04425642	0.79531993	0.09101498	0.11534696	1.14696006	2.00087328
73.6	0.04476394	0.795783	0.09119366	0.11487274	1.14707179	2.0019675
73.8	0.04600251	0.79689206	0.09224357	0.11657211	1.14833672	2.0045257
74.0	0.04612774	0.79693824	0.09280241	0.11678948	1.14894951	2.00629333
74.2	0.04617158	0.79721366	0.0925582	0.11617938	1.14860663	2.00606193
74.4	0.04481323	0.79663956	0.09272607	0.11577536	1.14866944	2.00767304
74.6	0.04629167	0.7978669	0.09317254	0.11686639	1.14953915	2.01010114
74.8	0.04634171	0.79783847	0.09261448	0.11684012	1.14982655	2.00952654
75.0	0.04644484	0.79834155	0.09302736	0.11738728	1.15010066	2.01140974
75.2	0.04596267	0.79842606	0.09249537	0.11713315	1.15028582	2.01193327
75.4	0.04522731	0.79726046	0.0908735	0.11652906	1.15074418	2.01274573
75.6	0.04552516	0.79829421	0.0911876	0.11677611	1.15082933	2.01459861
75.8	0.04400464	0.79703831	0.09074922	0.11633085	1.15005926	2.0144166
76.0	0.04372013	0.79610785	0.09057694	0.11564607	1.15001247	2.0132456
76.2	0.04287488	0.7959843	0.09068889	0.1157434	1.14956707	2.01479903
76.4	0.04365822	0.79698446	0.09153776	0.11662218	1.15104706	2.01761134
76.6	0.04193874	0.79605973	0.09042078	0.11527873	1.14961724	2.01652272
76.8	0.04173895	0.79616245	0.08885005	0.11502804	1.14941941	2.01788975
77.0	0.04206897	0.79672299	0.09052031	0.11511804	1.15067618	2.0194417
77.2	0.04366238	0.79839131	0.09244471	0.11670253	1.15196104	2.02168728
77.4	0.04326895	0.79882945	0.09258696	0.11706711	1.15200759	2.02259009
77.6	0.04291324	0.79874104	0.09169043	0.11653829	1.15175924	2.02456515
77.8	0.04425481	0.80018814	0.09346609	0.1183707	1.15316987	2.02624109
78.0	0.04349814	0.79895735	0.09328981	0.11766175	1.15302128	2.02583101
78.2	0.04384949	0.7997123	0.0936381	0.11780462	1.15363462	2.02752095
78.4	0.0438618	0.80002328	0.09434929	0.11878679	1.15431635	2.02941769
78.6	0.04547497	0.80115665	0.09486101	0.12017326	1.15577881	2.03052044
78.8	0.0458144	0.80171792	0.09559519	0.12079263	1.15609964	2.03114441
79.0	0.04534489	0.80039733	0.09500018	0.12070844	1.15601105	2.03289111
79.2	0.04441	0.80021677	0.09490919	0.12042906	1.15555051	2.03307784
79.4	0.04460203	0.80037007	0.09377965	0.12033664	1.15640373	2.03385548
79.6	0.04411286	0.79973831	0.09439546	0.11973249	1.15567969	2.03474187
79.8	0.04417471	0.79912489	0.09425711	0.12000152	1.15539763	2.03464298
80.0	0.04495252	0.8002641	0.09475049	0.11982428	1.15655946	2.03522103
80.2	0.04401874	0.80019824	0.09487473	0.11979872	1.15646141	2.03660354
80.4	0.04429267	0.80012797	0.09528313	0.11966234	1.15748958	2.03724533
80.6	0.04333831	0.79913358	0.09393707	0.11788432	1.15576606	2.03620742
80.8	0.04458975	0.80037146	0.09423773	0.11911078	1.15677721	2.03865436
81.0	0.0450484	0.80032801	0.09486831	0.11842409	1.15705491	2.03920418
81.2	0.04495787	0.80126257	0.09500359	0.11880307	1.15731141	2.04059349
81.4	0.0452322	0.80188005	0.09497827	0.11916752	1.15816054	2.04153873
81.6	0.04491997	0.80139897	0.09460232	0.11927736	1.15764654	2.04291408
81.8	0.04629503	0.80258794	0.09686218	0.12066565	1.15894364	2.04418499
82.0	0.04507321	0.80182352	0.09620639	0.12033508	1.15870408	2.04374485
82.2	0.04591849	0.80265273	0.0972185	0.12027336	1.15960468	2.04603531
82.4	0.04710273	0.80345268	0.09827406	0.12215204	1.16151871	2.04730545
82.6	0.04581474	0.80328345	0.09775554	0.12125917	1.160646	2.04645805
82.8	0.04669774	0.80388119	0.09781512	0.12176711	1.16063033	2.04900013
83.0	0.04588052	0.80227955	0.09709851	0.12154189	1.15999416	2.04876962
83.2	0.04564307	0.80362099	0.09703642	0.1218143	1.16007052	2.04994504
83.4	0.04591297	0.80415448	0.09713585	0.12204661	1.16036132	2.05114461
83.6	0.04712265	0.80427297	0.0987137	0.12324308	1.1607701	2.05234163
83.8	0.04757151	0.80510081	0.09836392	0.1228567	1.16146888	2.05294445
84.0	0.04736224	0.8059727	0.09991734	0.12385773	1.16298667	2.05432282
84.2	0.04715638	0.80493209	0.09896726	0.12314036	1.16213951	2.05507868
84.4	0.04702386	0.80604021	0.09947559	0.12323172	1.16297977	2.05612941
84.6	0.0472709	0.8063652	0.09989237	0.12318631	1.16218336	2.05682535
84.8	0.04753469	0.80704111	0.10014742	0.12396919	1.16304924	2.05830188
85.0	0.04750667	0.80690928	0.10028032	0.12333532	1.16260997	2.0586227
85.2	0.0462538	0.80611679	0.09967712	0.1229474	1.16187063	2.05958146
85.4	0.0474416	0.80732161	0.10058761	0.12439113	1.16297429	2.06109766
85.6	0.0464129	0.80654003	0.10050511	0.12399508	1.16195897	2.06123778
85.8	0.04589295	0.80719746	0.10049644	0.12365457	1.16214371	2.06169954
86.0	0.04716498	0.80838379	0.1019747	0.12452788	1.16357074	2.06250821
86.2	0.04748661	0.80794908	0.10203599	0.1247466	1.16419567	2.06454051
86.4	0.04737646	0.80812693	0.10205804	0.12451547	1.16480389	2.06422231
86.6	0.04716995	0.80795602	0.10083319	0.12426974	1.16430597	2.06498322
86.8	0.04823815	0.8083109	0.10036653	0.12561275	1.16468019	2.06600245
87.0	0.04797418	0.8071013	0.1004045	0.12530293	1.16355837	2.06549478
87.2	0.04752536	0.80780973	0.09995144	0.12562288	1.16385616	2.06586003
87.4	0.04909592	0.8076063	0.1010541	0.12622867	1.16442751	2.06660297
87.6	0.05010585	0.80804283	0.1019718	0.12658913	1.16599826	2.06798545
87.8	0.04929085	0.80734815	0.10096484	0.12532355	1.16616946	2.06849259
88.0	0.04891998	0.80811788	0.10225291	0.1259978	1.16632059	2.06896365
88.2	0.04919753	0.80737213	0.10146762	0.12532901	1.16600484	2.06969307
88.4	0.04854537	0.80782609	0.10265058	0.12567004	1.16669264	2.07070765
88.6	0.04880294	0.80862988	0.10312353	0.12622423	1.16710537	2.071507
88.8	0.04910982	0.80792904	0.10300042	0.12609715	1.16722894	2.07236378
89.0	0.04851072	0.80755319	0.10320778	0.12616626	1.16664314	2.07260042
89.2	0.04797215	0.80684078	0.10324469	0.12580007	1.16727604	2.07329734
89.4	0.04863825	0.80887857	0.10495009	0.12702078	1.1684333	2.0749286
89.6	0.04801656	0.80840182	0.10526392	0.12658308	1.16822656	2.07528585
89.8	0.04765402	0.8090255	0.10562747	0.12670167	1.16821706	2.07680184
90.0	0.04879764	0.81004127	0.10727849	0.12799463	1.1697931	2.07861201
90.2	0.04728765	0.80825387	0.10579906	0.12723402	1.16934042	2.07936087
90.4	0.04748841	0.80943621	0.10641031	0.12731263	1.17030807	2.07949052
90.6	0.04835653	0.80991975	0.10529947	0.12859432	1.17010249	2.08071887
90.8	0.04771483	0.80876492	0.10436573	0.12820625	1.16919016	2.0793854
91.0	0.04856433	0.80878801	0.10520089	0.12771193	1.16940637	2.08074133
91.2	0.04848646	0.80983231	0.10511806	0.12812396	1.16983555	2.08102423
91.4	0.04930842	0.80972243	0.10421974	0.12726876	1.1696768	2.08205314
91.6	0.0490266	0.81001031	0.10462061	0.12725852	1.16987567	2.08301548
91.8	0.04771644	0.80779833	0.10283279	0.12616937	1.16831761	2.08180193
92.0	0.04706883	0.80844669	0.10382246	0.12588789	1.16788592	2.08178872
92.2	0.04764721	0.80801114	0.10375139	0.1264064	1.16808077	2.08307285
92.4	0.04681873	0.80778792	0.10343799	0.12615036	1.16783569	2.08312601
92.6	0.04798465	0.80908714	0.10403482	0.12732026	1.16893363	2.08444663
92.8	0.0483532	0.80811266	0.10463767	0.12736874	1.16892338	2.08467588
93.0	0.04783581	0.80897809	0.10535735	0.12751906	1.1697038	2.08580982
93.2	0.04868017	0.808994	0.10621991	0.12796974	1.17051335	2.08687796
93.4	0.04896369	0.81066324	0.10746076	0.12926238	1.17142168	2.08893312
93.6	0.0493113	0.81043786	0.10709412	0.12970025	1.17136772	2.08902011
93.8	0.04881778	0.81108892	0.10779006	0.12985538	1.17169558	2.09034444
94.0	0.04843982	0.81163624	0.1079728	0.13027635	1.17220084	2.0908505
94.2	0.04876975	0.81103321	0.10872039	0.13061434	1.17295776	2.09190207
94.4	0.04940994	0.81275124	0.10901275	0.13117045	1.17376411	2.09220363
94.6	0.05015217	0.81313469	0.1087954	0.13167515	1.17360463	2.09306721
94.8	0.04998097	0.81368044	0.10911691	0.13209713	1.17417128	2.09385191
95.0	0.05026443	0.81403654	0.11010344	0.13149152	1.17423797	2.09424486
95.2	0.05034846	0.81460264	0.10991395	0.13127886	1.17386402	2.09471856
95.4	0.04960346	0.81373415	0.10854381	0.13084391	1.17234538	2.09402769
95.6	0.04905571	0.81256161	0.10893017	0.13073408	1.17215127	2.0945661
95.8	0.04782083	0.81077669	0.10819158	0.12978821	1.17119762	2.09380853
96.0	0.04774435	0.81249229	0.10944652	0.12947197	1.17152405	2.09438543
96.2	0.04760599	0.81193438	0.108223	0.12915827	1.17100514	2.09499395
96.4	0.0480777	0.81198928	0.10821852	0.1296431	1.1720355	2.09561646
96.6	0.04885494	0.81342249	0.10927959	0.1305583	1.17339602	2.09692527
96.8	0.04856575	0.81330153	0.10851099	0.12970478	1.1731233	2.09744804
97.0	0.04894704	0.81423334	0.10996491	0.13088839	1.17440291	2.09956426
97.2	0.04901784	0.81367593	0.1090264	0.13047082	1.17408186	2.09889577
97.4	0.05008263	0.81517412	0.10930041	0.13155428	1.17466318	2.10039174
97.6	0.05034019	0.81473594	0.10941083	0.13140426	1.1744036	2.10018642
97.8	0.04949091	0.81461944	0.10996352	0.13123987	1.17466432	2.1007751
98.0	0.05073036	0.81531286	0.11080156	0.13210468	1.17542288	2.10176604
98.2	0.05054098	0.81521366	0.11082362	0.1321719	1.17540233	2.10249444
98.4	0.05172791	0.81677345	0.11080456	0.13267193	1.17613562	2.10358759
98.6	0.05104153	0.81620495	0.11057738	0.13238118	1.17518831	2.10398967
98.8	0.0514192	0.81663926	0.1101612	0.13343957	1.17549432	2.10390042
99.0	0.05157919	0.8156897	0.11088776	0.13335817	1.17574787	2.10371945
99.2	0.05131188	0.81590302	0.11060559	0.13325132	1.17504531	2.10421022
99.4	0.05146965	0.81506566	0.11082827	0.1331638	1.17481005	2.10426067
99.6	0.05045404	0.81460081	0.11116082	0.13268298	1.17512305	2.10532075
99.8	0.05127196	0.81620119	0.11257601	0.13362233	1.17618518	2.10662491
100.0	0.05092632	0.81624109	0.11219942	0.13289805	1.17605345	2.10669184
100.2	0.05158639	0.81592125	0.11190538	0.13323204	1.17695858	2.10784509
100.4	0.05084377	0.81636185	0.11292446	0.13429019	1.17785769	2.10834064
100.6	0.05111809	0.81705191	0.11354763	0.13417737	1.17847689	2.11012225
100.8	0.05109797	0.81716234	0.11242297	0.13351905	1.17774667	2.11020456
101.0	0.05117683	0.81757669	0.11431107	0.13513287	1.17834145	2.11161749
101.2	0.05076294	0.81696333	0.1127647	0.13358739	1.17714178	2.11078191
101.4	0.05217856	0.81833521	0.11497607	0.1358152	1.17846743	2.11287066
101.6	0.05127142	0.81677044	0.11442156	0.13452314	1.17831336	2.11288175
101.8	0.05022569	0.8165097	0.11451901	0.13422914	1.17735586	2.11313814
102.0	0.05145971	0.81736506	0.11447778	0.13431594	1.17834155	2.11472715
102.2	0.05007721	0.81669102	0.11385423	0.13423326	1.17795689	2.11394582
102.4	0.05131772	0.81766123	0.11396519	0.1344887	1.17795633	2.1150547
102.6	0.05104078	0.81664203	0.11314033	0.1345923	1.17755885	2.11467369
102.8	0.05240425	0.81818657	0.11408828	0.13621528	1.17835451	2.11524767
103.0	0.05170704	0.81767497	0.11509131	0.13581265	1.17905139	2.11574184
103.2	0.05243352	0.8181141	0.1136462	0.13538195	1.17833835	2.11551311
103.4	0.05344606	0.81865984	0.11420563	0.13625793	1.1793838	2.11637755
103.6	0.05258019	0.81948951	0.11450376	0.13694998	1.17985034	2.11727077
103.8	0.0541179	0.82050702	0.11536003	0.13779648	1.18122681	2.11830555
104.0	0.05249888	0.81933435	0.11355523	0.13683358	1.17980355	2.11689739
104.2	0.05283572	0.82010524	0.11525278	0.13735104	1.18050715	2.11745488
104.4	0.05235198	0.82112463	0.11557998	0.1378982	1.18159084	2.11846978
104.6	0.05380779	0.82200217	0.11689917	0.13800852	1.1816002	2.11912766
104.8	0.05271	0.82208952	0.11578043	0.13802631	1.18107175	2.11884709
105.0	0.05333667	0.82271715	0.11793281	0.13927238	1.18210362	2.1201783
105.2	0.05268524	0.82184803	0.11727649	0.1380392	1.18212442	2.1198862
105.4	0.05313132	0.82195267	0.11824275	0.13845864	1.18216451	2.12062598
105.6	0.05128827	0.81953705	0.11623956	0.13699024	1.18096085	2.11989181
105.8	0.05112419	0.81937452	0.11710514	0.13700317	1.18057108	2.11988005
106.0	0.05176929	0.81907397	0.11673883	0.13691624	1.18132287	2.12093204
106.2	0.05134861	0.81920011	0.1174304	0.13731843	1.18110396	2.12127111
106.4	0.05227651	0.81946732	0.1174936	0.13686178	1.18090635	2.12290582
106.6	0.05303804	0.81894059	0.11835737	0.13803662	1.18159487	2.12375426
106.8	0.05286274	0.81899418	0.11896011	0.13809311	1.18149562	2.1246063
107.0	0.05270299	0.81769864	0.11784167	0.13706517	1.18085336	2.12380261
107.2	0.05341226	0.81908817	0.11724972	0.1379299	1.18122622	2.12462153
107.4	0.05337152	0.81870389	0.11807089	0.13842926	1.18175766	2.12610034
107.6	0.05335682	0.81877355	0.11821977	0.13898973	1.18209001	2.12631834
107.8	0.05196406	0.81851327	0.1171769	0.13769398	1.18121495	2.12599782
108.0	0.05195861	0.81837243	0.11701843	0.13816543	1.1808377	2.12556658
108.2	0.05069023	0.81815698	0.11730875	0.13735693	1.18080685	2.12581271
108.4	0.05185257	0.81985767	0.11827586	0.1382238	1.18265647	2.12757054
108.6	0.05154081	0.81994299	0.1185019	0.13825724	1.181695	2.12686977
108.8	0.05009872	0.81889532	0.11652604	0.13767993	1.18167325	2.12745108
109.0	0.05133909	0.82061168	0.1181685	0.13841061	1.18267343	2.12797507
109.2	0.05033837	0.82071402	0.11720334	0.13784806	1.18228956	2.12728204
109.4	0.05105705	0.82068582	0.11687106	0.13824388	1.18152434	2.12748083
109.6	0.05040549	0.82124637	0.11659281	0.13928536	1.18182893	2.12758778
109.8	0.05190663	0.82203708	0.11829871	0.13930928	1.18272486	2.12831511
110.0	0.05233187	0.8221869	0.11862467	0.13992985	1.18310838	2.13051519
110.2	0.05343251	0.82302882	0.12013797	0.14031041	1.18414946	2.13118974
110.4	0.0527325	0.82249717	0.12030435	0.13984753	1.18372961	2.13133189
110.6	0.05418218	0.82279987	0.12130398	0.14090805	1.18417086	2.13162445
110.8	0.05382536	0.82268115	0.12087872	0.1401349	1.18337475	2.13272248
111.0	0.05409457	0.8223284	0.12121024	0.13984615	1.1832761	2.13239406
111.2	0.05472228	0.82227641	0.12184505	0.14088797	1.18457842	2.13354001
111.4	0.05550993	0.82266843	0.12291848	0.1418063	1.18487362	2.13532789
111.6	0.05519426	0.82199408	0.12247181	0.14173524	1.18453684	2.13422221
111.8	0.05410657	0.82225907	0.1214309	0.14031908	1.18386016	2.13472747
112.0	0.0552311	0.8216701	0.12187523	0.14119854	1.18440236	2.1346114
112.2	0.05430069	0.8215763	0.12104934	0.14032313	1.18407773	2.13568245
112.4	0.05612391	0.82324848	0.12247054	0.14114328	1.18585351	2.13739304
112.6	0.05485404	0.82145461	0.12008897	0.13969375	1.18466876	2.13621033
112.8	0.05468554	0.82219109	0.12008761	0.14040146	1.18530364	2.13749346
113.0	0.05499889	0.82420694	0.12153494	0.14074197	1.18584632	2.13798425
113.2	0.05523737	0.82442843	0.12134302	0.14113338	1.18553962	2.13811788
113.4	0.05509741	0.82304694	0.12064399	0.14079303	1.18527881	2.13759172
113.6	0.05443961	0.82441451	0.12139238	0.14119286	1.18578648	2.13822132
113.8	0.05477145	0.8230072	0.12082587	0.1402305	1.1859231	2.13837306
114.0	0.0534018	0.82256127	0.12030846	0.13926438	1.18418715	2.13759219
114.2	0.05327718	0.82279883	0.12138103	0.13944959	1.18551644	2.13722509
114.4	0.0524628	0.82251754	0.12048867	0.13936075	1.18515271	2.13680291
114.6	0.05288785	0.82236527	0.12006384	0.13939494	1.18456543	2.13696941
114.8	0.05245084	0.82260608	0.12188478	0.13948485	1.18462561	2.13793477
115.0	0.05168547	0.82103569	0.12124564	0.13923191	1.18451558	2.1367779
115.2	0.05212248	0.8223925	0.12264943	0.14044561	1.18555477	2.13721846
115.4	0.05279494	0.82408912	0.12453076	0.14156312	1.1863692	2.13882596
115.6	0.05238416	0.82204606	0.12370729	0.14108673	1.1857303	2.1378326
115.8	0.05317702	0.82314923	0.12524674	0.1413137	1.18699978	2.13875412
116.0	0.05393891	0.82342916	0.12583099	0.14231697	1.18827391	2.13957648
116.2	0.05420628	0.82462983	0.12609499	0.14249785	1.18857054	2.14073388
116.4	0.05412581	0.82376189	0.1266577	0.14216843	1.18803637	2.14040316
116.6	0.05502659	0.82477916	0.12731118	0.14354846	1.18914039	2.14216926
116.8	0.05485332	0.82537711	0.12783102	0.14434753	1.18897403	2.14344059
117.0	0.05456096	0.82476956	0.1276715	0.14360843	1.18878865	2.14384122
117.2	0.0550679	0.82473095	0.12693461	0.14320327	1.18871005	2.14346914
117.4	0.05441638	0.82438931	0.12651205	0.14328117	1.18806902	2.14340446
117.6	0.05467518	0.82627678	0.12704739	0.14432562	1.18861613	2.14573
117.8	0.05438759	0.82458934	0.12512207	0.14354727	1.18708437	2.14427289
118.0	0.05363587	0.82486455	0.12535198	0.14252626	1.18726945	2.14360216
118.2	0.05388378	0.82490302	0.12541703	0.14359934	1.18869945	2.14493501
118.4	0.05419124	0.82508555	0.12407111	0.14300142	1.18759844	2.14470514
118.6	0.05307491	0.82397557	0.12337028	0.14222274	1.18665059	2.14452956
118.8	0.05323141	0.82534384	0.1246902	0.14256607	1.18748927	2.14486286
119.0	0.05282191	0.82481697	0.12392254	0.14247778	1.18742233	2.14486136
119.2	0.05249003	0.82530979	0.12482991	0.14258348	1.18740415	2.14422151
119.4	0.0530448	0.82365161	0.12487426	0.14152881	1.18746604	2.14542673
119.6	0.05236341	0.82294081	0.12453212	0.14121337	1.18701588	2.14403118
119.8	0.05271874	0.82377367	0.12514239	0.14147793	1.18807378	2.14441739
120.0	0.05250239	0.82502755	0.12466988	0.14170248	1.18784307	2.14469388
120.2	0.05234662	0.8238544	0.12459902	0.14151232	1.18683176	2.14448834
120.4	0.05296277	0.82449936	0.12578011	0.14228732	1.18708196	2.14568994
120.6	0.05417893	0.82539116	0.12680042	0.14269739	1.18831937	2.14730599
120.8	0.05360785	0.82486301	0.1262996	0.14242917	1.18829556	2.14749993
121.0	0.05468891	0.82608255	0.12773426	0.14326459	1.18916077	2.14826298
121.2	0.05525395	0.82710187	0.12759412	0.14387187	1.18971016	2.14791349
121.4	0.0561494	0.82849454	0.1288921	0.14600716	1.19033915	2.14978808
121.6	0.05601913	0.82913802	0.12933657	0.14687461	1.19060667	2.14996043
121.8	0.05643527	0.82837172	0.12967144	0.14689007	1.19098953	2.14990497
122.0	0.05537934	0.82911887	0.12952809	0.14636016	1.19146353	2.15031011
122.2	0.05552851	0.82901998	0.1291516	0.14778521	1.19124945	2.15174161
122.4	0.05626653	0.82987374	0.13014027	0.1479476	1.19141127	2.15242023
122.6	0.05523089	0.82987544	0.129905	0.1487352	1.19127089	2.15248961
122.8	0.05535318	0.83085376	0.13055317	0.14942654	1.1913759	2.15289895
123.0	0.05500401	0.82954593	0.13049903	0.14951104	1.19063901	2.15377767
123.2	0.05374897	0.82891408	0.12917156	0.14851986	1.18935906	2.15201051
123.4	0.05440619	0.82841864	0.1297208	0.14852552	1.19095462	2.15337142
123.6	0.05379374	0.82830273	0.12924485	0.14922633	1.19094437	2.15298446
123.8	0.05342199	0.8274787	0.1280654	0.14788299	1.19040864	2.1525961
124.0	0.05380302	0.82835759	0.12838459	0.14783359	1.1903539	2.15314274
124.2	0.05440817	0.82789389	0.12859964	0.14739711	1.19066496	2.15342132
124.4	0.05551703	0.829309	0.12967948	0.14841067	1.19141736	2.15501539
124.6	0.05633343	0.82851914	0.13028594	0.1481821	1.1923794	2.1555488
124.8	0.05584921	0.8288028	0.13014262	0.14834599	1.1926387	2.1554364
125.0	0.05747071	0.83021665	0.1312426	0.14942484	1.1932311	2.15565488
125.2	0.05725678	0.83087532	0.1309933	0.14940822	1.19415056	2.15544388
125.4	0.05725978	0.83025747	0.13175261	0.14865195	1.19373127	2.15579302
125.6	0.05743332	0.83038738	0.1320901	0.14917378	1.19396947	2.15593058
125.8	0.05713863	0.83072847	0.13241772	0.14864159	1.19407486	2.15679727
126.0	0.05627683	0.83026018	0.13200477	0.14897129	1.19317728	2.15666136
126.2	0.05707027	0.82981276	0.13220476	0.14895014	1.19322224	2.15719947
126.4	0.05665001	0.83089321	0.13388456	0.14996318	1.19327199	2.15793844
126.6	0.05612974	0.83048406	0.13305901	0.15035556	1.19312992	2.15802856
126.8	0.05584337	0.82974787	0.134214	0.14965861	1.19301626	2.15840293
127.0	0.05632671	0.82940684	0.1348331	0.15071841	1.19315463	2.15895253
127.2	0.05557001	0.83021923	0.13470942	0.14991939	1.19317082	2.15813736
127.4	0.05586772	0.82998313	0.13565081	0.14967347	1.19443755	2.15912069
127.6	0.0565117	0.82998887	0.13585602	0.15002292	1.19461466	2.15957497
127.8	0.05657249	0.83026578	0.13491292	0.14931535	1.19411398	2.15908421
128.0	0.05769678	0.8315266	0.13606138	0.15026077	1.19488257	2.16025417
128.2	0.05821792	0.83132263	0.13618042	0.15053758	1.19541885	2.16156341
128.4	0.05939055	0.83130359	0.13658764	0.1521133	1.19602638	2.16246193
128.6	0.05900241	0.83153399	0.13667133	0.15086538	1.19564197	2.1629399
128.8	0.05783969	0.83117085	0.13632048	0.1502117	1.19555226	2.16172522
129.0	0.05875912	0.83150109	0.13604554	0.15070769	1.19606009	2.16173889
129.2	0.05823812	0.83123781	0.13617719	0.15046597	1.19643765	2.16190549
129.4	0.05849006	0.83006941	0.13614173	0.1499168	1.19587026	2.16203956
129.6	0.05927433	0.83135597	0.13672022	0.15115223	1.19612859	2.16239559
129.8	0.05786452	0.83056872	0.13543596	0.15010845	1.19514835	2.16181371
130.0	0.05856564	0.829917	0.13535132	0.15110572	1.19516527	2.16184051
130.2	0.05796633	0.82985227	0.13483775	0.15056796	1.19546249	2.16165529
130.4	0.05818204	0.83069734	0.13551886	0.15263155	1.1959469	2.16292954
130.6	0.05756917	0.83021502	0.13569515	0.15237503	1.19536386	2.16268133
130.8	0.05760181	0.83109178	0.13629131	0.1527281	1.19570865	2.16244973
131.0	0.05681565	0.82988895	0.135062	0.15240139	1.1943934	2.16206092
131.2	0.05750161	0.83205092	0.13680254	0.15291801	1.19547027	2.16267884
131.4	0.05662749	0.83148043	0.13531446	0.15233486	1.19523644	2.1628246
131.6	0.05648267	0.83130819	0.13496516	0.15365158	1.19464559	2.1635439
131.8	0.0566477	0.83194121	0.13526655	0.15317674	1.19473676	2.16375588
132.0	0.05707714	0.83176452	0.13519115	0.15329911	1.19460687	2.164199
132.2	0.05694699	0.83115431	0.13463334	0.15265218	1.19437499	2.16466528
132.4	0.05750437	0.83199632	0.13557789	0.15328212	1.19531946	2.1650908
132.6	0.05606616	0.83168798	0.13522315	0.15115078	1.19395008	2.16476575
132.8	0.0552738	0.83094796	0.1350934	0.15083808	1.19433424	2.16346906
133.0	0.05646683	0.83152492	0.13592765	0.15178781	1.19484445	2.16461531
133.2	0.05660761	0.83140693	0.13676591	0.15164504	1.195201	2.16534111
133.4	0.05682646	0.83118522	0.13717122	0.15217115	1.19552371	2.16614981
133.6	0.05677741	0.83189089	0.13652598	0.1512666	1.19517241	2.16559951
133.8	0.05645589	0.83143838	0.13642722	0.15141559	1.19584789	2.16632055
134.0	0.05739066	0.8317788	0.13706525	0.15271536	1.19645176	2.16657529
134.2	0.05685073	0.83279052	0.13706997	0.15285735	1.19694251	2.16694592
134.4	0.05702184	0.83262489	0.13686	0.1526687	1.196557	2.16687298
134.6	0.05639622	0.83305539	0.13760814	0.15296632	1.19661437	2.16725754
134.8	0.05725777	0.8331995	0.13800963	0.15201242	1.19744292	2.16770379
135.0	0.05710609	0.83310044	0.13878302	0.15327785	1.19738781	2.16902633
135.2	0.05836923	0.83449124	0.13966824	0.15378033	1.19817282	2.1691434
135.4	0.0568033	0.83363032	0.1384138	0.152585	1.19739976	2.16933272
135.6	0.05781706	0.83428653	0.13985569	0.15325797	1.19739949	2.17016646
135.8	0.05881534	0.83509547	0.14116716	0.15353879	1.19791787	2.17064865
136.0	0.05835045	0.83351164	0.13979476	0.1531564	1.19779475	2.17093372
136.2	0.05921902	0.83446096	0.1406053	0.15361735	1.19785607	2.17167904
136.4	0.05963259	0.83494165	0.14144036	0.15412636	1.19814789	2.17262955
136.6	0.0585477	0.83512781	0.14063095	0.1533231	1.19715129	2.17247566
136.8	0.05991536	0.83544912	0.14127989	0.15470711	1.19841986	2.17316043
137.0	0.06059906	0.83580542	0.14222604	0.15580856	1.19904047	2.17370726
137.2	0.06033261	0.83561586	0.14258615	0.15619049	1.19935862	2.17424914
137.4	0.06004245	0.83627915	0.14249767	0.1575417	1.19975557	2.17443382
137.6	0.05980697	0.83611859	0.14228257	0.15687915	1.1996139	2.17430542
137.8	0.06019707	0.83577703	0.14285224	0.15764092	1.1995314	2.17440115
138.0	0.05963238	0.83524125	0.14214917	0.15744994	1.19940082	2.17331559
138.2	0.05936056	0.83587129	0.14233264	0.15760989	1.19920408	2.17366572
138.4	0.05944213	0.83448158	0.1422733	0.15674573	1.19966034	2.17285861
138.6	0.05855596	0.83487562	0.14279031	0.15699773	1.19935025	2.17363089
138.8	0.05846722	0.83497252	0.14289314	0.15659065	1.19944142	2.17301306
139.0	0.05773042	0.83570335	0.14220198	0.15775334	1.19923045	2.17364758
139.2	0.05791383	0.83420791	0.14104316	0.1561535	1.19807753	2.17250578
139.4	0.05732796	0.83470641	0.14145689	0.15650104	1.19857305	2.17293901
139.6	0.05702039	0.83494591	0.14150806	0.15626063	1.19797866	2.17386446
139.8	0.05732901	0.83470062	0.14146477	0.15651102	1.19754881	2.1744335
140.0	0.05675098	0.83368526	0.1408906	0.15531208	1.1970431	2.17406132
140.2	0.0573862	0.83477102	0.14141626	0.15606679	1.19707449	2.17461086
140.4	0.05762556	0.83500738	0.14166219	0.15586763	1.19761543	2.17555054
140.6	0.05806112	0.83641335	0.1414682	0.15625059	1.19850862	2.17597641
140.8	0.05977856	0.83672377	0.14345479	0.15701068	1.20020758	2.17726177
141.0	0.05922387	0.83764793	0.14443102	0.15710628	1.19994637	2.17760846
141.2	0.05967028	0.83855696	0.14598104	0.15813327	1.20154503	2.17858662
141.4	0.05993251	0.83863167	0.14562288	0.15869636	1.20165	2.1787473
141.6	0.05960929	0.83780836	0.14578487	0.15815446	1.20175337	2.17884807
141.8	0.05979823	0.83801133	0.1456567	0.15815888	1.20088287	2.17860385
142.0	0.05955673	0.83816913	0.14662652	0.15805595	1.20119733	2.17888878
142.2	0.05997942	0.83928556	0.14709561	0.15966034	1.20241481	2.1798366
142.4	0.05975627	0.83880568	0.1473575	0.1588488	1.20245044	2.17863996
142.6	0.05856258	0.83942758	0.14715053	0.15921312	1.20180333	2.17857161
142.8	0.05911005	0.8391338	0.14619405	0.15948384	1.20191346	2.17801754
143.0	0.05892429	0.83907614	0.14681245	0.15983778	1.20171705	2.17959507
143.2	0.0602209	0.83885496	0.14711967	0.16080568	1.20145361	2.17915205
143.4	0.05879701	0.83869413	0.14659466	0.16028673	1.20104628	2.17890968
143.6	0.05988484	0.83881013	0.1472639	0.16051236	1.20155602	2.1794215
143.8	0.06040291	0.83864558	0.1470788	0.16126156	1.20117453	2.17970859
144.0	0.05964013	0.83765353	0.14735937	0.16095668	1.2006264	2.17886717
144.2	0.06044765	0.83815938	0.14748506	0.16166688	1.2019049	2.17995743
144.4	0.06051013	0.83790887	0.14722641	0.16109868	1.20152178	2.18041192
144.6	0.0610463	0.83907304	0.1480398	0.1623892	1.20252193	2.18126594
144.8	0.06110644	0.83890074	0.14953557	0.16295431	1.20272808	2.18257483
145.0	0.06073472	0.83811028	0.14896794	0.16211105	1.20224974	2.18224312
145.2	0.06162746	0.83826016	0.14919632	0.16282095	1.20366942	2.1835378
145.4	0.06111729	0.83787534	0.14813188	0.16222263	1.20211775	2.18289804
145.6	0.06104012	0.83826036	0.14759136	0.16161769	1.20196392	2.18290229
145.8	0.06175553	0.83966432	0.14849147	0.16183874	1.20237145	2.18383137
146.0	0.06146248	0.83918716	0.1481302	0.16142229	1.20191209	2.18304724
146.2	0.06132378	0.84008896	0.14838418	0.16337673	1.20339241	2.18354139
146.4	0.06090913	0.83885085	0.14783081	0.16151927	1.20241538	2.182338
146.6	0.06091717	0.83937453	0.14747855	0.16177902	1.20269393	2.18294031
146.8	0.06097894	0.83860054	0.14652109	0.16098036	1.20201915	2.18277949
147.0	0.06096465	0.8393781	0.1482825	0.16140909	1.20271095	2.18355425
147.2	0.061005	0.83978956	0.14673415	0.16159816	1.20259155	2.18266737
147.4	0.06065753	0.83989379	0.14601511	0.16090122	1.20269036	2.18246201
147.6	0.06171164	0.84088001	0.14738141	0.16154234	1.20329277	2.18294484
147.8	0.06044789	0.84045867	0.14591144	0.16103046	1.20204064	2.18292273
148.0	0.0604582	0.84007858	0.14673116	0.16127764	1.20232591	2.18299816
148.2	0.06114164	0.84126864	0.14730284	0.16125264	1.20319345	2.18363739
148.4	0.06064857	0.84056347	0.14687419	0.16097967	1.20255668	2.18404773
148.6	0.06154895	0.84136753	0.14810855	0.16212204	1.20378778	2.18605912
148.8	0.06185351	0.84107413	0.14839635	0.16176516	1.20318931	2.1859055
149.0	0.06076073	0.83924633	0.1474961	0.16010003	1.20259813	2.18532432
149.2	0.06164938	0.84004619	0.14922557	0.16183517	1.20324762	2.18666929
149.4	0.06141412	0.84048925	0.14941767	0.16158542	1.20189837	2.1862773
149.6	0.06096078	0.84070143	0.14955747	0.16141801	1.20241875	2.18646038
149.8	0.06062566	0.83980061	0.15008529	0.16110432	1.20173528	2.18660641
150.0	0.05985047	0.83918554	0.14929922	0.16135515	1.20078065	2.18594451
150.2	0.06019718	0.83980659	0.15062297	0.16261338	1.20152391	2.18770416
150.4	0.0606037	0.83932164	0.15059966	0.16152558	1.20205214	2.18670942
150.6	0.06110794	0.8394305	0.15113441	0.16213382	1.20223087	2.18729311
150.8	0.0604265	0.83936716	0.15219384	0.16124549	1.20178169	2.18664297
151.0	0.06093701	0.83983195	0.15292587	0.16182702	1.20277251	2.18684061
151.2	0.06110157	0.83981754	0.15239716	0.16250559	1.20260149	2.18630176
151.4	0.06056745	0.84054682	0.15226464	0.16148745	1.20287623	2.18644742
151.6	0.06101777	0.84033552	0.15353138	0.16172952	1.20293246	2.18700281
151.8	0.06043098	0.84065484	0.15185199	0.16141465	1.20286766	2.18687466
152.0	0.0609379	0.84173842	0.15294958	0.16242633	1.20389071	2.18801786
152.2	0.06136575	0.84224093	0.15257429	0.16179243	1.20433643	2.18884227
152.4	0.06125932	0.84132273	0.151426	0.16146805	1.20420829	2.18907685
152.6	0.06182028	0.84224361	0.15307293	0.16257731	1.20482896	2.18903085
152.8	0.06109913	0.84222167	0.15250671	0.1623977	1.20426438	2.18915372
153.0	0.06072861	0.84096587	0.15218789	0.16211305	1.20455019	2.18885659
153.2	0.06092301	0.84212451	0.15303525	0.16331902	1.20472438	2.1895376
153.4	0.06046631	0.84176008	0.1527049	0.16219986	1.20411172	2.18872657
153.6	0.05995092	0.84171277	0.15240409	0.16185381	1.20373255	2.18836021
153.8	0.06094593	0.84161649	0.15210255	0.16262031	1.20401391	2.18946536
154.0	0.06022348	0.84128689	0.15160076	0.16325301	1.20405621	2.18896353
154.2	0.06122862	0.84172389	0.15325752	0.16394272	1.2057431	2.19087837
154.4	0.06263537	0.84262467	0.1534539	0.16453988	1.20599	2.19062268
154.6	0.06233975	0.84213724	0.15450673	0.16473971	1.20588673	2.19161609
154.8	0.06244792	0.84324811	0.15579113	0.16551534	1.20572828	2.19127209
155.0	0.0628772	0.84246258	0.15509783	0.16579358	1.20635716	2.19098095
155.2	0.06313298	0.84277649	0.15624129	0.166389	1.20722179	2.19199631
155.4	0.06162133	0.84291634	0.15475013	0.16505818	1.20631253	2.19183893
155.6	0.06273698	0.84333838	0.15628366	0.16648191	1.205968	2.19221485
155.8	0.0612326	0.84362447	0.15478522	0.16582807	1.20509176	2.19138463
156.0	0.06197408	0.84423637	0.15553926	0.16597001	1.20569243	2.19287695
156.2	0.06290374	0.84435538	0.15620022	0.16632973	1.20662888	2.19321134
156.4	0.06235086	0.84451679	0.1560672	0.16599851	1.2065289	2.19258574
156.6	0.06263797	0.84444664	0.15727944	0.16642871	1.2063578	2.19188693
156.8	0.06269692	0.84410338	0.15625736	0.16561247	1.20623991	2.19251676
157.0	0.06301055	0.84410623	0.15695769	0.16650888	1.20733263	2.19216512
157.2	0.06287753	0.84432518	0.15688069	0.16589569	1.20699039	2.19207848
157.4	0.06225823	0.84331945	0.15652911	0.16508101	1.20643348	2.19133128
157.6	0.06299229	0.844264	0.15619354	0.16588381	1.20706726	2.19247297
157.8	0.0634987	0.84392884	0.15645005	0.16658961	1.20830308	2.19326016
158.0	0.0629229	0.84330067	0.15658491	0.16562273	1.20683908	2.19297391
158.2	0.06375689	0.84444033	0.15778186	0.16678145	1.20823342	2.19361632
158.4	0.06332982	0.84412665	0.15700767	0.16657541	1.20744005	2.19424923
158.6	0.06253873	0.84440407	0.15840971	0.1664109	1.20762667	2.1950559
158.8	0.06260601	0.84328684	0.15718037	0.16693959	1.20718341	2.19416366
159.0	0.06247059	0.84295503	0.15770831	0.16657685	1.20754507	2.19413694
159.2	0.0622818	0.84306696	0.15743106	0.16729026	1.2069707	2.19484221
159.4	0.06081098	0.84262137	0.15640995	0.16639468	1.20517371	2.19368116
159.6	0.06155533	0.84376279	0.15828238	0.16714061	1.20529169	2.19388283
159.8	0.06169171	0.84380205	0.15718193	0.16681445	1.20510014	2.19361757
160.0	0.06092044	0.84262175	0.15623858	0.16592264	1.20470723	2.19386798
160.2	0.06129372	0.84282833	0.15681231	0.16670582	1.20516845	2.19440642
160.4	0.06114549	0.84324837	0.15663157	0.16715943	1.20496759	2.19469121
160.6	0.06113105	0.84260131	0.15648187	0.16639963	1.20360652	2.19353
160.8	0.06151725	0.84317497	0.15612502	0.1663487	1.20371364	2.19414983
161.0	0.06061514	0.84339539	0.15624159	0.16682064	1.20398534	2.19471582
161.2	0.06104169	0.84379952	0.15691651	0.16648746	1.20392876	2.19513028
161.4	0.06041224	0.84297032	0.15732696	0.16663762	1.20382342	2.19490868
161.6	0.06233125	0.84438512	0.15846568	0.16737906	1.20542844	2.19660584
161.8	0.06145945	0.84395216	0.15866685	0.16762429	1.20519599	2.1970617
162.0	0.0597062	0.84332177	0.15740117	0.16611087	1.20391884	2.19590287
162.2	0.06051831	0.84381306	0.1582746	0.16849109	1.20645041	2.19680815
162.4	0.06055482	0.84400995	0.1584349	0.16743342	1.20635348	2.19815607
162.6	0.0605592	0.84428274	0.15888015	0.1688683	1.20669891	2.19785414
162.8	0.06086716	0.84328268	0.15867159	0.16891913	1.20719849	2.19712932
163.0	0.06124051	0.84381562	0.15964667	0.1695749	1.20792828	2.19842289
163.2	0.06161903	0.84378089	0.15854943	0.17018844	1.20808883	2.19888627
163.4	0.06217393	0.84490064	0.16062338	0.17010019	1.20862511	2.19928155
163.6	0.06284235	0.84505329	0.16057618	0.17034241	1.20860195	2.19903532
163.8	0.06316424	0.84543333	0.1600728	0.17037197	1.20919883	2.19960201
164.0	0.06204355	0.8445769	0.15961638	0.16967955	1.20888963	2.20027762
164.2	0.06301383	0.84533885	0.16098464	0.17052623	1.20894937	2.2008166
164.4	0.06303811	0.84607798	0.16140761	0.17077825	1.20914145	2.20052024
164.6	0.06280542	0.84575429	0.16109862	0.16976956	1.20872315	2.19968591
164.8	0.0638667	0.84580836	0.16151669	0.17004723	1.2092155	2.20042919
165.0	0.06271212	0.84577812	0.16202238	0.16967684	1.2089014	2.20105023
165.2	0.06412526	0.84571228	0.16387037	0.17063308	1.20932683	2.2009734
165.4	0.06392638	0.84568568	0.16364974	0.17024284	1.20941848	2.20127655
165.6	0.06389721	0.84639732	0.16370767	0.17080948	1.20960717	2.20176325
165.8	0.06421343	0.84659561	0.16370299	0.17174039	1.21006863	2.20324176
166.0	0.06292328	0.84557443	0.16212627	0.17080883	1.20906966	2.20129723
166.2	0.06424342	0.8458217	0.16378581	0.17257634	1.21030127	2.20196993
166.4	0.06340907	0.84585364	0.16281638	0.17085458	1.20953753	2.20152117
166.6	0.06418372	0.84629469	0.16290404	0.17216109	1.21015267	2.20258067
166.8	0.06372921	0.8457882	0.16261914	0.17138845	1.20931572	2.20215186
167.0	0.06362484	0.8459305	0.16271177	0.17189995	1.20941191	2.20240585
167.2	0.06393806	0.84641257	0.16334298	0.17180104	1.20942981	2.20171836
167.4	0.06384901	0.84766666	0.16405473	0.17172428	1.20984932	2.20175132
167.6	0.0636007	0.84705414	0.16313533	0.17212013	1.20920224	2.20140569
167.8	0.06430318	0.8482716	0.16439381	0.17227895	1.21028684	2.20360699
168.0	0.06230902	0.84700133	0.16290091	0.17113805	1.2086358	2.2026292
168.2	0.06248904	0.84803831	0.16338586	0.17190024	1.20935283	2.20243501
168.4	0.06318567	0.84898912	0.16460749	0.17292762	1.2112637	2.20329807
168.6	0.06400062	0.84895527	0.16379676	0.17292095	1.21121216	2.20360118
168.8	0.06480083	0.84876777	0.1642769	0.17235252	1.21111466	2.203971
169.0	0.06366711	0.84948587	0.16454709	0.17283149	1.21103471	2.20399928
169.2	0.06514563	0.85006254	0.16558511	0.17489232	1.21213483	2.20429867
169.4	0.06430686	0.85014744	0.16485171	0.17351879	1.21135076	2.20432989
169.6	0.06521558	0.85038335	0.1643558	0.17445482	1.21142695	2.20423391
169.8	0.06611304	0.85116174	0.16578413	0.17561868	1.21204616	2.20580971
170.0	0.06451959	0.84958868	0.16396283	0.17484785	1.21006266	2.20321922
170.2	0.06453933	0.84935801	0.16463502	0.17459287	1.21045651	2.20426475
170.4	0.06487899	0.85022967	0.16398726	0.17374603	1.21002684	2.20398738
170.6	0.06507184	0.84982664	0.16432451	0.17430779	1.20907188	2.20363708
170.8	0.06303861	0.84818944	0.16423898	0.17346624	1.20774134	2.20205345
171.0	0.06281554	0.84761404	0.16504391	0.17371975	1.20762807	2.2017926
171.2	0.06342504	0.8478902	0.16566878	0.1736841	1.208889	2.20212503
171.4	0.06306028	0.84778074	0.16476401	0.17365783	1.20832403	2.20234906
171.6	0.06355375	0.84697244	0.1656819	0.17427272	1.20758891	2.20310092
171.8	0.06309775	0.84782237	0.16533958	0.17309653	1.20820055	2.20424743
172.0	0.06182872	0.84652927	0.16421948	0.17246957	1.20783672	2.20273673
172.2	0.06285122	0.84729727	0.16541897	0.17439913	1.20915736	2.20403068
172.4	0.06363291	0.84716665	0.16609451	0.17437252	1.20991299	2.20516163
172.6	0.06399625	0.84704347	0.1653372	0.17371658	1.2099848	2.20483087
172.8	0.06416682	0.84801444	0.16660565	0.17399875	1.21054573	2.20563852
173.0	0.06360912	0.8491718	0.16713224	0.17468978	1.21063497	2.20578092
173.2	0.06511757	0.84973393	0.16795613	0.17521891	1.21192706	2.20654423
173.4	0.06542132	0.85018377	0.16806276	0.17519863	1.21135621	2.20682747
173.6	0.0662291	0.85064399	0.16829867	0.17653661	1.21254825	2.20806791
173.8	0.06600389	0.85080807	0.16897997	0.17686233	1.21233942	2.20827394
174.0	0.06606709	0.85084826	0.16847124	0.17694932	1.21254774	2.20742216
174.2	0.06498164	0.85054045	0.16937115	0.17615128	1.2124538	2.20783136
174.4	0.06555415	0.85075256	0.16905999	0.17631375	1.21225224	2.2073161
174.6	0.06481876	0.8494508	0.16960294	0.17647438	1.21162407	2.20751952
174.8	0.06431466	0.84955851	0.16949975	0.17628088	1.21154473	2.20738371
175.0	0.06412417	0.84967329	0.16988534	0.1768453	1.21182944	2.20749787
175.2	0.0656652	0.8504717	0.1710029	0.17755697	1.21237836	2.20859849
175.4	0.06488625	0.84890716	0.16976523	0.17716278	1.21087674	2.20795715
175.6	0.06573039	0.84953583	0.17006239	0.17764821	1.21129099	2.20863415
175.8	0.06521544	0.84988	0.16970473	0.17703414	1.21169753	2.20887041
176.0	0.06528659	0.84909166	0.1701538	0.17691371	1.21183946	2.20868411
176.2	0.0651053	0.84850647	0.16883843	0.17652448	1.21133767	2.20787062
176.4	0.0662012	0.84995009	0.16968782	0.17636957	1.21252827	2.20868967
176.6	0.06603069	0.85040031	0.1702928	0.17638289	1.21284471	2.20874352
176.8	0.0660934	0.85071748	0.1701014	0.17668303	1.21287627	2.20966628
177.0	0.06565894	0.85116083	0.16963256	0.17686341	1.21275337	2.20944683
177.2	0.06749396	0.85294213	0.17124567	0.17813967	1.21508214	2.21015864
177.4	0.06739136	0.85163713	0.17053265	0.17751914	1.21375471	2.21010473
177.6	0.06636203	0.85169483	0.17007991	0.17764776	1.21422123	2.20956529
177.8	0.06642383	0.85228307	0.17056407	0.17757306	1.21423158	2.20949504
178.0	0.06585528	0.85173112	0.16989663	0.17736942	1.21422536	2.20914021
178.2	0.06514541	0.85066078	0.16982153	0.17627992	1.21342365	2.20932684
178.4	0.06461778	0.84973781	0.16901472	0.17632227	1.21337553	2.20961981
178.6	0.06455913	0.84934689	0.17040731	0.1767429	1.21310909	2.21001417
178.8	0.06499617	0.85042967	0.17059067	0.17766577	1.2136995	2.21067215
179.0	0.06450452	0.84966645	0.17141944	0.17839958	1.21311841	2.21157004
179.2	0.06486708	0.84915705	0.17162557	0.17900964	1.21268114	2.21172722
179.4	0.06367986	0.84876351	0.1709419	0.17845999	1.21260617	2.21135628
179.6	0.0642082	0.84987535	0.17125912	0.17950569	1.21364228	2.21199875
179.8	0.06495912	0.84998106	0.17178744	0.17943085	1.21418229	2.21194343
180.0	0.0646883	0.8495471	0.17230953	0.17896131	1.21440465	2.21206454
180.2	0.06368772	0.84883058	0.17114049	0.17837341	1.21361091	2.21089723
180.4	0.06498353	0.85058025	0.17309459	0.179972	1.21425078	2.21291221
180.6	0.06504114	0.85028149	0.17288615	0.18006883	1.21426068	2.21309324
180.8	0.06470343	0.84970395	0.17227397	0.17954332	1.21398216	2.21208932
181.0	0.06470538	0.85089184	0.17237708	0.18003574	1.21450913	2.2119353
181.2	0.06609781	0.85142055	0.17327851	0.18087353	1.21506823	2.21199079
181.4	0.06647454	0.84946055	0.17219382	0.18043581	1.21379604	2.2120564
181.6	0.06573441	0.8510737	0.17296203	0.18119459	1.214509	2.21208182
181.8	0.06646775	0.85035868	0.17249364	0.18064768	1.21464455	2.21272812
182.0	0.06671549	0.85004739	0.17141585	0.1800822	1.21437667	2.21186142
182.2	0.06798059	0.84983357	0.1729836	0.18005027	1.21477072	2.21234189
182.4	0.06776934	0.84999285	0.17262944	0.1799304	1.2142053	2.21283971
182.6	0.06850222	0.85107211	0.17359627	0.18052711	1.21416865	2.21276584
182.8	0.06877562	0.8518486	0.17391339	0.18073017	1.2149097	2.21325585
183.0	0.06808625	0.8511879	0.17404803	0.18024683	1.21454901	2.21356039
183.2	0.06799102	0.85120216	0.17346341	0.1802212	1.21448775	2.21319479
183.4	0.06797674	0.8521213	0.17410746	0.18082309	1.21562454	2.21435662
183.6	0.06818827	0.85198854	0.17477903	0.1804325	1.21610836	2.21383806
183.8	0.0685554	0.85183045	0.1752852	0.18028221	1.21607685	2.21395322
184.0	0.0667907	0.85075972	0.17510289	0.17969451	1.21568247	2.21429248
184.2	0.0668701	0.85132729	0.17488564	0.17976541	1.21534023	2.21430985
184.4	0.06728013	0.85176714	0.17699656	0.18021009	1.21622238	2.21559339
184.6	0.0665194	0.85080792	0.17713031	0.18026177	1.21611596	2.2156565
184.8	0.06552162	0.85012912	0.17634081	0.17951028	1.2168028	2.21510353
185.0	0.0658554	0.85047109	0.17656668	0.18087539	1.21637824	2.2157494
185.2	0.06622746	0.85051597	0.17719009	0.18044937	1.21632418	2.21591752
185.4	0.06576245	0.84921644	0.17713561	0.17983778	1.21553473	2.21475761
185.6	0.06521325	0.8506673	0.17789523	0.18064636	1.21590323	2.2157443
185.8	0.06619868	0.85054376	0.17704663	0.17986689	1.2156262	2.21577717
186.0	0.06588097	0.84995658	0.17574679	0.17948971	1.21394832	2.21452035
186.2	0.06613861	0.85014731	0.17721864	0.17994061	1.21472836	2.21492356
186.4	0.06603614	0.85131245	0.17681592	0.1805232	1.21403341	2.21637064
186.6	0.06645249	0.85148357	0.17713672	0.18066228	1.21470509	2.21603573
186.8	0.06738985	0.85150945	0.17806921	0.18156129	1.21484316	2.21755674
187.0	0.06666686	0.85120802	0.17678855	0.18106757	1.21438165	2.21673757
187.2	0.06704567	0.85169336	0.17724315	0.18156482	1.21455922	2.21718602
187.4	0.06718179	0.85248144	0.17739162	0.18235219	1.21491322	2.21758602
187.6	0.06683773	0.85209186	0.17741183	0.18175667	1.21441974	2.21668171
187.8	0.0682559	0.85305668	0.1771023	0.18313515	1.21573981	2.21812874
188.0	0.0672174	0.85258187	0.1769756	0.18267524	1.21518772	2.21870781
188.2	0.06865799	0.85432041	0.17897989	0.18419835	1.21670797	2.22024425
188.4	0.06800507	0.85331567	0.18013915	0.18405281	1.21715801	2.22004901
188.6	0.06878035	0.85335951	0.17926462	0.18475504	1.21703256	2.22077649
188.8	0.06917494	0.85336168	0.17893168	0.18397905	1.21795702	2.2208896
189.0	0.06982543	0.8539952	0.18065095	0.18413491	1.21778493	2.22100198
189.2	0.0698479	0.85400265	0.18052858	0.18345666	1.21891763	2.22041661
189.4	0.06914603	0.85199893	0.17923991	0.18312046	1.21782063	2.21892984
189.6	0.06892609	0.8526159	0.17969171	0.18345992	1.21809402	2.22057728
189.8	0.06851256	0.85151359	0.1790187	0.18240236	1.2171817	2.21889499
190.0	0.06739013	0.84983983	0.17905626	0.18254082	1.21641804	2.21861589
190.2	0.06841783	0.85137394	0.18098143	0.1837211	1.2182127	2.21968266
190.4	0.06735448	0.85095881	0.17971157	0.18353337	1.21625411	2.21929541
190.6	0.06852416	0.85119276	0.18063709	0.18355195	1.2172975	2.21951481
190.8	0.06793912	0.85091053	0.18108289	0.18389413	1.21637448	2.21923031
191.0	0.06665361	0.85089797	0.1793481	0.18357858	1.21604701	2.21791606
191.2	0.06665261	0.8510442	0.17997519	0.18351773	1.2161721	2.21875643
191.4	0.06623813	0.85142404	0.17984173	0.18409742	1.21601286	2.2185856
191.6	0.06623494	0.85132392	0.17980266	0.1842016	1.21625137	2.21959421
191.8	0.0666886	0.85182864	0.17997206	0.18437602	1.2165797	2.21996525
192.0	0.06466165	0.8510248	0.17954211	0.18347674	1.21520123	2.21962093
192.2	0.0652585	0.85119756	0.17910536	0.18359534	1.21586537	2.21975323
192.4	0.06520449	0.85161529	0.17956743	0.18383215	1.21648355	2.22050357
192.6	0.06616112	0.85258151	0.17943869	0.18432027	1.2170762	2.22164937
192.8	0.06625572	0.85258788	0.17942665	0.1842895	1.2172689	2.22155939
193.0	0.0656673	0.85263671	0.17985351	0.18378701	1.21673095	2.22024196
193.2	0.06572685	0.85153314	0.17940352	0.1842356	1.21719125	2.21975638
193.4	0.06528577	0.85098178	0.1783456	0.18398086	1.21590685	2.21961879
193.6	0.06550695	0.8515921	0.1800478	0.18472203	1.21569973	2.22022368
193.8	0.06552436	0.85119289	0.18075806	0.18440015	1.21568051	2.21965374
194.0	0.06667957	0.85279819	0.18191144	0.18559169	1.21655391	2.22069534
194.2	0.06781738	0.85401607	0.18157537	0.18642943	1.21756453	2.22139209
194.4	0.06643626	0.85310793	0.18156394	0.18624566	1.21655623	2.22073208
194.6	0.06836671	0.85386115	0.18250578	0.18700862	1.21846927	2.22236063
194.8	0.06780417	0.85358436	0.18186905	0.18686919	1.2173765	2.22132192
195.0	0.0678704	0.85319125	0.18082997	0.1864403	1.21689628	2.22177917
195.2	0.06762963	0.85301719	0.18179715	0.18614631	1.21750938	2.22213094
195.4	0.06858293	0.85306503	0.18253055	0.18617368	1.21783073	2.22231635
195.6	0.06712932	0.85197162	0.18189666	0.18560701	1.21673389	2.22268587
195.8	0.06770292	0.85219458	0.18213418	0.18484309	1.217009	2.22248344
196.0	0.06645666	0.85161629	0.18184534	0.18396271	1.21723987	2.22282451
196.2	0.06692797	0.85171537	0.18132806	0.18403877	1.2174621	2.22366623
196.4	0.06759545	0.85233822	0.18227504	0.18451807	1.21855807	2.2239689
196.6	0.06730455	0.85211888	0.18186122	0.18428167	1.21819255	2.22348829
196.8	0.06651999	0.85170762	0.18193226	0.18366533	1.21660398	2.22265142
197.0	0.06491306	0.84952169	0.18072601	0.18185719	1.21480697	2.22044327
197.2	0.06594725	0.84998224	0.18269122	0.18339043	1.21606886	2.22188228
197.4	0.06553258	0.85057685	0.18184264	0.18346534	1.2159056	2.22200543
197.6	0.06557402	0.8504868	0.18248614	0.18310785	1.21602189	2.2216148
197.8	0.0650965	0.85050603	0.18237304	0.18342343	1.21618143	2.22163125
198.0	0.06610216	0.85279948	0.1824991	0.18535334	1.21744428	2.22139286
198.2	0.06564463	0.85189147	0.1823544	0.18506153	1.21695835	2.22207187
198.4	0.06509281	0.85174657	0.18303636	0.18531924	1.21661359	2.22105251
198.6	0.06589644	0.8530879	0.18386616	0.18661226	1.21812931	2.22266883
198.8	0.06551973	0.85260368	0.18307407	0.18588072	1.2162705	2.22212692
199.0	0.0663151	0.85381384	0.18376482	0.18758265	1.21758735	2.22347429
199.2	0.06664011	0.85346617	0.18528034	0.18781011	1.21811613	2.22367694
199.4	0.06788655	0.85371128	0.18538857	0.18769443	1.21811609	2.22438172
199.6	0.06752066	0.85438976	0.18640999	0.18927931	1.21847116	2.2259622
199.8	0.06833214	0.8550335	0.18622109	0.18920561	1.21926108	2.22582683
200.0	0.06737266	0.85420708	0.18567127	0.18807609	1.21862001	2.22578975
200.2	0.06857195	0.85492283	0.18567833	0.18849464	1.21832532	2.22615672
200.4	0.06915469	0.85580342	0.18587491	0.18824818	1.21931815	2.22626611
200.6	0.06895136	0.85595466	0.18647157	0.18888637	1.21924392	2.22742434
200.8	0.06903537	0.85539599	0.18573337	0.1878188	1.21775343	2.22580122
201.0	0.0684899	0.85414656	0.18452723	0.18717293	1.21820468	2.22576829
201.2	0.06965368	0.85555014	0.18642716	0.18903493	1.21999783	2.22741275
201.4	0.06889428	0.85475308	0.18468752	0.18781205	1.2194275	2.22622255
201.6	0.06937944	0.85465462	0.18509643	0.18833386	1.21914944	2.22647337
201.8	0.07002909	0.85548197	0.18587535	0.18929387	1.22007302	2.22686806
202.0	0.06937786	0.8556022	0.18565041	0.18887788	1.22018556	2.22568103
202.2	0.06942181	0.85406351	0.18588951	0.18844073	1.21933185	2.22676525
202.4	0.06926667	0.85406796	0.18557155	0.18796415	1.21959006	2.2252433
202.6	0.06921531	0.85503501	0.18567159	0.18875918	1.21996969	2.22660837
202.8	0.06904422	0.85378158	0.18411259	0.1878649	1.21856329	2.22587527
203.0	0.06956739	0.8539268	0.1853974	0.18890362	1.21930267	2.22650688
203.2	0.06887162	0.85262693	0.18547986	0.18720305	1.21830522	2.22649939
203.4	0.06945885	0.85377501	0.18562871	0.1890791	1.21877949	2.22660987
203.6	0.06921469	0.85427582	0.18713425	0.18940908	1.21957985	2.22766431
203.8	0.06751586	0.8536455	0.1859733	0.18811957	1.21842329	2.22633245
204.0	0.06879157	0.85374237	0.18675444	0.18770507	1.21855171	2.22739747
204.2	0.07017195	0.85563929	0.18769277	0.18943967	1.21855413	2.2280507
204.4	0.07024532	0.85600404	0.18800013	0.18869233	1.21991246	2.22854897
204.6	0.07061772	0.85601997	0.18772598	0.18976533	1.22003447	2.22848991
204.8	0.07006502	0.85635604	0.18798992	0.18930746	1.2193279	2.22791122
205.0	0.06926912	0.85526532	0.18802548	0.18908779	1.21944895	2.22867933
205.2	0.070386	0.85587983	0.18880554	0.19015617	1.22004301	2.22880068
205.4	0.06989032	0.85542198	0.18902043	0.18969182	1.21966922	2.22842756
205.6	0.06998122	0.85544802	0.18860905	0.18973757	1.21897099	2.22829974
205.8	0.07063717	0.85619953	0.18903352	0.18981631	1.21966472	2.22857951
206.0	0.06856773	0.85385679	0.18712665	0.18851155	1.21764135	2.22681946
206.2	0.06895994	0.85310607	0.18731211	0.18811365	1.21770506	2.22750558
206.4	0.06854648	0.8536805	0.18662566	0.18773921	1.21740713	2.22582328
206.6	0.06824663	0.85407031	0.18740537	0.18836083	1.21759717	2.22779618
206.8	0.06771052	0.85173466	0.18619353	0.18721729	1.2173427	2.22673404
207.0	0.06602481	0.85142896	0.18651094	0.18787038	1.21693119	2.22601237
207.2	0.06634657	0.85256529	0.18710561	0.18763589	1.21786492	2.22660929
207.4	0.06693957	0.85264331	0.18808601	0.18893171	1.21869102	2.22728288
207.6	0.0659088	0.85205912	0.18835452	0.18807383	1.21886159	2.22753452
207.8	0.06664345	0.85298797	0.18772339	0.18875035	1.21871557	2.22711192
208.0	0.06780415	0.85304157	0.18889333	0.18903369	1.21909986	2.22811808
208.2	0.06717327	0.85371565	0.18884167	0.18917144	1.21867618	2.22787274
208.4	0.06712637	0.85445978	0.1894412	0.18916857	1.21948974	2.22826199
208.6	0.06826628	0.85603193	0.19105113	0.19112167	1.22068189	2.22970289
208.8	0.06778153	0.85649108	0.19227983	0.19134448	1.2209202	2.2309968
209.0	0.0685986	0.8566844	0.19249653	0.19176178	1.22127264	2.23085744
209.2	0.07059683	0.85763762	0.19323015	0.19271921	1.22225933	2.2316139
209.4	0.06931751	0.85721744	0.19298394	0.19225325	1.22122989	2.23147282
209.6	0.07017053	0.85749244	0.19283446	0.1924938	1.22116716	2.23249686
209.8	0.07034977	0.85835062	0.19302598	0.19355755	1.22178287	2.23292367
210.0	0.06996367	0.85749489	0.1925012	0.19300664	1.22124368	2.23238701
210.2	0.0707567	0.85787752	0.19308857	0.19334917	1.22272818	2.23313349
210.4	0.07079355	0.85755799	0.19290673	0.19382659	1.22250028	2.2333246
210.6	0.07007859	0.85622795	0.19275164	0.19365634	1.22217501	2.2342973
210.8	0.07034876	0.85578736	0.19186851	0.19308569	1.22215281	2.2333925
211.0	0.06943055	0.85691403	0.1916268	0.19317743	1.2223108	2.23356073
211.2	0.07027461	0.85746982	0.19188305	0.19320875	1.22308739	2.23479846
211.4	0.06975702	0.85583625	0.19110767	0.19342395	1.22175908	2.23433583
211.6	0.06972968	0.85628596	0.19097398	0.19292573	1.22212931	2.23395772
211.8	0.0697027	0.85622385	0.19085073	0.1922176	1.22075724	2.23370203
212.0	0.06904261	0.85529866	0.19154108	0.19182415	1.22084694	2.23370281
212.2	0.06882784	0.85623732	0.1918008	0.19190469	1.22063487	2.23374643
212.4	0.06918568	0.85702118	0.19189131	0.19236401	1.2213708	2.23433162
212.6	0.07023899	0.85657217	0.19272905	0.19351423	1.22243351	2.23548761
212.8	0.06990924	0.85680421	0.19190543	0.19379228	1.22153071	2.23493179
213.0	0.06998577	0.85651618	0.19218572	0.19322174	1.22117772	2.2336464
213.2	0.07110133	0.85803363	0.19266045	0.19388752	1.22152743	2.23458078
213.4	0.07047036	0.85762842	0.19282686	0.19435714	1.22190011	2.23512624
213.6	0.07128177	0.85820166	0.1933592	0.19530974	1.22227163	2.23567305
213.8	0.07167869	0.8588051	0.19337862	0.19581888	1.22268478	2.23534783
214.0	0.07205943	0.85876214	0.19467019	0.19688021	1.223327	2.23619224
214.2	0.07160069	0.85888682	0.19470165	0.19687909	1.22371424	2.23656272
214.4	0.07207016	0.85895217	0.19600079	0.19722817	1.22362539	2.23704346
214.6	0.07149541	0.85925093	0.19529853	0.19687447	1.22395551	2.23653182
214.8	0.07188113	0.86007835	0.19632627	0.19690803	1.22411902	2.23743487
215.0	0.07149731	0.85979477	0.19642708	0.19711912	1.22387481	2.23721135
215.2	0.07063471	0.85909565	0.19608954	0.19704198	1.22315556	2.23725343
215.4	0.0711747	0.85893247	0.19729002	0.19719112	1.22342194	2.23786834
215.6	0.0700565	0.85956703	0.19722486	0.19589577	1.22354379	2.23761877
215.8	0.06940911	0.85798918	0.19668214	0.19500281	1.22202304	2.23706841
216.0	0.06972512	0.85781042	0.19695778	0.19511789	1.22288756	2.23661206
216.2	0.06885815	0.8582524	0.19666881	0.19490653	1.22224925	2.23656134
216.4	0.06853646	0.85720418	0.19489536	0.19380253	1.22206631	2.2354575
216.6	0.06875097	0.85643609	0.19528374	0.194505	1.22137229	2.23516603
216.8	0.06873986	0.85779513	0.19524975	0.19438548	1.22119096	2.23428929
217.0	0.0693415	0.85721249	0.19568716	0.19390952	1.22208095	2.23486511
217.2	0.07007453	0.85802433	0.19509769	0.19458264	1.22168374	2.23533407
217.4	0.07035033	0.85623885	0.19430465	0.19426873	1.22249409	2.23460628
217.6	0.06995444	0.85591688	0.19406325	0.19418831	1.22174472	2.23380893
217.8	0.07015115	0.85606149	0.19442665	0.19451274	1.22237924	2.2345558
218.0	0.06972267	0.85634748	0.19452251	0.19450529	1.22234074	2.23414967
218.2	0.06969165	0.85629402	0.19568459	0.19445562	1.22234808	2.2350548
218.4	0.07098051	0.85634111	0.1959173	0.19528573	1.22353856	2.23551725
218.6	0.07023954	0.856411	0.19606199	0.19561419	1.22344925	2.23574296
218.8	0.07118599	0.85577555	0.1970894	0.19629369	1.22271873	2.2372739
219.0	0.07112657	0.85655595	0.19745816	0.1972035	1.22287685	2.23791874
219.2	0.07105125	0.85653306	0.19746756	0.19713068	1.2237165	2.2383951
219.4	0.0712936	0.8565237	0.19924856	0.19833547	1.22421699	2.2400417
219.6	0.0698281	0.85619211	0.19785574	0.19730297	1.22322732	2.23913429
219.8	0.07032658	0.85681729	0.19847235	0.19760742	1.2236621	2.23998283
220.0	0.07027063	0.85731968	0.19918423	0.19785115	1.22354819	2.23980933
220.2	0.07019722	0.85870172	0.19936601	0.19860779	1.22397272	2.2402491
220.4	0.07084496	0.85829493	0.19872374	0.19744637	1.2236108	2.23935518
220.6	0.07123744	0.85954117	0.19957214	0.19851076	1.22408511	2.24015795
220.8	0.07043845	0.85943056	0.19885504	0.19822363	1.22434323	2.23955918
221.0	0.07195542	0.85894669	0.19901491	0.19795217	1.22479388	2.24022928
221.2	0.0704246	0.85821033	0.19750149	0.19680621	1.22316483	2.23782287
221.4	0.07078615	0.85784351	0.19799505	0.19714588	1.22456089	2.23738161
221.6	0.06999896	0.85768864	0.19745208	0.19706916	1.22325294	2.23713205
221.8	0.07037688	0.8577263	0.19704666	0.19677233	1.22360808	2.23780595
222.0	0.07179657	0.85799247	0.19850054	0.19757748	1.22434633	2.23853558
222.2	0.07143623	0.85801299	0.19986317	0.19850705	1.22514128	2.23955369
222.4	0.07214065	0.85899109	0.20072451	0.19907807	1.22590113	2.23936535
222.6	0.0716527	0.85881594	0.20178545	0.19849205	1.22519229	2.23983005
222.8	0.07234272	0.85882672	0.20215922	0.199164	1.22591197	2.24016108
223.0	0.07206894	0.85930829	0.20314034	0.20018875	1.22668116	2.24107432
223.2	0.07122502	0.85822745	0.20305228	0.1997697	1.22619536	2.24034796
223.4	0.07122918	0.85868307	0.20375784	0.20067902	1.22640785	2.24168119
223.6	0.07046203	0.85842439	0.20278662	0.19983429	1.22551438	2.24057652
223.8	0.07103373	0.85911085	0.20366091	0.19972115	1.22564322	2.24141431
224.0	0.07185967	0.85993791	0.20363939	0.20010383	1.22572986	2.24163349
224.2	0.07251164	0.86050459	0.20399702	0.20070275	1.22620312	2.24151989
224.4	0.07317523	0.86030961	0.20368703	0.1999673	1.22617177	2.24158562
224.6	0.07250963	0.86016085	0.20359147	0.2001038	1.22630292	2.24140159
224.8	0.07164445	0.85984069	0.20417474	0.19986835	1.22639806	2.24158977
225.0	0.07284644	0.8600218	0.20332629	0.19913235	1.22560843	2.24126144
225.2	0.07142696	0.85927874	0.20317536	0.19924211	1.22487931	2.24022094
225.4	0.07348957	0.8599027	0.20358454	0.20037036	1.22594322	2.24146186
225.6	0.07339426	0.85960004	0.202133	0.20032114	1.22491642	2.24087632
225.8	0.07322278	0.85907447	0.20259112	0.19913137	1.22553659	2.24120246
226.0	0.07354883	0.859749	0.2035753	0.20016816	1.22625149	2.24136463
226.2	0.07311233	0.85986247	0.20429341	0.19988841	1.22718275	2.24252575
226.4	0.07248339	0.86006396	0.20356146	0.19930322	1.22646819	2.24224221
226.6	0.0725961	0.85961804	0.20310446	0.19907791	1.22629387	2.24339353
226.8	0.0716589	0.8588104	0.20285902	0.19952324	1.22619841	2.24181226
227.0	0.07139064	0.8585763	0.20229354	0.19974113	1.22575964	2.2423843
227.2	0.07029891	0.85844493	0.20186651	0.19843066	1.22394864	2.241154
227.4	0.07157228	0.85868688	0.20165845	0.19895362	1.22524095	2.24147773
227.6	0.07011542	0.85728811	0.20076845	0.19760507	1.22271849	2.23999036
227.8	0.07107071	0.85880808	0.20169546	0.19845455	1.22421409	2.24185293
228.0	0.07156341	0.85948735	0.20122983	0.19933749	1.22420712	2.24135025
228.2	0.07105186	0.85843107	0.2013464	0.1985833	1.22366791	2.24107157
228.4	0.07113483	0.85963335	0.20169188	0.19899472	1.22506357	2.24160679
228.6	0.07023958	0.85903032	0.20186471	0.19878392	1.2246696	2.24092455
228.8	0.07131321	0.86064469	0.203829	0.20010494	1.22569028	2.24243298
229.0	0.07164084	0.86053809	0.20305543	0.19996727	1.22497231	2.24164977
229.2	0.07211229	0.86083225	0.20417953	0.20114968	1.22526504	2.24181226
229.4	0.07320741	0.86197992	0.20553818	0.20202474	1.22705428	2.24246247
229.6	0.07212747	0.86132666	0.20547575	0.2021453	1.22661473	2.24135958
229.8	0.0718429	0.86138365	0.20626968	0.20205975	1.2272727	2.24189247
230.0	0.07223679	0.8611408	0.2067406	0.20353385	1.22762808	2.24227256
230.2	0.07296038	0.86110914	0.2074066	0.20339669	1.22787835	2.24388189
230.4	0.07195294	0.86045913	0.20648875	0.20349159	1.22715557	2.24323264
230.6	0.07137202	0.85885527	0.20646489	0.20230354	1.22567598	2.24258473
230.8	0.07091872	0.85872339	0.20579877	0.20186561	1.22525404	2.24135786
231.0	0.07234979	0.86035426	0.20762603	0.20312573	1.22601733	2.24321741
231.2	0.07110976	0.85842331	0.20649882	0.20112266	1.22493479	2.24202113
231.4	0.07189111	0.85869598	0.2054471	0.20196038	1.22578568	2.24244743
231.6	0.07113778	0.85826293	0.20592382	0.20134713	1.22450928	2.24238219
231.8	0.07039754	0.85810035	0.20429561	0.20104109	1.22464034	2.24199035
232.0	0.07135194	0.85829931	0.20502217	0.20155199	1.22439697	2.24281214
232.2	0.07154874	0.8595462	0.20534848	0.20183941	1.22538708	2.24295491
232.4	0.07160054	0.86040584	0.20559734	0.20250743	1.22576085	2.24377541
232.6	0.07225053	0.86012922	0.20526308	0.20245845	1.22598249	2.24401852
232.8	0.07328133	0.8618239	0.20597539	0.20289017	1.22614733	2.24540123
233.0	0.07295205	0.86120166	0.20533075	0.20189401	1.22546894	2.2443763
233.2	0.07407187	0.86248252	0.20730516	0.20230039	1.22667805	2.24440855
233.4	0.07392275	0.86245419	0.2082613	0.20290962	1.22751319	2.24539075
233.6	0.07440522	0.86282662	0.20823538	0.20344979	1.22733671	2.24582863
233.8	0.07354871	0.86272901	0.20823768	0.20339427	1.22695543	2.24637731
234.0	0.07398216	0.86218592	0.20807951	0.20358929	1.22782698	2.24704117
234.2	0.07379869	0.86279677	0.20726185	0.20253079	1.22720048	2.24744047
234.4	0.07283497	0.8620555	0.20723169	0.20227151	1.22654147	2.24697024
234.6	0.07227837	0.86110301	0.20798252	0.20115814	1.22567985	2.24660405
234.8	0.07251065	0.86199517	0.20828581	0.20211662	1.22641944	2.24691064
235.0	0.07227108	0.86187812	0.20894319	0.20247365	1.22651166	2.2476771
235.2	0.07123773	0.86136248	0.20791846	0.20161259	1.22619504	2.24680689
235.4	0.07178176	0.86219888	0.20883191	0.20238841	1.227208	2.24748055
235.6	0.07107621	0.86133099	0.20932189	0.20237266	1.2262117	2.24676358
235.8	0.07174563	0.8616685	0.20922124	0.20309033	1.22663051	2.24739888
236.0	0.07286035	0.86270027	0.21108645	0.20462438	1.22750634	2.24871991
236.2	0.07285254	0.86256187	0.20977201	0.2049345	1.22730016	2.24749716
236.4	0.07232704	0.86245939	0.2100112	0.2038657	1.22653729	2.24747055
236.6	0.07457512	0.86349801	0.21162617	0.20475853	1.2284247	2.24824317
236.8	0.0729917	0.86264482	0.21122789	0.20419234	1.22736259	2.24775752
237.0	0.07438234	0.86347209	0.21257852	0.20467967	1.22820764	2.24719512
237.2	0.07496075	0.86304017	0.21190716	0.20514747	1.22838071	2.24697139
237.4	0.07418997	0.86248142	0.21102618	0.2057225	1.22814693	2.24818431
237.6	0.07509404	0.86318938	0.21072189	0.20628716	1.22916575	2.24803986
237.8	0.07422861	0.86204565	0.20955058	0.20621075	1.22885567	2.24816335
238.0	0.07416545	0.86153633	0.20822097	0.20547239	1.22897412	2.24732461
238.2	0.07394293	0.86193789	0.20889152	0.20553711	1.22818874	2.24698518
238.4	0.07383857	0.86144181	0.20854748	0.20611701	1.2282121	2.24714842
238.6	0.07358531	0.86116224	0.20941231	0.20645827	1.22795633	2.24742625
238.8	0.07350699	0.86171994	0.20814677	0.20709979	1.22862199	2.24759267
239.0	0.07379386	0.86217586	0.20877024	0.20767443	1.22846203	2.24822193
239.2	0.07321185	0.86172589	0.20932739	0.20780366	1.22907552	2.24828945
239.4	0.07370549	0.86121579	0.20946027	0.20788726	1.22899478	2.24808129
239.6	0.07422308	0.86153641	0.2098663	0.20833047	1.22811188	2.2486137
239.8	0.07546036	0.86239844	0.21119496	0.20899622	1.22959276	2.24931456
240.0	0.07414931	0.86213244	0.21071773	0.20783969	1.22850606	2.24859465
240.2	0.07445938	0.86270243	0.21115119	0.2071773	1.22829376	2.24805585
240.4	0.07389387	0.86291047	0.21267891	0.20625202	1.22834134	2.24774197
240.6	0.07452465	0.86362801	0.21378557	0.20740778	1.22925082	2.24855171
240.8	0.07297467	0.86274066	0.21295881	0.20613996	1.22865441	2.24764583
241.0	0.07428012	0.86307967	0.21324981	0.20631463	1.22858453	2.24784533
241.2	0.07292989	0.86153645	0.21191148	0.20504879	1.22808104	2.2468273
241.4	0.07223181	0.86190326	0.21263616	0.20459468	1.22884569	2.24732011
241.6	0.07274437	0.86157843	0.21210786	0.20413609	1.22920869	2.24680842
241.8	0.07207343	0.86151937	0.21260316	0.20409984	1.22907313	2.24719376
242.0	0.07123254	0.86117805	0.21171718	0.20256571	1.22785951	2.24576901
242.2	0.07134107	0.86126256	0.21233973	0.20320148	1.22845319	2.24728509
242.4	0.0720729	0.86088389	0.21108651	0.20345269	1.22812568	2.2481291
242.6	0.0716538	0.86124758	0.21175377	0.20349225	1.22808609	2.24808951
242.8	0.07230048	0.86139668	0.21106457	0.20466196	1.22890087	2.24911867
243.0	0.07148165	0.86127523	0.21102247	0.20473049	1.22744519	2.24813255
243.2	0.07146073	0.86115355	0.21131897	0.20568289	1.22801045	2.2497211
243.4	0.07355462	0.86354043	0.21248842	0.20759668	1.22916005	2.25021885
243.6	0.07436536	0.86368714	0.21321903	0.20824835	1.22959558	2.25159345
243.8	0.07519137	0.86408268	0.21366842	0.20901072	1.22992454	2.25116725
244.0	0.07413862	0.86347894	0.21301908	0.20818253	1.22900944	2.25163493
244.2	0.07498598	0.86462948	0.21432903	0.20952627	1.23007466	2.25208243
244.4	0.0755487	0.86440688	0.21480714	0.20989548	1.229871	2.25251045
244.6	0.07520945	0.86399166	0.21472652	0.20982009	1.2300693	2.25261678
244.8	0.07517837	0.86356998	0.21447017	0.20921299	1.23048488	2.2523928
245.0	0.07451975	0.8630814	0.21463594	0.20865575	1.22951163	2.25221664
245.2	0.07462244	0.86300466	0.2147773	0.20824458	1.23012065	2.25204894
245.4	0.07517996	0.86411418	0.21587407	0.20859708	1.23034167	2.25233453
245.6	0.07461729	0.86318253	0.21460712	0.20760314	1.22913732	2.25177612
245.8	0.07430033	0.86364816	0.21559866	0.20696426	1.22890882	2.25168448
246.0	0.07483636	0.8645065	0.21518294	0.2069042	1.22917192	2.25222496
246.2	0.07435108	0.86317477	0.21470485	0.2067589	1.22840461	2.25202913
246.4	0.07418057	0.86307371	0.21433818	0.2069514	1.22806377	2.25151693
246.6	0.07325964	0.86410492	0.21413686	0.20663251	1.22837102	2.25197969
246.8	0.07312176	0.86406259	0.21400678	0.20708619	1.22773906	2.25144027
247.0	0.07307817	0.86485632	0.21526133	0.20754463	1.22805897	2.25121762
247.2	0.07440351	0.86441329	0.21616151	0.20884486	1.22957925	2.25260017
247.4	0.07473856	0.86610473	0.21690424	0.20990485	1.23018159	2.25271868
247.6	0.07429744	0.86443619	0.21646565	0.20861293	1.22898324	2.25256088
247.8	0.07390757	0.8644373	0.21661426	0.20958076	1.22863878	2.25208872
248.0	0.07448436	0.86526166	0.21791244	0.20945616	1.22974923	2.25316359
248.2	0.07471052	0.86491271	0.21838554	0.20971992	1.23037895	2.25356495
248.4	0.07470099	0.86425836	0.21729834	0.20927599	1.23047718	2.2530057
248.6	0.07354329	0.8635757	0.21739359	0.20930083	1.23040619	2.25308191
248.8	0.0743594	0.86450118	0.21745007	0.20985474	1.23093936	2.25327681
249.0	0.07383526	0.86408601	0.21796032	0.20932293	1.22998805	2.2530984
249.2	0.07475405	0.86489382	0.21782171	0.20987521	1.23045414	2.25381977
249.4	0.07417635	0.86445304	0.21731405	0.20977422	1.22955567	2.25292658
249.6	0.07407421	0.86442981	0.21756209	0.20975533	1.22919967	2.25309125
249.8	0.0750467	0.8653262	0.21841042	0.21062652	1.23045417	2.2543009
250.0	0.07396919	0.86431863	0.21774463	0.21089287	1.23003715	2.25310725
250.2	0.07420528	0.8635055	0.21700322	0.21101505	1.2299386	2.25209731
250.4	0.0748513	0.86453339	0.21804525	0.21192098	1.23081073	2.25337139
250.6	0.0736139	0.86524395	0.21689234	0.21107319	1.23032783	2.25283711
250.8	0.07358097	0.86479547	0.21757164	0.21061161	1.22974773	2.25151323
251.0	0.07503132	0.8653798	0.21860015	0.2114582	1.23076491	2.25230154
251.2	0.0740131	0.8645702	0.2182003	0.21167569	1.23022267	2.25268019
251.4	0.0743488	0.86593472	0.21818867	0.2117809	1.23053385	2.25334718
251.6	0.07414911	0.86587641	0.21827874	0.21148538	1.23031919	2.25270654
251.8	0.0744969	0.86639579	0.21898638	0.21223543	1.23125293	2.25294028
252.0	0.07534788	0.86727398	0.21969031	0.21207952	1.2316976	2.25430077
252.2	0.07475494	0.86679396	0.21957023	0.2123942	1.23106539	2.25443439
252.4	0.07515274	0.86807397	0.21940333	0.21319624	1.23184214	2.25497635
252.6	0.07419129	0.86675611	0.21827876	0.21171051	1.23001671	2.25459481
252.8	0.07463542	0.866263	0.21780621	0.21100763	1.23000111	2.25462133
253.0	0.07466514	0.86672272	0.21854621	0.2118343	1.22974598	2.25592772
253.2	0.07460122	0.86647443	0.21847504	0.21167259	1.22941222	2.25566143
253.4	0.07376673	0.86548837	0.21820664	0.21146989	1.22918492	2.25579984
253.6	0.0746957	0.86601669	0.21990023	0.21238634	1.22951329	2.25601792
253.8	0.07475422	0.86551551	0.21948017	0.21252445	1.23059125	2.25623984
254.0	0.07454034	0.86442661	0.21938562	0.21283528	1.23007767	2.25515089
254.2	0.07641733	0.86655878	0.21987425	0.21322073	1.23153892	2.25607399
254.4	0.07524173	0.86564589	0.21974826	0.21274641	1.2306528	2.25652871
254.6	0.07426753	0.86521627	0.21896128	0.21135056	1.23017045	2.25489175
254.8	0.0753913	0.86588296	0.21958467	0.21216023	1.2315205	2.25552817
255.0	0.07585845	0.86609103	0.21969598	0.21287433	1.23213929	2.25679275
255.2	0.07562699	0.86645727	0.22028005	0.21422376	1.232708	2.25743269
255.4	0.07629586	0.86577005	0.21998126	0.2138348	1.23280753	2.25676638
255.6	0.07566802	0.86644779	0.21980703	0.21362421	1.23280355	2.25671044
255.8	0.07599294	0.86623814	0.22047318	0.21443756	1.23341731	2.25747195
256.0	0.07594462	0.86661871	0.21985159	0.21421631	1.23205011	2.25729607
256.2	0.07533917	0.8662476	0.22075643	0.21460278	1.23178675	2.25736731
256.4	0.07560088	0.86559856	0.21949444	0.21418502	1.23264304	2.25794567
256.6	0.07574577	0.86484358	0.21922571	0.21360032	1.23159678	2.25750969
256.8	0.07539494	0.86566658	0.21975519	0.21466714	1.23237777	2.25830871
257.0	0.07539327	0.86610493	0.22090979	0.21470717	1.2319389	2.25815252
257.2	0.07488063	0.86503777	0.22090991	0.21466409	1.23248111	2.25710954
257.4	0.07452967	0.86497577	0.22036523	0.21397028	1.23202424	2.25784602
257.6	0.07532902	0.86542287	0.22196131	0.21539194	1.2328147	2.25671354
257.8	0.07578838	0.86672373	0.22234125	0.21511316	1.23392286	2.25793379
258.0	0.07594519	0.86756199	0.22256018	0.21551131	1.23266601	2.25764138
258.2	0.07612609	0.86843708	0.22378138	0.21477342	1.23350078	2.25775753
258.4	0.07620204	0.86900036	0.22409521	0.21541476	1.23334595	2.25847769
258.6	0.07725467	0.8689659	0.22482182	0.21541357	1.23408272	2.25796837
258.8	0.07718676	0.87016306	0.22431582	0.21598237	1.23402386	2.25894286
259.0	0.07717973	0.86977024	0.22488928	0.21581856	1.23376374	2.25967194
259.2	0.07846525	0.8702987	0.22524159	0.21633849	1.23427002	2.2600448
259.4	0.07801726	0.86920572	0.22365389	0.21491217	1.23318799	2.25925084
259.6	0.0777805	0.86926431	0.22326399	0.21479611	1.23376314	2.25958724
259.8	0.07709789	0.8686087	0.2242817	0.21465648	1.2326697	2.25873329
260.0	0.07686344	0.86810387	0.22327281	0.21385533	1.23177167	2.25833727
260.2	0.07654064	0.86794821	0.22424579	0.21482137	1.23244641	2.25887679
260.4	0.07724076	0.86744903	0.22382663	0.21418663	1.23293373	2.25920079
260.6	0.07641818	0.86682461	0.22345362	0.21453028	1.23205559	2.25875102
260.8	0.07573169	0.86673638	0.22292477	0.21434751	1.23247528	2.25926086
261.0	0.07474294	0.86537018	0.22273105	0.21353778	1.23173373	2.25804451
261.2	0.07499154	0.86589956	0.22245664	0.21459097	1.23309817	2.25831436
261.4	0.07433639	0.86582925	0.22204635	0.21385616	1.23217242	2.25777511
261.6	0.07512802	0.86568663	0.22374276	0.21504804	1.23352326	2.25788707
261.8	0.07491879	0.86561653	0.22282995	0.21449097	1.23275937	2.25749448
262.0	0.07566632	0.86669147	0.22425313	0.21549552	1.23304761	2.25724552
262.2	0.07542784	0.86644713	0.22447008	0.21575759	1.23419868	2.25764034
262.4	0.0756178	0.86743024	0.22482361	0.21647358	1.23415765	2.25827084
262.6	0.07643971	0.86699255	0.22497018	0.21619403	1.23446873	2.25880038
262.8	0.07660742	0.86803786	0.22479093	0.21638409	1.23422951	2.25966285
263.0	0.07658583	0.86771416	0.22521111	0.21669787	1.23466395	2.25968891
263.2	0.07670297	0.86747964	0.2253077	0.21611436	1.23463672	2.25984453
263.4	0.07551641	0.86662966	0.22391159	0.21487834	1.23322781	2.25793337
263.6	0.07531439	0.86651295	0.22469509	0.21541478	1.23359786	2.25820639
263.8	0.07537336	0.86688528	0.22613868	0.21552204	1.23297276	2.25826551
264.0	0.07572796	0.86791471	0.22575646	0.21638179	1.23325968	2.25837048
264.2	0.07569549	0.86799647	0.22669749	0.21633874	1.23372915	2.25886668
264.4	0.07576876	0.8672676	0.22654552	0.21618349	1.23326747	2.25948733
264.6	0.07543411	0.86730564	0.22603402	0.21645914	1.23268424	2.25926203
264.8	0.07580932	0.86816315	0.22634948	0.2164925	1.23287827	2.2598597
265.0	0.07568763	0.86800611	0.22677486	0.21688911	1.23265806	2.25915864
265.2	0.07602714	0.86809814	0.22711359	0.21725291	1.23248836	2.25924853
265.4	0.07586518	0.8676895	0.22727521	0.21726028	1.23281415	2.25956444
265.6	0.07647921	0.86690178	0.22724983	0.21737628	1.23301978	2.2596581
265.8	0.07710782	0.86871081	0.22812141	0.21769533	1.23359507	2.26028973
266.0	0.07758096	0.86983896	0.22951387	0.21907161	1.23493745	2.26154727
266.2	0.07628751	0.869127	0.22842516	0.21821188	1.23367883	2.26171431
266.4	0.07638469	0.86934744	0.2288464	0.21782049	1.23358227	2.26165871
266.6	0.07719228	0.86899791	0.22832327	0.21798698	1.23398767	2.26214946
266.8	0.07693678	0.86847533	0.22834218	0.2175225	1.23317249	2.26155257
267.0	0.07693797	0.86877319	0.2284474	0.21824551	1.23369218	2.26172647
267.2	0.07627848	0.86777012	0.22748017	0.21703723	1.23311051	2.26158963
267.4	0.0765618	0.86801738	0.22730565	0.21705545	1.23291299	2.26139542
267.6	0.07724712	0.86849274	0.22752488	0.21857667	1.23357333	2.26212693
267.8	0.07611	0.86710678	0.22773811	0.21713468	1.23294652	2.26080986
268.0	0.07650937	0.86843978	0.22841093	0.21790912	1.23404559	2.26100136
268.2	0.07612226	0.86782596	0.22814537	0.21760916	1.23448885	2.26148509
268.4	0.07654342	0.86831361	0.22810235	0.21762715	1.23397487	2.26127288
268.6	0.07639231	0.86828858	0.22787195	0.21792591	1.23420043	2.26112921
268.8	0.07644273	0.86850217	0.22831715	0.2177516	1.23443374	2.26140614
269.0	0.0761351	0.86777153	0.22851859	0.2175755	1.23457445	2.26151241
269.2	0.07548424	0.86762409	0.22800857	0.21762303	1.2348786	2.26116795
269.4	0.07617294	0.86762866	0.22875026	0.21760984	1.23577111	2.26091551
269.6	0.07596128	0.86811551	0.22848478	0.21733426	1.2352013	2.26124758
269.8	0.07701559	0.86935677	0.2309943	0.21816002	1.23627311	2.26287248
270.0	0.0753719	0.86830724	0.23066205	0.21853622	1.23557198	2.26228324
270.2	0.07626963	0.86852831	0.23041156	0.21829047	1.23510254	2.26200936
270.4	0.07600045	0.86832033	0.23025188	0.21843299	1.23477197	2.26159762
270.6	0.07622508	0.86835278	0.22999948	0.21866952	1.23509353	2.2621061
270.8	0.07750884	0.86860079	0.23070462	0.21896138	1.23485968	2.26339549
271.0	0.07779953	0.86912585	0.23015006	0.2203766	1.23510836	2.26347792
271.2	0.07785546	0.86905851	0.23022221	0.22031319	1.23417532	2.26407424
271.4	0.07797553	0.86937795	0.23018967	0.22055419	1.23405684	2.26350891
271.6	0.07755154	0.86892354	0.22909229	0.22041043	1.23308673	2.26323551
271.8	0.07681004	0.86808643	0.22999325	0.21978709	1.23318595	2.26295166
272.0	0.07695099	0.86942052	0.22955842	0.22083345	1.23366883	2.26264234
272.2	0.07714228	0.8702581	0.22971503	0.22156322	1.23389893	2.26378724
272.4	0.07763461	0.86925059	0.22981632	0.22070939	1.23424148	2.26386254
272.6	0.07709471	0.86813536	0.22913893	0.22035856	1.23425307	2.26343408
272.8	0.07656948	0.86826045	0.22921443	0.2199828	1.23400248	2.26384106
273.0	0.07750638	0.8684386	0.22983379	0.21999221	1.23519296	2.26367108
273.2	0.07768396	0.86856107	0.23039585	0.22028511	1.2353317	2.26330322
273.4	0.07708685	0.8684619	0.23058712	0.21995572	1.23503266	2.26357737
273.6	0.077483	0.86908899	0.23047705	0.22023546	1.23506667	2.26405829
273.8	0.07733148	0.86824936	0.23104074	0.22104997	1.23541119	2.26397844
274.0	0.07704801	0.86912563	0.23151455	0.22132989	1.23591237	2.2650852
274.2	0.07678334	0.86868735	0.23029573	0.21984297	1.23524416	2.2630677
274.4	0.07645089	0.86930036	0.23080438	0.21963091	1.23510447	2.26345527
274.6	0.07664732	0.86933283	0.23084365	0.2204888	1.23544221	2.2643099
274.8	0.07706413	0.86902993	0.23088848	0.22075933	1.23463006	2.2646356
275.0	0.07751907	0.87013424	0.23155128	0.22171824	1.23527495	2.26402223
275.2	0.0762713	0.87014079	0.23168394	0.2205963	1.23431987	2.26405929
275.4	0.07666583	0.87005041	0.23192106	0.22043902	1.2349162	2.26399907
275.6	0.07656064	0.87029417	0.23199361	0.22023067	1.23475004	2.26430644
275.8	0.07675178	0.86937976	0.23328116	0.22150994	1.23615744	2.26438756
276.0	0.07612037	0.86984164	0.23288992	0.22141939	1.23585365	2.26411355
276.2	0.07735126	0.87006917	0.23431809	0.2221844	1.23659207	2.26581524
276.4	0.07812023	0.86909439	0.23464001	0.22195087	1.23766475	2.26476783
276.6	0.07831972	0.87006546	0.2344598	0.22301341	1.23739078	2.2658757
276.8	0.07882013	0.87027788	0.23501283	0.22317327	1.23729473	2.26632236
277.0	0.07934149	0.869917	0.23528484	0.22301355	1.23785384	2.26541748
277.2	0.0785755	0.86918926	0.23516858	0.22324653	1.23681463	2.2660019
277.4	0.07882126	0.86924312	0.23423361	0.22354529	1.2364311	2.26649093
277.6	0.0793666	0.86902722	0.2345702	0.22337024	1.23627575	2.26505375
277.8	0.07831316	0.86898321	0.23434732	0.2236139	1.23576988	2.2655129
278.0	0.07951593	0.87090193	0.23630662	0.22391705	1.23667026	2.26700482
278.2	0.07866122	0.86941387	0.23460521	0.22352803	1.23538141	2.26497972
278.4	0.07969072	0.87073285	0.23603159	0.22487055	1.23620383	2.26716221
278.6	0.07861005	0.8691621	0.23504576	0.22459796	1.23551982	2.26713988
278.8	0.07804838	0.86926135	0.23454559	0.22331005	1.23462907	2.26562036
279.0	0.07844978	0.87083064	0.23579336	0.22392805	1.23575407	2.26626428
279.2	0.07661415	0.87018775	0.23477453	0.2223449	1.23457845	2.26573614
279.4	0.07839783	0.87148722	0.23635309	0.22435963	1.23642231	2.26653983
279.6	0.0788715	0.87276242	0.23598013	0.22476926	1.23644751	2.26703545
279.8	0.07866152	0.87226505	0.23646509	0.22596707	1.23740756	2.26727574
280.0	0.07775293	0.87233484	0.23528878	0.22508267	1.23610364	2.26685844
280.2	0.07849916	0.87194824	0.23473082	0.2256151	1.23581437	2.26623034
280.4	0.07864875	0.87223568	0.23519978	0.22608897	1.23619122	2.26610022
280.6	0.07882408	0.87193696	0.23420351	0.22521985	1.23558642	2.26748131
280.8	0.07867437	0.87127717	0.23397719	0.22510347	1.23562669	2.2667218
281.0	0.07816551	0.87078056	0.23416128	0.22484653	1.23556794	2.26645576
281.2	0.07808469	0.87057195	0.23422557	0.22439019	1.23510349	2.26643982
281.4	0.07899764	0.87080424	0.23428557	0.22463068	1.23494793	2.26603287
281.6	0.07923382	0.87209924	0.23518674	0.22449149	1.23605108	2.26594714
281.8	0.07984413	0.87191626	0.23521222	0.22487166	1.23627799	2.26706338
282.0	0.08026336	0.87174379	0.23573652	0.22465705	1.2356876	2.26698851
282.2	0.079705	0.86973811	0.23551533	0.22395388	1.23557447	2.26688916
282.4	0.07947162	0.86999338	0.23645443	0.22217856	1.23531545	2.26702466
282.6	0.07833224	0.8687242	0.23528706	0.22226121	1.2342217	2.26566445
282.8	0.07936082	0.87022888	0.23672249	0.22261974	1.23484202	2.2658433
283.0	0.0790211	0.87049546	0.23700043	0.22272921	1.23555143	2.26655441
283.2	0.07859214	0.86938399	0.23661962	0.2222823	1.23498901	2.26594465
283.4	0.07931445	0.87159981	0.23742481	0.22464514	1.23636627	2.26668848
283.6	0.07967627	0.8720709	0.23718266	0.22401919	1.23633046	2.26724011
283.8	0.07929577	0.87109889	0.23697952	0.22474954	1.2365683	2.26741769
284.0	0.07790982	0.86961484	0.23516836	0.22364948	1.2341067	2.26613536
284.2	0.07823553	0.86941766	0.23410727	0.22313974	1.2341912	2.26539699
284.4	0.07870028	0.86978468	0.23552824	0.22353744	1.23524692	2.2665579
284.6	0.07875285	0.87016703	0.23553085	0.22335112	1.2357509	2.26760888
284.8	0.07813784	0.87028907	0.23565161	0.22386818	1.23556951	2.26704503
285.0	0.07813271	0.86996359	0.23640499	0.22348685	1.23528443	2.26655627
285.2	0.07780475	0.87022556	0.23653512	0.22357946	1.23545107	2.26731779
285.4	0.07830961	0.87077231	0.23659649	0.22374457	1.2354385	2.26781485
285.6	0.07891227	0.87164345	0.2381307	0.22422314	1.23632462	2.26913432
285.8	0.07846101	0.87082585	0.23809314	0.22391324	1.23561001	2.26879087
286.0	0.07779053	0.87032806	0.23820782	0.22335081	1.23465592	2.26779187
286.2	0.07804823	0.87044949	0.23929355	0.224266	1.23614032	2.26924001
286.4	0.07752188	0.87117615	0.23933486	0.2234769	1.23526121	2.26864455
286.6	0.07778585	0.87073657	0.23945053	0.22522438	1.23539782	2.26889685
286.8	0.07875943	0.87174883	0.24074352	0.22547135	1.23705473	2.27012089
287.0	0.07748562	0.87050924	0.23927311	0.22487314	1.23605686	2.26877224
287.2	0.07895116	0.87196986	0.24013645	0.22651364	1.23704667	2.26996207
287.4	0.07976003	0.87376244	0.2408133	0.22822486	1.23871909	2.27154458
287.6	0.08039988	0.87287986	0.24067088	0.22767742	1.23830448	2.27008652
287.8	0.08064127	0.87326037	0.24031552	0.2285543	1.23855196	2.27059413
288.0	0.08028911	0.87274369	0.23994674	0.22805779	1.2371592	2.27015184
288.2	0.0816924	0.87322682	0.24039759	0.22852227	1.23887661	2.27134266
288.4	0.08087212	0.87259584	0.24083487	0.22887677	1.23841562	2.27104356
288.6	0.08044429	0.87231975	0.24141154	0.22836702	1.23837738	2.27042522
288.8	0.08055645	0.87215874	0.23993047	0.2284913	1.23763946	2.2696688
289.0	0.08032225	0.87218255	0.24123557	0.22915413	1.23783252	2.27076739
289.2	0.08021377	0.87214351	0.24062789	0.22866414	1.23762658	2.2710317
289.4	0.08034395	0.87231017	0.23976321	0.22849525	1.23715003	2.26989478
289.6	0.08127355	0.87326531	0.24231509	0.22926018	1.23825952	2.27103477
289.8	0.0801389	0.87369926	0.24103168	0.22817123	1.23830687	2.27084966
290.0	0.08038036	0.87425293	0.2416309	0.22829227	1.2387037	2.27093214
290.2	0.08009965	0.87426995	0.2415345	0.22870529	1.23854765	2.27125837
290.4	0.07912867	0.87427016	0.24154868	0.22700866	1.23859581	2.27129839
290.6	0.07993276	0.87447158	0.24120928	0.22736972	1.2393178	2.27155553
290.8	0.08054673	0.87648034	0.24261452	0.22824941	1.24016974	2.27243879
291.0	0.08041048	0.875444	0.24176503	0.22755602	1.23944392	2.27142885
291.2	0.08119497	0.87748029	0.24275319	0.22933094	1.24063533	2.27294812
291.4	0.07984357	0.87618831	0.24282976	0.22847859	1.24037633	2.27265677
291.6	0.07997559	0.87512753	0.24299931	0.22852751	1.23972777	2.27151808
291.8	0.07958766	0.87501966	0.24306623	0.22793601	1.24018474	2.27248329
292.0	0.07840604	0.87386544	0.2425926	0.22756533	1.23818205	2.27236017
292.2	0.07741963	0.8729492	0.24222206	0.22763169	1.23832508	2.27137815
292.4	0.07658765	0.87221599	0.24242704	0.22794015	1.23792917	2.27065245
292.6	0.07638874	0.87144767	0.24280892	0.22752037	1.23802285	2.26981996
292.8	0.07651999	0.87132146	0.24104709	0.22788598	1.23695927	2.26978718
293.0	0.07650316	0.87112791	0.24209409	0.22792549	1.23650793	2.27064228
293.2	0.07703017	0.87010654	0.24085913	0.22752462	1.23591231	2.26924966
293.4	0.07725432	0.8703254	0.24193191	0.22820883	1.23670629	2.26933882
293.6	0.0777168	0.87092271	0.24261603	0.22807953	1.23688532	2.27027267
293.8	0.07731955	0.87085945	0.24145068	0.22789789	1.23615274	2.27035417
294.0	0.07846734	0.87209673	0.24293655	0.22848955	1.23722457	2.27063425
294.2	0.07880515	0.87182215	0.24250748	0.228451	1.23711704	2.2716302
294.4	0.07973362	0.87362001	0.24316092	0.22863368	1.2382244	2.27283116
294.6	0.08091233	0.87511995	0.24288081	0.22909562	1.23827912	2.27307258
294.8	0.08138774	0.87397804	0.24373764	0.22965168	1.2379863	2.27317769
295.0	0.08039907	0.87273243	0.24232588	0.22855554	1.23738822	2.27207728
295.2	0.08111042	0.87470825	0.24413668	0.2297591	1.23861219	2.27430694
295.4	0.08039061	0.87369445	0.24380395	0.22889471	1.23920127	2.2741085
295.6	0.08089205	0.87334369	0.24325703	0.22904218	1.23850957	2.27331362
295.8	0.08017575	0.87324928	0.24380691	0.22818942	1.23879002	2.27407948
296.0	0.08021841	0.87385062	0.24453573	0.2294796	1.23869237	2.27419895
296.2	0.07996379	0.87312826	0.24479385	0.22940227	1.23923934	2.27399389
296.4	0.08104991	0.87364865	0.24586342	0.22916336	1.24011879	2.27467319
296.6	0.08067272	0.87220576	0.24558945	0.22863759	1.23989489	2.27374282
296.8	0.08158045	0.87329122	0.24556576	0.22952717	1.24003956	2.27434977
297.0	0.08205272	0.87360155	0.24666227	0.23001673	1.24062446	2.27505075
297.2	0.08201387	0.87262063	0.24636631	0.23015833	1.23997434	2.27423905
297.4	0.0820241	0.87316846	0.24714217	0.2305582	1.24071233	2.27442544
297.6	0.08174675	0.87328043	0.24628132	0.23055731	1.23970873	2.27431826
297.8	0.07721817	0.8387613	0.22657382	0.21351323	1.17754811	2.19285761
298.0	0.08468454	0.887411	0.25844184	0.24058033	1.26961929	2.30311699
298.2	0.08897688	0.91718339	0.27702116	0.25722618	1.32541338	2.37304855
298.4	0.09072065	0.9316685	0.28530081	0.26452454	1.35000357	2.40504746
298.6	0.08970565	0.9302829	0.28331329	0.2628926	1.3459568	2.40465692
298.8	0.0868622	0.91590819	0.27344487	0.25407835	1.31688387	2.37476574
299.0	0.08212393	0.89278935	0.25601789	0.23876453	1.26620606	2.32013259
299.2	0.07665013	0.85917057	0.23267711	0.21826669	1.19765441	2.24443246
		0.8168373			1.11299695	2.1487427
