# Supplementary material for: Protein-based tools for the detection and characterisation of Oropouche virus infection
Source: EMBO Mol Med. 2025 Aug 11;17(9):2462–82. doi: 10.1038/s44321-025-00291-7 (PMC12423313; doi:10.1038/s44321-025-00291-7)
Supplement: Supplementary file 4 — Source data Fig. 2 [file 44321_2025_291_MOESM4_ESM.zip › Figure 2/2C/OROV N competition BLI raw data/Reference subtracted baseline corrected/N plus NpF2.tsv]

Time (s)	DatabNpA2	DatabNpD2	DatabNpE2	DatabNpE3	DatabNpF2	DatabNpG1
0.0	0.0	0.0	0.0	0.0	0.0	0.0
0.2	0.00402312	0.01004044	0.00265707	0.01592718	-2.273e-05	0.00045946
0.4	0.00498401	0.0129985	0.00555665	0.01964151	0.00100075	0.00142014
0.6	0.00654089	0.01724265	0.0101126	0.02497803	0.00203364	0.0028976
0.8	0.00863421	0.02222434	0.01489976	0.0305906	0.0034534	0.00466771
1.0	0.01056002	0.02631165	0.02000841	0.03535324	0.00341481	0.00470578
1.2	0.01440133	0.03260045	0.02682527	0.04225465	0.0050846	0.00634928
1.4	0.0175662	0.03953585	0.03447093	0.04922022	0.00560014	0.00793363
1.6	0.02170791	0.04635605	0.04295475	0.05629671	0.00648715	0.00955323
1.8	0.02648828	0.05486457	0.05161715	0.06366743	0.0078135	0.01119305
2.0	0.03119525	0.06156842	0.06136947	0.07163252	0.00871107	0.01327292
2.2	0.03770689	0.07009102	0.07165478	0.07977749	0.01013912	0.0153415
2.4	0.04422493	0.07770249	0.08211183	0.08738807	0.01109101	0.01686034
2.6	0.05072246	0.0865109	0.09351956	0.09529777	0.01271749	0.01916429
2.8	0.05727686	0.09415444	0.10342752	0.10131309	0.01326664	0.02078893
3.0	0.06308886	0.10231602	0.1130211	0.10910415	0.01298204	0.0229627
3.2	0.07186211	0.11251176	0.12548023	0.11905983	0.01466993	0.02653533
3.4	0.07854259	0.1222838	0.13562849	0.12650559	0.01507618	0.02713559
3.6	0.0877778	0.13304644	0.14790331	0.13664213	0.01713689	0.03011757
3.8	0.09494871	0.14267322	0.15939613	0.14506736	0.01798548	0.03202009
4.0	0.10380818	0.15291212	0.17026084	0.15491991	0.01918273	0.03464339
4.2	0.1116339	0.16296855	0.18214672	0.16317469	0.02001899	0.03602364
4.4	0.12067067	0.17267219	0.19290195	0.17244994	0.02137409	0.03896473
4.6	0.12862642	0.18238643	0.20375181	0.18176432	0.02080785	0.04029922
4.8	0.13648477	0.19159067	0.2143886	0.18993148	0.02081181	0.04175894
5.0	0.14527576	0.20123969	0.22539652	0.19804359	0.02003152	0.04294397
5.2	0.15335727	0.21165446	0.2358282	0.20772783	0.02091918	0.04535252
5.4	0.16227507	0.22255993	0.24707509	0.21746425	0.02107309	0.04755203
5.6	0.17094451	0.23232688	0.25859886	0.22698062	0.02167352	0.0495528
5.8	0.179329	0.24187059	0.26917893	0.23569243	0.02173194	0.05138435
6.0	0.1892314	0.25146824	0.28183855	0.24642252	0.02209081	0.05441643
6.2	0.19937418	0.26198289	0.293719	0.25640084	0.02412582	0.05693517
6.4	0.20770436	0.27119268	0.30475986	0.26537214	0.02377287	0.05889149
6.6	0.21707217	0.28079582	0.31565467	0.27364951	0.0242221	0.06068723
6.8	0.22586124	0.28932423	0.32653098	0.28253613	0.02493877	0.06313346
7.0	0.23504511	0.2986479	0.33801212	0.29225272	0.02579243	0.06502368
7.2	0.24416355	0.30818907	0.34976113	0.30148908	0.02687892	0.06697826
7.4	0.25108689	0.3160641	0.359158	0.30954982	0.02634526	0.06700231
7.6	0.26075898	0.32589854	0.37050476	0.31911463	0.02658714	0.06862414
7.8	0.26817203	0.33392023	0.38097065	0.32770792	0.0269674	0.06932826
8.0	0.27590838	0.34258111	0.39127039	0.33594646	0.02660645	0.07060912
8.2	0.28370669	0.3507264	0.40113136	0.34367694	0.02637306	0.07132024
8.4	0.29253166	0.35880247	0.41072043	0.352424	0.02629317	0.07273007
8.6	0.29788809	0.36594062	0.4196302	0.35972428	0.02415628	0.07218769
8.8	0.30628942	0.37467821	0.43009503	0.36830259	0.02443707	0.07352802
9.0	0.31518477	0.38268297	0.44003656	0.37616995	0.02467064	0.07464897
9.2	0.32340504	0.39111727	0.44959656	0.38581736	0.02627791	0.07632185
9.4	0.33278301	0.39984464	0.46000483	0.3951613	0.02680532	0.07833999
9.6	0.34084668	0.40825164	0.47099785	0.40374103	0.02781516	0.07975707
9.8	0.35002421	0.41595094	0.48144812	0.4122774	0.02859084	0.08129688
10.0	0.35847262	0.42474623	0.49262447	0.42227827	0.02975334	0.08346739
10.2	0.3667991	0.43316072	0.50281554	0.43077563	0.03150056	0.08473282
10.4	0.37451531	0.43994098	0.51235851	0.4382124	0.03064374	0.08567731
10.6	0.38298536	0.44702674	0.52287712	0.44663592	0.03150163	0.08628727
10.8	0.39083065	0.45359391	0.53244615	0.45477168	0.03251332	0.08880061
11.0	0.39935761	0.46109173	0.54309523	0.46348117	0.03327776	0.08969065
11.2	0.40663613	0.46826277	0.55319756	0.47157808	0.0339193	0.09098324
11.4	0.41353001	0.47473025	0.56235704	0.47922097	0.03345074	0.09160769
11.6	0.42099004	0.48182224	0.57161918	0.48699706	0.03231988	0.09124626
11.8	0.42915059	0.48824298	0.58156019	0.49618501	0.03458571	0.09354064
12.0	0.43492618	0.49365338	0.58914019	0.50181248	0.03304407	0.09283611
12.2	0.44198763	0.49966635	0.59841484	0.50990862	0.03378499	0.09300278
12.4	0.44861387	0.50541403	0.60698956	0.51721815	0.03275501	0.09291224
12.6	0.45437717	0.50954483	0.61560858	0.524712	0.03180641	0.09340511
12.8	0.46285246	0.51550598	0.62517999	0.53166999	0.03193823	0.09356453
13.0	0.47002975	0.52119592	0.63377321	0.53921036	0.03242625	0.09480844
13.2	0.47648104	0.52685077	0.64183895	0.5468631	0.03302827	0.09578743
13.4	0.48307549	0.5323464	0.65032618	0.55320148	0.03195927	0.096352
13.6	0.49021546	0.53771343	0.65973012	0.56064093	0.03297697	0.0963392
13.8	0.49731445	0.54269181	0.66938818	0.56875303	0.03356487	0.09819519
14.0	0.50337032	0.54755683	0.67739605	0.57560244	0.03311671	0.09866923
14.2	0.51113745	0.55341995	0.68673706	0.58241892	0.03333217	0.09888942
14.4	0.51757267	0.55721996	0.69460215	0.5891641	0.03287491	0.09943259
14.6	0.5247155	0.56279905	0.70370145	0.59679852	0.03300766	0.09982946
14.8	0.53202117	0.56788565	0.71259955	0.60438972	0.03362949	0.1020854
15.0	0.53827452	0.57254443	0.72226158	0.61161854	0.03432235	0.10134477
15.2	0.54523598	0.57673895	0.73119873	0.61855493	0.03451568	0.10207865
15.4	0.55118736	0.58090089	0.73882659	0.62490062	0.03350553	0.10209777
15.6	0.55826695	0.58524401	0.74677096	0.63231804	0.03414738	0.1025188
15.8	0.56502937	0.58847775	0.75497027	0.63918907	0.03482395	0.10355278
16.0	0.56942447	0.59122916	0.76221115	0.64492156	0.03321876	0.10214026
16.2	0.57608494	0.59433557	0.77218725	0.65294251	0.03462644	0.10371731
16.4	0.58115817	0.59734029	0.77898367	0.65842081	0.03351665	0.10313011
16.6	0.58694262	0.59921749	0.7872212	0.66459735	0.03290051	0.10438451
16.8	0.5934207	0.60278463	0.79535028	0.66995321	0.03283932	0.10441623
17.0	0.59767223	0.60533014	0.80198073	0.67630707	0.03259337	0.10427492
17.2	0.6031913	0.60721973	0.80985877	0.68162895	0.03285365	0.1049063
17.4	0.60981016	0.61103092	0.81847343	0.68816684	0.03333688	0.10627504
17.6	0.61405878	0.61297352	0.82593763	0.69390232	0.03364372	0.10564695
17.8	0.62071661	0.61724371	0.83515722	0.70133561	0.03509257	0.10769775
18.0	0.62489329	0.61844935	0.84084779	0.70589935	0.03342262	0.1062353
18.2	0.63116675	0.62275957	0.84958057	0.71269206	0.03389301	0.10658126
18.4	0.63607602	0.62607892	0.85693199	0.7186307	0.03414155	0.10656118
18.6	0.64180958	0.62936723	0.86541972	0.72466558	0.03397297	0.10793555
18.8	0.64791041	0.63254765	0.8742371	0.73169069	0.03514775	0.1089813
19.0	0.65317748	0.63470691	0.88194281	0.73698524	0.03562787	0.10839664
19.2	0.6601955	0.63798071	0.88865656	0.74338429	0.03623783	0.11022293
19.4	0.66544573	0.64097545	0.89597128	0.74999621	0.03658397	0.11142795
19.6	0.67122452	0.64285309	0.90260052	0.75574098	0.0364627	0.11169277
19.8	0.67558026	0.64424659	0.91019556	0.76149885	0.03535837	0.1116932
20.0	0.68056704	0.64699297	0.91711855	0.76747316	0.03584645	0.11255931
20.2	0.68727113	0.64895078	0.92618651	0.77376165	0.03698752	0.11440752
20.4	0.69182154	0.65134812	0.93313787	0.77869397	0.03657995	0.11410169
20.6	0.69717715	0.65297733	0.94041779	0.78431007	0.03630235	0.11510328
20.8	0.70162842	0.65400899	0.94720418	0.78866502	0.03643383	0.1144495
21.0	0.70651421	0.65642829	0.95423487	0.79467084	0.03684493	0.11482109
21.2	0.71189026	0.65791763	0.96145253	0.79966682	0.03725984	0.1159319
21.4	0.71624479	0.65990945	0.96787536	0.80469492	0.03703267	0.11626701
21.6	0.7193952	0.66030178	0.97427422	0.80870998	0.03653381	0.11564228
21.8	0.72504875	0.66248559	0.98171342	0.81470093	0.03745065	0.11643181
22.0	0.72817472	0.66305643	0.98679886	0.81837794	0.03595172	0.11603445
22.2	0.73202175	0.66466246	0.9939927	0.82318719	0.03621063	0.11586162
22.4	0.73537636	0.66478865	0.99987749	0.8275654	0.034904	0.11531713
22.6	0.74001078	0.66660751	1.00717169	0.83259503	0.03632025	0.11720193
22.8	0.74481229	0.66769642	1.01356817	0.83786436	0.03598409	0.11688507
23.0	0.74885271	0.66938636	1.01964399	0.8429572	0.03619534	0.11721127
23.2	0.75244605	0.66958169	1.0242514	0.84775028	0.03562438	0.11637098
23.4	0.75565465	0.66971022	1.03015908	0.85182321	0.03458484	0.11657932
23.6	0.75926573	0.67107301	1.03613996	0.85616941	0.03421288	0.11610642
23.8	0.76235453	0.67183241	1.04273768	0.86104979	0.03390803	0.11649642
24.0	0.76601867	0.67243142	1.04839932	0.8652739	0.03389022	0.11637025
24.2	0.77059886	0.67414017	1.05634208	0.87015442	0.03474862	0.11706817
24.4	0.77342854	0.67456255	1.06148331	0.87377874	0.03430701	0.11619848
24.6	0.7767189	0.67467524	1.0674677	0.87761399	0.03411714	0.11596042
24.8	0.78063914	0.67656556	1.07460995	0.88190977	0.03458116	0.1168974
25.0	0.78560499	0.67838314	1.08100245	0.88740165	0.03537016	0.11713798
25.2	0.78951335	0.67917247	1.08725353	0.89186558	0.03546071	0.11876617
25.4	0.79294845	0.6803031	1.09298535	0.89653272	0.03640045	0.11914373
25.6	0.79712757	0.68132203	1.10026926	0.90123502	0.03721187	0.12039815
25.8	0.80105189	0.68277727	1.10656183	0.90664505	0.03784835	0.12097845
26.0	0.80361081	0.68219471	1.11096016	0.90960698	0.03714902	0.12119161
26.2	0.80688629	0.68217472	1.11721646	0.91400161	0.03717363	0.12097142
26.4	0.81110307	0.68357461	1.1232304	0.919227	0.03741569	0.12191067
26.6	0.81499942	0.68611276	1.12986173	0.92323138	0.03861458	0.12396197
26.8	0.81900344	0.68734867	1.13465511	0.9279959	0.03796437	0.12414389
27.0	0.821547	0.68860928	1.14016911	0.9316695	0.03886922	0.12450405
27.2	0.82502587	0.68864874	1.14400938	0.93527827	0.03789498	0.12439163
27.4	0.82812129	0.6904004	1.15018342	0.93911363	0.03812575	0.12587928
27.6	0.83063608	0.6907822	1.15463857	0.94300339	0.03786086	0.12498613
27.8	0.83378495	0.69179069	1.16037456	0.94627347	0.03776659	0.12604615
28.0	0.83679677	0.6920371	1.16486856	0.94895727	0.03804096	0.12536282
28.2	0.83904369	0.69184418	1.17053123	0.95148038	0.03742215	0.12561494
28.4	0.8422768	0.69197025	1.17550647	0.95495579	0.03705352	0.12499857
28.6	0.84540684	0.69319651	1.18215668	0.95847355	0.03797779	0.1253057
28.8	0.84768654	0.69391315	1.18651895	0.96208293	0.03702718	0.12505484
29.0	0.85122614	0.69510536	1.19223394	0.96545527	0.03764415	0.12501941
29.2	0.85460778	0.69526662	1.19795964	0.96993218	0.03829265	0.12652745
29.4	0.85628351	0.69640757	1.20312103	0.97242122	0.03812052	0.12499906
29.6	0.85878861	0.69626149	1.20876413	0.97622482	0.03830756	0.12596807
29.8	0.86082021	0.69668141	1.21335328	0.98014051	0.03901511	0.12495489
30.0	0.86345285	0.69760535	1.21808548	0.98254177	0.03911362	0.12460444
30.2	0.86570836	0.69950168	1.22345698	0.98677449	0.039192	0.12520459
30.4	0.86801205	0.69966087	1.22726516	0.98996118	0.0396545	0.12490258
30.6	0.87000621	0.70172534	1.23182773	0.99270398	0.04002331	0.12531096
30.8	0.87191139	0.70160564	1.23601306	0.99555469	0.03977826	0.12471549
31.0	0.87419505	0.70257846	1.24117483	0.99858131	0.03968655	0.12456154
31.2	0.87620007	0.70312822	1.24500127	1.00177358	0.03906567	0.12434278
31.4	0.87724212	0.70334208	1.25004332	1.00508978	0.03929484	0.1253442
31.6	0.87811592	0.70229082	1.25233067	1.00657565	0.03770805	0.12391759
31.8	0.88047843	0.70363377	1.25837849	1.00915145	0.03769129	0.12531881
32.0	0.88237847	0.70286675	1.2618426	1.01164529	0.03739911	0.12401103
32.2	0.88327388	0.70241057	1.26631432	1.013755	0.03611227	0.12441447
32.4	0.88626928	0.70273185	1.27059804	1.01784385	0.03606132	0.12478707
32.6	0.88850334	0.70318172	1.27544347	1.02025811	0.03698534	0.12482728
32.8	0.88984108	0.70339985	1.27867452	1.02314857	0.03538363	0.12497656
33.0	0.89276906	0.70480933	1.28449306	1.02635859	0.03652472	0.12619623
33.2	0.89475697	0.70473004	1.28827238	1.02973995	0.0371444	0.12717714
33.4	0.89663024	0.70589136	1.29246503	1.03180644	0.03736525	0.12687092
33.6	0.89758437	0.70525422	1.29562021	1.03516368	0.03762604	0.12723338
33.8	0.90086433	0.70705305	1.29955624	1.0386581	0.0381627	0.12676589
34.0	0.90247899	0.70786657	1.30394029	1.04098359	0.03835213	0.12739246
34.2	0.90317039	0.70838817	1.30750867	1.04454126	0.03847164	0.12776065
34.4	0.90545306	0.70910987	1.3106456	1.04672677	0.03923109	0.12678034
34.6	0.90735347	0.71108115	1.31516926	1.0500854	0.04035199	0.12820884
34.8	0.90912211	0.71077053	1.31928301	1.05264416	0.0405543	0.12845916
35.0	0.91038489	0.71222432	1.32393386	1.05578061	0.04193536	0.12940153
35.2	0.91056991	0.71235139	1.32666096	1.05743607	0.04039882	0.13000018
35.4	0.91174504	0.71288913	1.33069497	1.06000391	0.0400352	0.1309348
35.6	0.91279598	0.71350759	1.33428449	1.06181657	0.0395402	0.13011311
35.8	0.91471625	0.71428408	1.33901444	1.06424265	0.04055283	0.1318965
36.0	0.91500183	0.71436736	1.34089837	1.06638748	0.03919807	0.13020827
36.2	0.91683365	0.71460826	1.34485472	1.06886191	0.03938609	0.13188499
36.4	0.91890591	0.71463857	1.34861945	1.0716853	0.03943575	0.1316082
36.6	0.92119437	0.71669143	1.35300424	1.0740952	0.04039102	0.13278218
36.8	0.92215871	0.71726546	1.35760121	1.07733397	0.04021065	0.13374099
37.0	0.9238608	0.7177113	1.36194635	1.07969124	0.04054035	0.13436999
37.2	0.92430693	0.71716318	1.36465473	1.08086017	0.04041554	0.13412793
37.4	0.92697149	0.71751668	1.36917415	1.08377763	0.0409151	0.13404394
37.6	0.92770477	0.71804219	1.37207875	1.08557438	0.04039324	0.13402042
37.8	0.92991263	0.71805511	1.37631658	1.08846091	0.0409321	0.13390393
38.0	0.93042681	0.71872831	1.38044887	1.09101098	0.04120573	0.13387753
38.2	0.93161965	0.71872166	1.38405009	1.09335111	0.04176153	0.13384976
38.4	0.93421988	0.72013138	1.3864372	1.09594242	0.04240536	0.13449599
38.6	0.93565629	0.72024445	1.38987829	1.09846464	0.04300375	0.13534196
38.8	0.93596553	0.71992314	1.39225656	1.09919266	0.04232201	0.13455515
39.0	0.9362105	0.7193209	1.39511716	1.10091475	0.0420184	0.13429847
39.2	0.93709601	0.71966533	1.39758648	1.10200384	0.04056302	0.13385495
39.4	0.937921	0.72019407	1.40053961	1.10425335	0.04147155	0.13352291
39.6	0.93923019	0.72124845	1.40430176	1.10723184	0.04196573	0.13340647
39.8	0.93838209	0.71948631	1.40440905	1.10643775	0.03946111	0.13260126
40.0	0.93952571	0.72097233	1.40715607	1.10900861	0.03984421	0.13169801
40.2	0.9416751	0.72167265	1.4104424	1.11075616	0.04077193	0.13276684
40.4	0.94210415	0.72141076	1.41272765	1.11185683	0.04004253	0.13228509
40.6	0.94320977	0.72266658	1.41647192	1.11498438	0.04050827	0.13409053
40.8	0.94335531	0.72333866	1.42038153	1.11688685	0.04068169	0.13429325
41.0	0.94410745	0.72373529	1.4226354	1.11789709	0.03992127	0.13433237
41.2	0.94442814	0.72417796	1.42521553	1.11909085	0.04050814	0.13468137
41.4	0.94561136	0.72420158	1.42869157	1.12113145	0.04070541	0.13464721
41.6	0.94641035	0.72584118	1.43069942	1.12293918	0.0402253	0.13561993
41.8	0.94711719	0.72552297	1.43383313	1.12514441	0.03988964	0.13568946
42.0	0.94813415	0.72669288	1.43701033	1.12700055	0.04040758	0.13711292
42.2	0.94903383	0.72638848	1.44003998	1.12862716	0.04063977	0.13814963
42.4	0.9505259	0.72745913	1.44183097	1.13135025	0.04089108	0.13889748
42.6	0.95074233	0.72660207	1.44465508	1.13213111	0.04053187	0.13841996
42.8	0.95146592	0.72743484	1.44771446	1.13337226	0.04063743	0.13783426
43.0	0.95253214	0.72759273	1.45020406	1.13564605	0.04091286	0.13734679
43.2	0.95298847	0.7283757	1.4527841	1.13673669	0.0405018	0.13743904
43.4	0.95365683	0.72839719	1.45491356	1.1385732	0.04135749	0.13740397
43.6	0.95453747	0.72895157	1.45729102	1.13976869	0.04056416	0.13752607
43.8	0.95474243	0.72853436	1.45815131	1.14040876	0.03948817	0.1365564
44.0	0.95775993	0.73005297	1.46194322	1.14294948	0.04217263	0.13636453
44.2	0.95771248	0.73021903	1.46440063	1.14407311	0.04116914	0.13613796
44.4	0.95907857	0.73042377	1.46660586	1.14612891	0.04182415	0.13635325
44.6	0.95918506	0.73180345	1.46986464	1.14790137	0.0416728	0.13704226
44.8	0.95959674	0.73128472	1.47181995	1.14870414	0.04207227	0.13665375
45.0	0.95952905	0.73059012	1.47318671	1.14983251	0.04131712	0.1362593
45.2	0.9601861	0.73121293	1.4755772	1.15124249	0.04194647	0.13683591
45.4	0.96093996	0.73037547	1.47789782	1.15335692	0.04157284	0.13685903
45.6	0.96233393	0.73221492	1.47931001	1.15512757	0.04144386	0.13808643
45.8	0.96254258	0.73243733	1.48220442	1.15628211	0.04141852	0.13833178
46.0	0.96346811	0.73361931	1.48609851	1.15900736	0.04270162	0.14004604
46.2	0.9637643	0.73374142	1.48761382	1.16053362	0.0415525	0.13931544
46.4	0.96437323	0.73423097	1.48930067	1.16139251	0.04156226	0.13910798
46.6	0.9647152	0.73487297	1.49168974	1.1629461	0.0414908	0.13902334
46.8	0.965448	0.73651253	1.49331958	1.16379128	0.04185733	0.13861244
47.0	0.96500844	0.7353758	1.49404795	1.16478885	0.04119049	0.13848263
47.2	0.96594705	0.73645591	1.4957887	1.16594069	0.04181021	0.13860872
47.4	0.9666021	0.73613755	1.49709235	1.16591831	0.04106561	0.13840269
47.6	0.96750139	0.73700303	1.49839449	1.16639492	0.0403186	0.13782431
47.8	0.96777541	0.73721054	1.50054286	1.16879123	0.04090357	0.13754373
48.0	0.96936737	0.7378864	1.50372909	1.16978226	0.04171307	0.13853044
48.2	0.96949731	0.73751609	1.50483943	1.17154256	0.04210927	0.13890225
48.4	0.97126737	0.73853022	1.50626841	1.17267527	0.04318952	0.13936357
48.6	0.97042334	0.73794698	1.50823365	1.17278723	0.04249539	0.13929529
48.8	0.9720256	0.7373961	1.51005213	1.17443772	0.0432513	0.1388545
49.0	0.9721261	0.73753405	1.51215513	1.17599388	0.04299403	0.13895933
49.2	0.97290755	0.73745293	1.51388841	1.17660792	0.04359112	0.13937311
49.4	0.97397783	0.73780572	1.51647286	1.17903774	0.04401247	0.14058321
49.6	0.97507166	0.73909346	1.51810537	1.18047437	0.04432902	0.14134028
49.8	0.97575515	0.7392515	1.52076741	1.18318454	0.0449177	0.14237821
50.0	0.97633775	0.73983593	1.52301517	1.1845657	0.04446903	0.1423591
50.2	0.97641615	0.73947715	1.52416787	1.18515225	0.04413589	0.14155612
50.4	0.97698249	0.74024337	1.52658594	1.18542353	0.04494048	0.14172285
50.6	0.9776506	0.74079966	1.52878207	1.18732257	0.04556652	0.14280494
50.8	0.97655511	0.74064785	1.53015076	1.18689345	0.04485493	0.14239238
51.0	0.97713079	0.74040881	1.53134924	1.18753533	0.04463347	0.14205528
51.2	0.97827603	0.74272348	1.533661	1.18903373	0.04489868	0.14254951
51.4	0.97760307	0.74082517	1.53400931	1.18833449	0.04308664	0.14199236
51.6	0.97734477	0.74257505	1.53579129	1.18995051	0.04417351	0.14233459
51.8	0.97885264	0.74307422	1.53784924	1.19260217	0.04491178	0.14366663
52.0	0.97818144	0.74288974	1.53872346	1.19203024	0.04380823	0.14292319
52.2	0.97887346	0.7431881	1.53909595	1.19324217	0.04396039	0.14282368
52.4	0.97844889	0.74411953	1.54129746	1.19340598	0.04312913	0.14251298
52.6	0.97910651	0.74343645	1.54260128	1.1940424	0.04290608	0.14131074
52.8	0.97895074	0.74293904	1.54423949	1.19521067	0.042179	0.14054889
53.0	0.97849977	0.74191822	1.54414193	1.19563423	0.041508	0.13989824
53.2	0.97815747	0.74206355	1.54442521	1.19570465	0.04111147	0.13990037
53.4	0.97961436	0.74160069	1.54632387	1.19724727	0.04078052	0.14035067
53.6	0.98016337	0.74210812	1.54717962	1.19846276	0.04105561	0.13972451
53.8	0.98153962	0.74225908	1.55050436	1.20006908	0.04101285	0.13971284
54.0	0.98141508	0.74380924	1.55151479	1.20072665	0.04069322	0.13940345
54.2	0.98196176	0.7434455	1.55452663	1.20224016	0.04152147	0.14046219
54.4	0.98280253	0.74394363	1.5558372	1.20288956	0.04136113	0.14114736
54.6	0.98299769	0.74378906	1.55688262	1.20335185	0.04084205	0.1409943
54.8	0.98309242	0.74529513	1.55868971	1.20480295	0.04083639	0.141452
55.0	0.98472012	0.74615483	1.56024281	1.20593483	0.04127614	0.14138934
55.2	0.98477463	0.7474419	1.56238684	1.2080524	0.04197755	0.14235561
55.4	0.98538937	0.74757522	1.56236665	1.2087614	0.04193695	0.14176724
55.6	0.98666013	0.74960852	1.56472148	1.21059068	0.04327574	0.14332287
55.8	0.98752904	0.74947233	1.56579664	1.2113899	0.0437906	0.14353275
56.0	0.98654452	0.74979269	1.56764173	1.21226359	0.04274297	0.14331544
56.2	0.9877188	0.74971957	1.56945367	1.21408928	0.04353302	0.14434977
56.4	0.98815044	0.74959498	1.57080803	1.21411836	0.04410153	0.14375469
56.6	0.98882335	0.74912755	1.57171967	1.21492792	0.04501623	0.14381352
56.8	0.98826008	0.74925448	1.57262956	1.21602873	0.04547245	0.14495685
57.0	0.98914091	0.7491657	1.57212831	1.21577291	0.04527639	0.14427471
57.2	0.98866462	0.74918408	1.57432556	1.21576229	0.0450816	0.14447788
57.4	0.98969195	0.74870839	1.57511589	1.21647725	0.0448607	0.14475766
57.6	0.98951759	0.75028712	1.57666071	1.21803148	0.04560707	0.14430563
57.8	0.99050516	0.75043808	1.57867942	1.21900825	0.04562049	0.14540881
58.0	0.98933247	0.75023542	1.57868055	1.21944917	0.04506746	0.1454299
58.2	0.98990309	0.7498762	1.58045139	1.21902878	0.04469576	0.14577838
58.4	0.99122363	0.75023541	1.58152857	1.22019906	0.04504884	0.14570859
58.6	0.9920429	0.75132284	1.58321686	1.22027684	0.04451482	0.14484159
58.8	0.99157781	0.75202688	1.58399032	1.22127904	0.04369988	0.14451348
59.0	0.9914358	0.7517061	1.58517701	1.22198543	0.04403966	0.14415053
59.2	0.9919449	0.75288235	1.58536161	1.22300369	0.04391262	0.14406457
59.4	0.99312053	0.75374654	1.58659336	1.22398045	0.04471157	0.14399583
59.6	0.99303372	0.75345208	1.58787004	1.22437387	0.0447687	0.14432738
59.8	0.9926986	0.75336462	1.58993201	1.22497785	0.04479595	0.14409161
60.0	0.99468968	0.75418693	1.59106498	1.22749379	0.04502811	0.14426815
60.2	0.99313004	0.75296809	1.59180284	1.22719206	0.04510687	0.14375453
60.4	0.99432992	0.75392189	1.59273554	1.22722795	0.04580167	0.14426827
60.6	0.99437309	0.75406587	1.59383036	1.22870666	0.04602804	0.1449231
60.8	0.99362383	0.75458458	1.59485377	1.22910958	0.04542453	0.14496062
61.0	0.99430818	0.75376815	1.59582557	1.22948709	0.044745	0.14430691
61.2	0.99295981	0.7531266	1.59582313	1.22962595	0.04395594	0.14356983
61.4	0.99311441	0.75352863	1.59540662	1.23081406	0.04380331	0.14343563
61.6	0.99464731	0.7548795	1.59699537	1.23202826	0.04460295	0.14383299
61.8	0.99477077	0.75426728	1.59800425	1.23259103	0.04438136	0.14481106
62.0	0.99556683	0.75417841	1.59950919	1.23299358	0.04411445	0.14483221
62.2	0.99664742	0.75471814	1.60041474	1.23287262	0.04424335	0.14500269
62.4	0.9973785	0.75494034	1.6021563	1.23412672	0.04482757	0.14579395
62.6	0.9972601	0.75557255	1.60331353	1.23410254	0.04341133	0.14504335
62.8	0.99664672	0.75586977	1.60331212	1.23441396	0.04255311	0.14516866
63.0	0.99762173	0.75665862	1.60485017	1.23614687	0.04415274	0.14647812
63.2	0.99828502	0.7578109	1.60607218	1.23663649	0.04403426	0.14668261
63.4	0.99828894	0.75728573	1.60714961	1.23752399	0.04538638	0.14680311
63.6	0.99796979	0.75775834	1.60827939	1.23780683	0.04455893	0.14686568
63.8	0.99947983	0.75747403	1.61027384	1.23889453	0.04509936	0.14711613
64.0	0.99978842	0.75867944	1.61104106	1.24025967	0.04553692	0.14755625
64.2	0.99830408	0.75760808	1.61155448	1.23944348	0.04445743	0.14726398
64.4	0.99917187	0.75923768	1.61340629	1.24033567	0.04540682	0.14812007
64.6	0.99907916	0.76006051	1.61462823	1.24163739	0.04622421	0.14848908
64.8	0.99885794	0.75941988	1.61528071	1.24230215	0.04560186	0.14821934
65.0	0.99992191	0.75921621	1.61593224	1.24366078	0.04614201	0.14814842
65.2	0.99951286	0.7598775	1.61657855	1.24422649	0.04616401	0.14808952
65.4	1.00099081	0.76162899	1.61759943	1.24545066	0.04623761	0.14940685
65.6	1.00201712	0.76138658	1.61764676	1.24634177	0.04650755	0.14966075
65.8	1.00146742	0.76121877	1.61887684	1.2471095	0.04615328	0.14923991
66.0	1.00255758	0.76189511	1.6198422	1.2480078	0.04624128	0.14960051
66.2	1.00298461	0.76230873	1.62068248	1.24866004	0.0468159	0.14932476
66.4	1.00313883	0.7625628	1.62049573	1.24856029	0.04641858	0.14976062
66.6	1.00277576	0.76286123	1.62177138	1.24928481	0.0452259	0.14947704
66.8	1.00351296	0.76377413	1.62184995	1.24993359	0.04596213	0.1494801
67.0	1.00298274	0.76182058	1.62169914	1.25011155	0.04558555	0.14851041
67.2	1.00332252	0.76230806	1.62299331	1.25003055	0.04545869	0.14801421
67.4	1.00216579	0.76035727	1.6220658	1.25009599	0.04461849	0.14644162
67.6	1.00310497	0.76082226	1.62338265	1.25018695	0.04380359	0.14615779
67.8	1.00438656	0.76137775	1.62500154	1.25124713	0.04481946	0.14686053
68.0	1.00450628	0.76206682	1.62571932	1.25163973	0.04525862	0.14762334
68.2	1.0039313	0.76062012	1.62573614	1.2508543	0.04440128	0.14657575
68.4	1.00499986	0.7622911	1.62853586	1.25229674	0.04643051	0.14731738
68.6	1.00539359	0.76182275	1.62882189	1.25316023	0.04620544	0.14718895
68.8	1.00565627	0.76241765	1.63065816	1.25363506	0.04557636	0.1471993
69.0	1.00512543	0.76270786	1.63160341	1.25435258	0.04567063	0.14712493
69.2	1.00560907	0.76352862	1.63342598	1.25495323	0.0457352	0.14836969
69.4	1.00583219	0.76400296	1.63328715	1.25481577	0.04527965	0.14758168
69.6	1.00582601	0.76358955	1.63368123	1.25712302	0.04604473	0.14810696
69.8	1.00578909	0.7651627	1.63586836	1.25806403	0.04676363	0.14824086
70.0	1.00633115	0.76505377	1.63520005	1.25823977	0.04672164	0.14828537
70.2	1.00616507	0.76528534	1.63637356	1.25826725	0.04742189	0.14837823
70.4	1.00530307	0.7647674	1.63480328	1.2572985	0.04574623	0.14792718
70.6	1.00505852	0.76528636	1.63740613	1.25961992	0.04620777	0.14928834
70.8	1.00619659	0.76538557	1.63732807	1.26020953	0.04704562	0.14893046
71.0	1.00480783	0.76404701	1.63676037	1.26032375	0.04622372	0.14862356
71.2	1.00502588	0.76553245	1.63808827	1.26123445	0.0463557	0.14912631
71.4	1.00549169	0.76515367	1.63832968	1.26247188	0.046019	0.14958639
71.6	1.00645551	0.76550541	1.63955016	1.26283972	0.04594432	0.15007682
71.8	1.00687731	0.76647218	1.64106653	1.26396386	0.04711073	0.15142087
72.0	1.00588409	0.7650217	1.64074529	1.26348244	0.04601634	0.15063628
72.2	1.00576505	0.76481222	1.64109521	1.2638727	0.04553415	0.15024646
72.4	1.00650245	0.76549029	1.64129317	1.26495756	0.0463198	0.150666
72.6	1.00593344	0.76555614	1.64226259	1.26505498	0.04633496	0.15058143
72.8	1.0066139	0.76624296	1.64333168	1.26457443	0.04566215	0.1504897
73.0	1.00725718	0.76609797	1.64364157	1.26587665	0.04663748	0.15057448
73.2	1.00752062	0.76604303	1.64482998	1.26550284	0.04615234	0.15073376
73.4	1.0084272	0.76671762	1.64431193	1.26634929	0.04681333	0.15054857
73.6	1.00859184	0.76763756	1.64624853	1.26791405	0.04729657	0.15205077
73.8	1.00815305	0.76762731	1.64615243	1.26661011	0.0469006	0.15070791
74.0	1.00881817	0.76744174	1.64567308	1.26639406	0.04668501	0.14997915
74.2	1.00947743	0.76855464	1.64827605	1.26772397	0.04731784	0.15197637
74.4	1.0086178	0.76825138	1.64769974	1.26735911	0.04553757	0.15034913
74.6	1.00898077	0.7687919	1.64990581	1.26925074	0.04662478	0.15181055
74.8	1.00958437	0.76923224	1.64978896	1.26918016	0.04624849	0.15121904
75.0	1.008896	0.76999205	1.65029575	1.27018208	0.04576879	0.15123271
75.2	1.0095499	0.77018152	1.65201376	1.2705276	0.04504289	0.15073522
75.4	1.01002222	0.77018068	1.65198513	1.2709037	0.04518329	0.15088009
75.6	1.00901114	0.76930182	1.65197246	1.27082044	0.04425065	0.15002062
75.8	1.00984242	0.7700916	1.65324434	1.2713551	0.04487449	0.14984774
76.0	1.00993543	0.7694605	1.65305841	1.27196915	0.04398279	0.15023902
76.2	1.01064811	0.76974608	1.65411344	1.27266619	0.04468211	0.15005787
76.4	1.01067566	0.76942111	1.65415958	1.2723932	0.04469561	0.15005899
76.6	1.01160253	0.76907258	1.65460562	1.27229191	0.04460833	0.15012103
76.8	1.01326729	0.76964167	1.65585316	1.27371697	0.04525378	0.1510981
77.0	1.01350557	0.76901929	1.6562672	1.2743982	0.04615447	0.15051969
77.2	1.01398756	0.76961956	1.65748734	1.27496914	0.04605669	0.15144188
77.4	1.01485806	0.77066293	1.65857916	1.27618131	0.0474956	0.15256607
77.6	1.01417566	0.77012455	1.65994168	1.27577268	0.04712059	0.15242015
77.8	1.01347082	0.76911992	1.65922508	1.27530723	0.04726915	0.1519363
78.0	1.01439596	0.77025616	1.66125983	1.27655088	0.04754679	0.15252723
78.2	1.01369985	0.76993661	1.66201109	1.27646041	0.04707617	0.15314682
78.4	1.01251486	0.76967556	1.66243105	1.27613414	0.04664973	0.15123186
78.6	1.01286887	0.76894772	1.66286753	1.27670365	0.04699636	0.15193035
78.8	1.01339029	0.76972252	1.66322781	1.27703459	0.047089	0.15177942
79.0	1.01312777	0.77001076	1.6639775	1.27855154	0.04754357	0.15168504
79.2	1.01346692	0.77006387	1.663993	1.27804324	0.04680153	0.15116304
79.4	1.01310252	0.76961928	1.66339428	1.2786363	0.04657035	0.15060056
79.6	1.0128811	0.7694637	1.66378675	1.27858252	0.04667859	0.15055609
79.8	1.01370339	0.76997642	1.66482901	1.27934209	0.04596227	0.15078348
80.0	1.01353733	0.77000345	1.66505918	1.279952	0.0458178	0.15136738
80.2	1.01365372	0.77023738	1.66521523	1.27990568	0.04558984	0.15008355
80.4	1.01403285	0.77047602	1.66431179	1.2800453	0.04536191	0.15086452
80.6	1.01458583	0.77077534	1.66441668	1.28053046	0.04502054	0.15030863
80.8	1.01526239	0.77179927	1.66592346	1.28211513	0.04671944	0.15101589
81.0	1.01527503	0.77205102	1.66633197	1.28231692	0.04608951	0.15088507
81.2	1.01601414	0.77330219	1.66817137	1.28382685	0.04738763	0.15250711
81.4	1.01577829	0.77332477	1.66851629	1.28399534	0.04778788	0.15218912
81.6	1.01475084	0.77151839	1.66729548	1.28308793	0.04590261	0.15207944
81.8	1.01456882	0.77356459	1.6690783	1.28398538	0.04693687	0.15321499
82.0	1.01578091	0.77456856	1.67051663	1.28561067	0.0475212	0.1539281
82.2	1.01491119	0.77351181	1.67050651	1.28490156	0.04715758	0.15330744
82.4	1.01558355	0.77418913	1.67107437	1.28581742	0.0475067	0.15415838
82.6	1.01650135	0.77453933	1.67188312	1.28644478	0.04831451	0.15526061
82.8	1.01578074	0.77492185	1.67238574	1.28662791	0.04790944	0.15454399
83.0	1.0164539	0.77537758	1.67331059	1.28760079	0.04786991	0.15490191
83.2	1.01726166	0.77580799	1.67325023	1.28741916	0.04707073	0.15484577
83.4	1.01658352	0.77489239	1.6728208	1.28778221	0.04728376	0.15439762
83.6	1.01714066	0.77606174	1.67367538	1.28809549	0.04815865	0.15536182
83.8	1.01757498	0.77673936	1.67502387	1.28865902	0.04689323	0.15447953
84.0	1.01855817	0.77672348	1.67594094	1.28935406	0.04833455	0.15442117
84.2	1.01879572	0.77684194	1.67579939	1.28933402	0.047665	0.1543271
84.4	1.01952245	0.77747375	1.67683946	1.28976283	0.04834501	0.1545393
84.6	1.01930725	0.77710877	1.67777697	1.28989308	0.04829369	0.15405363
84.8	1.01986903	0.77729522	1.67834487	1.29116907	0.04875035	0.15440055
85.0	1.01993676	0.77739596	1.67911452	1.2915623	0.04857532	0.15410056
85.2	1.02025086	0.77661428	1.67926824	1.29145155	0.04844132	0.1542626
85.4	1.02086852	0.77774355	1.67980091	1.2923458	0.04877914	0.15437491
85.6	1.02018819	0.77652799	1.68025186	1.29242452	0.04772733	0.1546359
85.8	1.02056575	0.77857005	1.68158813	1.29299491	0.04868203	0.15474835
86.0	1.01999601	0.77748284	1.68151567	1.29322368	0.04824052	0.15385453
86.2	1.01958699	0.77683112	1.68094147	1.29197933	0.0472168	0.15325657
86.4	1.01981503	0.77673217	1.68109484	1.29244969	0.04765466	0.15346736
86.6	1.01902382	0.77666193	1.68143423	1.29275185	0.0478079	0.15289263
86.8	1.01808767	0.77555819	1.68174124	1.29237309	0.04680861	0.1513851
87.0	1.01890333	0.77591385	1.68200006	1.29245652	0.04738331	0.1528466
87.2	1.01929877	0.77566245	1.68177141	1.29376084	0.04754018	0.15264434
87.4	1.01840101	0.77455816	1.68186484	1.29346229	0.04752821	0.15272521
87.6	1.01870864	0.77543	1.6829683	1.29389738	0.04751676	0.15261176
87.8	1.01980852	0.7763367	1.68481353	1.29505048	0.04790888	0.15302237
88.0	1.02010026	0.77530927	1.68483777	1.2949948	0.04894123	0.15375202
88.2	1.02035503	0.77570344	1.6845411	1.29509617	0.04818424	0.15356873
88.4	1.02086023	0.77641849	1.68557524	1.29565048	0.04863491	0.15402434
88.6	1.02031216	0.77626602	1.68564798	1.29633115	0.04867084	0.15416578
88.8	1.02135975	0.77739155	1.6860342	1.29755675	0.04921473	0.15485059
89.0	1.0215619	0.77805945	1.686828	1.29763138	0.04947314	0.15584397
89.2	1.02146883	0.77811358	1.68774567	1.29774247	0.04951303	0.15684794
89.4	1.02234013	0.78010514	1.6893716	1.29979425	0.05061497	0.1567433
89.6	1.02153118	0.77823323	1.68822945	1.2990842	0.04860492	0.15570357
89.8	1.02154389	0.77935192	1.68946092	1.2987529	0.04905425	0.15628183
90.0	1.02193904	0.78065606	1.69009826	1.30007276	0.04992351	0.15724852
90.2	1.02127735	0.78029698	1.68957997	1.29948036	0.04846148	0.15619523
90.4	1.02138383	0.7809823	1.69060049	1.30079249	0.04924876	0.15634496
90.6	1.02162206	0.78044752	1.69031501	1.30069564	0.04865052	0.15607516
90.8	1.02221148	0.78070766	1.69274316	1.30110381	0.04922313	0.15630912
91.0	1.02222012	0.78010375	1.69241242	1.30049727	0.04834349	0.15639228
91.2	1.02339446	0.78056347	1.69348122	1.30225187	0.04843441	0.15642326
91.4	1.02260907	0.77989699	1.6930728	1.30120182	0.04776759	0.15585128
91.6	1.02374518	0.7808027	1.69405938	1.30254577	0.0482696	0.15576939
91.8	1.02524152	0.78111845	1.69516982	1.30317758	0.04912343	0.15612827
92.0	1.02462347	0.7801739	1.69432825	1.3027314	0.04868438	0.15588804
92.2	1.02643486	0.78154886	1.69574	1.3049701	0.0489956	0.15668594
92.4	1.02579753	0.7809702	1.69582779	1.30509369	0.04881674	0.15662133
92.6	1.02602237	0.78138055	1.6965116	1.30553154	0.04906666	0.15746343
92.8	1.02605851	0.78203817	1.69747744	1.30576971	0.05007704	0.15740643
93.0	1.02582781	0.78194598	1.69769523	1.30566749	0.04900133	0.1572133
93.2	1.02481696	0.7811541	1.6975969	1.30561423	0.04827698	0.15622599
93.4	1.0263317	0.78202409	1.69748671	1.30699579	0.04901075	0.15663472
93.6	1.02511094	0.78035964	1.69736774	1.30574963	0.04803074	0.15626632
93.8	1.0249626	0.7819247	1.69905352	1.30606573	0.04979757	0.15738711
94.0	1.02508085	0.78307126	1.69906242	1.30636917	0.04952903	0.15709682
94.2	1.02443738	0.78266976	1.69877877	1.30611904	0.04828094	0.15549622
94.4	1.02527371	0.78368795	1.69950404	1.3065801	0.04992787	0.15693558
94.6	1.02567886	0.78275579	1.69995999	1.30672694	0.04975283	0.15638017
94.8	1.02477222	0.78340495	1.70075611	1.30572988	0.0498218	0.15582497
95.0	1.0248655	0.78320569	1.69990372	1.30605302	0.05016099	0.15632509
95.2	1.02481873	0.78395127	1.7000256	1.30617365	0.04964907	0.15607792
95.4	1.02444238	0.78281023	1.69987092	1.3059693	0.04939671	0.15611408
95.6	1.02589996	0.78395084	1.70150044	1.30761454	0.04971032	0.15741751
95.8	1.02635833	0.78485504	1.70214037	1.30750381	0.05014015	0.15809573
96.0	1.02682715	0.78457969	1.70195855	1.30847154	0.05017361	0.15862384
96.2	1.02733186	0.78496531	1.70332352	1.30933123	0.0499608	0.15887895
96.4	1.02623632	0.78396156	1.70287908	1.30914645	0.04928386	0.15822347
96.6	1.02780612	0.78556596	1.70523747	1.31038709	0.05065534	0.15981968
96.8	1.02802818	0.78575326	1.70527311	1.31160406	0.05069197	0.1588376
97.0	1.02743674	0.78546863	1.70423542	1.31080482	0.04891323	0.15803041
97.2	1.02728443	0.78535062	1.70534883	1.31166087	0.04947443	0.15819232
97.4	1.02767177	0.78505395	1.70524921	1.3115423	0.04952549	0.15870755
97.6	1.02707001	0.78468	1.70612641	1.31141456	0.04918591	0.15774467
97.8	1.02758252	0.78444202	1.7070424	1.31208916	0.0499948	0.157956
98.0	1.02941515	0.78586875	1.70821872	1.3136119	0.05005865	0.15866053
98.2	1.02879693	0.78600147	1.70785343	1.31385853	0.04970178	0.15767949
98.4	1.02897185	0.78678962	1.70803691	1.31411015	0.05035405	0.1588882
98.6	1.02874734	0.78659787	1.70826147	1.31413496	0.0502166	0.15858963
98.8	1.02799872	0.78689745	1.70857585	1.31372198	0.04978248	0.15867732
99.0	1.02773668	0.78575336	1.70766754	1.31424525	0.04953848	0.15827898
99.2	1.02812747	0.7870571	1.70917612	1.31385994	0.04884777	0.15853148
99.4	1.028236	0.7865508	1.70875012	1.31443299	0.04908764	0.15972033
99.6	1.02919546	0.78799209	1.70959102	1.31574501	0.05009893	0.1602142
99.8	1.02978015	0.7883917	1.71038827	1.31633513	0.05106588	0.16081296
100.0	1.02937555	0.78714514	1.70855143	1.31576864	0.05022832	0.16015473
100.2	1.02852788	0.78753203	1.7096673	1.31574431	0.04946577	0.15969915
100.4	1.02899391	0.78815388	1.71038612	1.31643809	0.05091646	0.15970354
100.6	1.02881844	0.78706605	1.71032793	1.31633857	0.05046706	0.15899601
100.8	1.02882223	0.78763918	1.71003969	1.31590477	0.05065527	0.1584783
101.0	1.02830972	0.78805406	1.71096077	1.31566169	0.0506014	0.15768079
101.2	1.02910239	0.78744546	1.71223266	1.31618209	0.05077111	0.15801098
101.4	1.02899633	0.78693026	1.71216144	1.31591736	0.04977021	0.15755406
101.6	1.03055068	0.78756949	1.71393483	1.31714821	0.05128528	0.15792962
101.8	1.0313732	0.78685793	1.71449259	1.31747027	0.05124077	0.1575981
102.0	1.03176911	0.78806016	1.71470016	1.31812955	0.05071562	0.15732649
102.2	1.03062454	0.78752271	1.71474882	1.31743998	0.05005463	0.15649445
102.4	1.03108981	0.78841643	1.71616681	1.31841739	0.05035134	0.15733456
102.6	1.03057212	0.78776423	1.71652498	1.31848695	0.04987946	0.15737737
102.8	1.03133026	0.78795095	1.71705218	1.31895788	0.05026572	0.15766164
103.0	1.0303321	0.78688682	1.7163028	1.31805293	0.04938747	0.15599167
103.2	1.03168309	0.7890088	1.71717163	1.31959314	0.04994812	0.15818349
103.4	1.03163774	0.78794519	1.7157665	1.319541	0.04938053	0.15758376
103.6	1.03256496	0.78845277	1.71658214	1.32012927	0.04959491	0.15805613
103.8	1.03181083	0.78784041	1.71681597	1.31984059	0.04921439	0.15781478
104.0	1.03063574	0.78765037	1.71533873	1.31879242	0.04796856	0.15751916
104.2	1.03109917	0.78843054	1.71643827	1.31986757	0.04873153	0.15800638
104.4	1.03144312	0.78827825	1.71704682	1.32002396	0.04922287	0.15807933
104.6	1.03188831	0.78883217	1.71783445	1.32061157	0.04974708	0.15852539
104.8	1.03259063	0.79005635	1.7199883	1.32124906	0.05111284	0.15952052
105.0	1.03247469	0.79076692	1.72037296	1.32228754	0.05070823	0.15961199
105.2	1.03284094	0.79088241	1.72025983	1.32229251	0.05086187	0.16017296
105.4	1.03396776	0.7922835	1.72164163	1.32345547	0.05129491	0.1611085
105.6	1.03438387	0.79219188	1.72180287	1.32333224	0.05201892	0.16092799
105.8	1.03431221	0.79256605	1.72250922	1.32413111	0.05231969	0.160718
106.0	1.03313305	0.79245527	1.72328598	1.32426604	0.05194562	0.16029535
106.2	1.03367181	0.79385606	1.72450838	1.32553378	0.05225883	0.16134256
106.4	1.03284736	0.79312616	1.72450096	1.32546139	0.05179683	0.16099569
106.6	1.03333333	0.79253039	1.72377849	1.32609143	0.0519781	0.16181451
106.8	1.03429723	0.79350449	1.72429842	1.32650614	0.05269942	0.16103368
107.0	1.03439445	0.79245582	1.72428906	1.32700374	0.05186795	0.16077926
107.2	1.03573237	0.79370427	1.72381045	1.32735709	0.0523775	0.16172331
107.4	1.03467355	0.79196755	1.72297286	1.32572428	0.05102551	0.16022159
107.6	1.03407278	0.79111796	1.72229163	1.32490387	0.05015503	0.15954789
107.8	1.03398215	0.79197909	1.72288747	1.3259002	0.05088002	0.15996164
108.0	1.03435267	0.79234744	1.72327088	1.32628746	0.0510138	0.16085353
108.2	1.03420253	0.79230622	1.72340072	1.32659	0.05136099	0.16003381
108.4	1.03416526	0.79234446	1.7237407	1.32590252	0.05136907	0.15991908
108.6	1.03348886	0.7926197	1.72445297	1.3266788	0.05200605	0.15990337
108.8	1.03326273	0.79163849	1.72386093	1.32648463	0.05108962	0.1596914
109.0	1.03327558	0.79207202	1.72343673	1.32634555	0.05066625	0.15943143
109.2	1.03331597	0.79204034	1.72284635	1.3264386	0.05063813	0.1589081
109.4	1.03349741	0.79207575	1.72384855	1.32642563	0.05042371	0.15885213
109.6	1.03292086	0.79159311	1.72413224	1.32651464	0.05064166	0.15906574
109.8	1.03373873	0.79270552	1.72576787	1.32779925	0.05142856	0.15979154
110.0	1.03297533	0.79124849	1.7259329	1.32743307	0.04968795	0.15906357
110.2	1.0334813	0.7916094	1.72711044	1.3284906	0.05036232	0.16062541
110.4	1.0326679	0.78992717	1.72629396	1.32789748	0.04975657	0.16010842
110.6	1.03467596	0.79157035	1.72805588	1.32996884	0.05112903	0.16171524
110.8	1.03711005	0.792679	1.73022257	1.33101584	0.05197978	0.16236858
111.0	1.03626865	0.79133473	1.72903697	1.32999193	0.05048774	0.1622011
111.2	1.03603422	0.79209168	1.72936706	1.32968581	0.05039301	0.16192428
111.4	1.03571871	0.79170642	1.72947826	1.3298091	0.04954438	0.16136734
111.6	1.03675487	0.79244415	1.73092087	1.33076459	0.05084004	0.16220597
111.8	1.03695952	0.79313119	1.73216191	1.33137587	0.05032389	0.16146376
112.0	1.0367932	0.79265016	1.73254817	1.33155742	0.05109712	0.16169901
112.2	1.03744753	0.79224861	1.73275599	1.33150563	0.0511266	0.16018549
112.4	1.03727488	0.79315998	1.73266992	1.33176266	0.05188949	0.16065747
112.6	1.03759351	0.79326815	1.73325699	1.33346467	0.05184813	0.16025366
112.8	1.03811061	0.7935513	1.73280174	1.33334039	0.05214383	0.16013855
113.0	1.0383286	0.79362459	1.73358825	1.3327915	0.0519767	0.15980538
113.2	1.03818871	0.79375565	1.73201192	1.33388154	0.052217	0.1600458
113.4	1.03862647	0.79485038	1.7339163	1.33387373	0.05260157	0.16082098
113.6	1.03936503	0.79471995	1.73414094	1.33415938	0.05289281	0.16142079
113.8	1.03990635	0.7950252	1.73440764	1.33454301	0.0531926	0.16182128
114.0	1.03852821	0.79444576	1.73455834	1.33418192	0.05250384	0.16150557
114.2	1.0385225	0.79453747	1.7348863	1.33409994	0.0527272	0.1619802
114.4	1.03842328	0.79479185	1.73483512	1.33398229	0.05261436	0.16218631
114.6	1.038325	0.79447526	1.73425177	1.33404997	0.05224427	0.16231256
114.8	1.03858413	0.79432769	1.73411538	1.33376935	0.05204344	0.16226749
115.0	1.03678391	0.79388759	1.73309482	1.33258112	0.05074257	0.16123862
115.2	1.03638786	0.7937262	1.73365259	1.33317626	0.05028426	0.16109021
115.4	1.03565644	0.79247213	1.73322311	1.33309399	0.04914075	0.15974595
115.6	1.03498575	0.79132537	1.73284258	1.33156169	0.04822052	0.15941074
115.8	1.03426908	0.79049732	1.73234452	1.3312608	0.04747227	0.15757466
116.0	1.03494922	0.79062989	1.73254214	1.33224904	0.04923947	0.15914492
116.2	1.0354921	0.7904695	1.73307881	1.33220429	0.04796596	0.15847101
116.4	1.03551211	0.79136683	1.73325394	1.33301077	0.0489319	0.15859223
116.6	1.03598298	0.79045998	1.73365292	1.33364755	0.04855102	0.15846008
116.8	1.03624544	0.79127556	1.73504278	1.33384772	0.04976644	0.15887662
117.0	1.03653007	0.79113386	1.7351442	1.33411028	0.04913175	0.15935999
117.2	1.0365598	0.79080719	1.73559712	1.33557164	0.04950275	0.15991473
117.4	1.03765051	0.79210574	1.7374217	1.33559582	0.0491067	0.15994683
117.6	1.03828461	0.79206574	1.73695921	1.33631148	0.05043416	0.16030353
117.8	1.03852884	0.79270665	1.73868251	1.337466	0.05114384	0.16126372
118.0	1.03868052	0.7935701	1.73986611	1.33796117	0.05124641	0.16124508
118.2	1.039021	0.79428985	1.74061948	1.33871924	0.05184418	0.16193698
118.4	1.03902869	0.79377753	1.74071562	1.33843433	0.05157269	0.16139227
118.6	1.03988027	0.79487031	1.74130046	1.33921822	0.05203662	0.16226805
118.8	1.04050016	0.7966828	1.74283142	1.34063105	0.05318813	0.16289124
119.0	1.04036665	0.79694961	1.74249021	1.34026359	0.05231479	0.16237677
119.2	1.04009688	0.79581426	1.74260785	1.34024201	0.0518137	0.16158845
119.4	1.04006338	0.79659477	1.74291198	1.3403311	0.05243655	0.16186346
119.6	1.04058343	0.79686846	1.74266535	1.3399736	0.05207153	0.16255916
119.8	1.0415743	0.7977935	1.74452068	1.34104195	0.05388959	0.16306234
120.0	1.04235443	0.79900439	1.74408501	1.34151271	0.05453711	0.16374302
120.2	1.04197652	0.79868612	1.74304306	1.34041249	0.05297475	0.16297256
120.4	1.04160893	0.79887905	1.74350707	1.34095329	0.05444604	0.16298143
120.6	1.0405823	0.79782732	1.74198624	1.33945451	0.053055	0.16256132
120.8	1.04102811	0.79905586	1.74318096	1.3403892	0.05342294	0.16254686
121.0	1.03920302	0.7972406	1.74080758	1.33870897	0.0511958	0.16134726
121.2	1.03982526	0.79723413	1.74204098	1.3393444	0.05160043	0.16177704
121.4	1.03994694	0.79814456	1.74217193	1.33971136	0.05184531	0.16126275
121.6	1.03970913	0.79784695	1.74203725	1.34037851	0.05231326	0.1615231
121.8	1.03978076	0.79824615	1.74358027	1.34086078	0.0517798	0.16205822
122.0	1.03968796	0.79897352	1.74361118	1.34080551	0.05175237	0.16225843
122.2	1.04005535	0.79936756	1.74502146	1.34149913	0.05213256	0.1628709
122.4	1.04058475	0.7983754	1.74514992	1.34090415	0.05114653	0.16162854
122.6	1.04106242	0.79925456	1.74638293	1.34193335	0.05209681	0.16255995
122.8	1.04006411	0.79851455	1.74559459	1.34207696	0.05134663	0.16170829
123.0	1.04103954	0.79909758	1.74684656	1.34221414	0.05171374	0.16209912
123.2	1.04162834	0.79852647	1.74858812	1.34247704	0.05153072	0.1619589
123.4	1.04204881	0.79961712	1.74855423	1.34394563	0.05272091	0.16301801
123.6	1.04213906	0.79886351	1.74816721	1.34346414	0.05188356	0.16303975
123.8	1.0420263	0.79892254	1.74838614	1.34306892	0.05208604	0.16320822
124.0	1.04178454	0.79896459	1.74722437	1.34328157	0.05182686	0.1633495
124.2	1.04137345	0.79810242	1.74759502	1.3426257	0.05015849	0.16334861
124.4	1.04146245	0.79833023	1.74803414	1.34272855	0.05149367	0.16336674
124.6	1.0414876	0.79592997	1.74695555	1.34198	0.04967135	0.16223843
124.8	1.04076029	0.79612911	1.74717684	1.34202637	0.04978203	0.16134003
125.0	1.04143046	0.79691738	1.7472567	1.34253375	0.05045654	0.1619303
125.2	1.04285871	0.79740995	1.74820983	1.34470895	0.05162716	0.16249858
125.4	1.04303643	0.79725866	1.74876657	1.34437788	0.05155485	0.16210556
125.6	1.04313201	0.79748683	1.74872766	1.34495658	0.05103072	0.16190558
125.8	1.04220795	0.7977856	1.74866316	1.34425426	0.05200804	0.16228803
126.0	1.04220075	0.79743391	1.74846112	1.34455022	0.05191599	0.16205987
126.2	1.0427331	0.79770588	1.74948452	1.3453096	0.05197986	0.16252584
126.4	1.04277163	0.79726257	1.7491299	1.34465172	0.05205043	0.16133032
126.6	1.04231269	0.79766683	1.74923731	1.34538627	0.05219385	0.16195139
126.8	1.04302226	0.7989764	1.75035128	1.34617883	0.05280011	0.16283039
127.0	1.04351814	0.79960368	1.75017062	1.34638115	0.05276749	0.16265239
127.2	1.04308489	0.7990476	1.74996151	1.34678767	0.05242783	0.16309556
127.4	1.04256261	0.79941127	1.74924511	1.34714795	0.05246301	0.16290245
127.6	1.04216399	0.79902419	1.74956468	1.34649068	0.05120084	0.1624644
127.8	1.04397809	0.79998961	1.75084327	1.34829395	0.05186402	0.16378998
128.0	1.04354936	0.80079611	1.75148324	1.34803353	0.05222962	0.16381335
128.2	1.04320437	0.79922186	1.75134611	1.34743819	0.05092658	0.16345511
128.4	1.04352126	0.7992697	1.75175784	1.3478252	0.05168782	0.1637939
128.6	1.04358296	0.79909743	1.75206236	1.34914753	0.05118118	0.1634019
128.8	1.04373382	0.80004321	1.75247122	1.3488941	0.05159922	0.16326842
129.0	1.04585009	0.80090436	1.75418545	1.35104605	0.05324302	0.16551407
129.2	1.04491622	0.79936219	1.75446895	1.35064499	0.05284322	0.16423837
129.4	1.04562437	0.80007156	1.75608816	1.35102286	0.0535875	0.16468206
129.6	1.04566418	0.80091208	1.75607058	1.35093529	0.05387957	0.16435882
129.8	1.04531105	0.80063073	1.7555818	1.3513782	0.05476017	0.16541891
130.0	1.04587241	0.80045	1.75567406	1.35170918	0.05435855	0.16546315
130.2	1.04595348	0.80044517	1.75649407	1.35210438	0.05458945	0.16590933
130.4	1.04601408	0.80053256	1.75642138	1.35083335	0.05442426	0.16477973
130.6	1.04653136	0.80112859	1.75581958	1.35091728	0.05440244	0.16529438
130.8	1.04775701	0.80229211	1.75799209	1.35169423	0.05548426	0.16681556
131.0	1.04664967	0.80075297	1.75599541	1.35095743	0.05395039	0.16568545
131.2	1.0473277	0.80139154	1.75801972	1.35201762	0.0545971	0.16628042
131.4	1.0468328	0.80099602	1.75677205	1.35048511	0.05307788	0.16481366
131.6	1.04785441	0.80136886	1.75729444	1.35139057	0.05323402	0.16521393
131.8	1.04884855	0.80291381	1.75900861	1.35267523	0.05420213	0.16626519
132.0	1.04641142	0.80142406	1.75728822	1.35001532	0.0520607	0.16486455
132.2	1.04687483	0.80142581	1.75752264	1.35075274	0.05122111	0.16507301
132.4	1.04745244	0.80296205	1.75813872	1.35159253	0.05132304	0.16454626
132.6	1.04634211	0.80264461	1.75761185	1.35148577	0.05070308	0.16308811
132.8	1.04617398	0.80184116	1.75828563	1.35102389	0.05020219	0.16311069
133.0	1.04582661	0.80153144	1.75939308	1.35195389	0.05093555	0.16384643
133.2	1.04537979	0.80195197	1.7599022	1.35180306	0.05049898	0.16268967
133.4	1.0467761	0.80257089	1.7606544	1.35316347	0.05176891	0.16344196
133.6	1.04608846	0.80204625	1.76076402	1.35221951	0.05148878	0.16287185
133.8	1.04604076	0.80228442	1.76136478	1.35389835	0.05157166	0.16364465
134.0	1.04685749	0.8016572	1.7609722	1.35339522	0.05157946	0.16366063
134.2	1.04600951	0.80137961	1.76085786	1.35317702	0.05069867	0.16264061
134.4	1.0467207	0.80138063	1.76124441	1.35303865	0.05107412	0.1624176
134.6	1.04746104	0.80168503	1.76240974	1.35416298	0.05183034	0.16341647
134.8	1.04760736	0.80177383	1.76324938	1.35543935	0.05134448	0.16339088
135.0	1.04638916	0.80043103	1.76078409	1.35447588	0.04998135	0.16228536
135.2	1.04692592	0.80071832	1.76153916	1.35460742	0.05042447	0.16223401
135.4	1.04653663	0.80015635	1.7607015	1.35387621	0.04991737	0.16183995
135.6	1.04734416	0.8016213	1.76177037	1.35564657	0.05124301	0.16267184
135.8	1.04687956	0.80138184	1.76259488	1.35555473	0.05136236	0.16298104
136.0	1.04641097	0.80115789	1.76184624	1.35423291	0.05058725	0.16268028
136.2	1.04635921	0.80255937	1.7614216	1.35478532	0.05040233	0.16213589
136.4	1.04460044	0.80109914	1.76100369	1.35390074	0.04987717	0.16050023
136.6	1.04450195	0.80155915	1.7617417	1.35427158	0.05002954	0.16056163
136.8	1.04461856	0.8015676	1.76238962	1.35452056	0.04998314	0.16161218
137.0	1.0451098	0.80218323	1.76308955	1.35483414	0.05041249	0.16145317
137.2	1.04525932	0.80263299	1.76311334	1.3545284	0.05056902	0.16187422
137.4	1.04597732	0.80290358	1.7638907	1.35524212	0.05136628	0.16242187
137.6	1.04567496	0.80328242	1.76406298	1.35454426	0.05062832	0.16230592
137.8	1.04743006	0.80468885	1.76443142	1.35657116	0.05199068	0.16446456
138.0	1.04830936	0.80376915	1.76445933	1.35637349	0.05232524	0.16460274
138.2	1.04668013	0.80387961	1.76448944	1.35583291	0.05182487	0.16391206
138.4	1.04735476	0.80295167	1.76432336	1.35601135	0.05214016	0.16384403
138.6	1.04802586	0.80375577	1.76571712	1.35679811	0.05214835	0.16426879
138.8	1.04920368	0.80465062	1.76482256	1.35752755	0.05233308	0.1649429
139.0	1.04898984	0.80444426	1.76499817	1.35737855	0.05334643	0.16530331
139.2	1.04943571	0.80460557	1.76634271	1.35813332	0.05378287	0.16519944
139.4	1.05056224	0.80513466	1.76646247	1.35906258	0.05492809	0.16591665
139.6	1.05011432	0.80573907	1.7673747	1.35896322	0.05516403	0.16623115
139.8	1.05095622	0.80464434	1.76873436	1.35923884	0.0554031	0.16680357
140.0	1.05111402	0.80591195	1.76911468	1.35959858	0.05544512	0.16637805
140.2	1.05050812	0.80529964	1.76913982	1.35958237	0.05472342	0.16566572
140.4	1.04996933	0.80451752	1.76880237	1.35990955	0.05478165	0.16486662
140.6	1.05025606	0.80560357	1.76867239	1.36034915	0.05407704	0.16497702
140.8	1.05009124	0.80527336	1.76921947	1.3602096	0.0541337	0.16523049
141.0	1.05009868	0.80506506	1.76926188	1.36007649	0.05371444	0.16417858
141.2	1.04964207	0.80481029	1.76882823	1.35984541	0.05329903	0.16487708
141.4	1.04957837	0.80470947	1.76815303	1.3599972	0.05297876	0.16413358
141.6	1.0503433	0.80427129	1.7693029	1.36065302	0.05319698	0.16446136
141.8	1.05055961	0.80518508	1.76966523	1.36209576	0.05477259	0.16597627
142.0	1.04916349	0.80381942	1.76913937	1.36117996	0.05236683	0.16438713
142.2	1.04826807	0.80376786	1.7676099	1.36063899	0.05229423	0.16349674
142.4	1.04964556	0.80434071	1.76900253	1.36165475	0.05231558	0.16378605
142.6	1.04982698	0.8055331	1.77062476	1.36228255	0.05241655	0.16462484
142.8	1.05009585	0.80605705	1.77072489	1.36284408	0.05274343	0.16524319
143.0	1.05016079	0.80567463	1.77105077	1.36322896	0.05227982	0.16400516
143.2	1.05026846	0.80667801	1.77167576	1.36392756	0.0523183	0.16477203
143.4	1.05050158	0.80577367	1.77108559	1.36317295	0.05285346	0.16449617
143.6	1.04999256	0.80628994	1.77174079	1.36269616	0.05176823	0.1646054
143.8	1.05068037	0.80590859	1.77164683	1.36372383	0.05186882	0.16465373
144.0	1.04992953	0.80684393	1.77216112	1.36335838	0.05155644	0.16405511
144.2	1.05075747	0.80659904	1.7720866	1.363861	0.05174552	0.16438336
144.4	1.0506382	0.8075486	1.77256238	1.36405862	0.05209967	0.16444094
144.6	1.05149036	0.80729114	1.77329138	1.36376064	0.05231577	0.1647703
144.8	1.05128608	0.806674	1.77363909	1.36369889	0.0523412	0.16485543
145.0	1.0503731	0.80569468	1.77270709	1.36322631	0.05197194	0.16425465
145.2	1.05099411	0.80623006	1.77256604	1.36246034	0.05202764	0.16388165
145.4	1.05175165	0.8061754	1.77318681	1.3632411	0.05272643	0.16366011
145.6	1.0513956	0.80644049	1.77515247	1.36427968	0.05323841	0.16505585
145.8	1.050884	0.80626655	1.77371864	1.36346844	0.05316567	0.16421608
146.0	1.05034799	0.80510128	1.77318813	1.36257108	0.05078749	0.1627449
146.2	1.05010833	0.80585639	1.77337812	1.3630912	0.0524771	0.16282464
146.4	1.05090241	0.80695977	1.77485042	1.36312527	0.05209679	0.16312719
146.6	1.04993628	0.80619238	1.77498885	1.36293413	0.05183058	0.16399339
146.8	1.05074328	0.8065693	1.77531011	1.3634001	0.05168726	0.1636292
147.0	1.05010161	0.80555827	1.775187	1.36344423	0.0512643	0.16319381
147.2	1.04980444	0.8055019	1.77531818	1.36320183	0.05184596	0.16361156
147.4	1.04967291	0.80410343	1.77433093	1.36284622	0.05105605	0.1634315
147.6	1.05023947	0.80641653	1.77479974	1.36387795	0.05107862	0.16525893
147.8	1.05039503	0.80597437	1.77535094	1.3652826	0.05105677	0.16483306
148.0	1.05082479	0.80640213	1.77523408	1.36515669	0.05151722	0.16523173
148.2	1.05241302	0.80769677	1.7761529	1.36645086	0.05293337	0.16627984
148.4	1.05339199	0.80925518	1.77789367	1.36757406	0.05398276	0.16730128
148.6	1.05284393	0.80757251	1.77667061	1.36772647	0.05348428	0.16618991
148.8	1.05131342	0.80777896	1.77517674	1.36786418	0.05264941	0.16621646
149.0	1.0510476	0.80761323	1.77547359	1.36774479	0.05277688	0.16561189
149.2	1.05149131	0.80799438	1.77637172	1.36792395	0.05280149	0.16544034
149.4	1.05263241	0.80845315	1.77804793	1.36979966	0.05332957	0.16660404
149.6	1.05198035	0.80849487	1.7781344	1.36935381	0.05317613	0.16668999
149.8	1.05268948	0.80828227	1.77791141	1.36931241	0.05310293	0.1656439
150.0	1.05230435	0.8093276	1.77806772	1.36998115	0.0526482	0.1654486
150.2	1.05150084	0.80931723	1.77834535	1.37030179	0.05289913	0.16478333
150.4	1.05253083	0.80953515	1.77975269	1.36977855	0.05291675	0.1646932
150.6	1.05297443	0.8096859	1.78053924	1.37014891	0.05336349	0.1664233
150.8	1.05249263	0.80921056	1.78001892	1.36907206	0.0532028	0.16490175
151.0	1.05186897	0.8081067	1.78006818	1.3690599	0.05299917	0.16501431
151.2	1.05301845	0.80944916	1.78125663	1.36974337	0.053862	0.16562257
151.4	1.05249284	0.80901725	1.77984073	1.36877588	0.05309003	0.16641596
151.6	1.05290583	0.80981342	1.78073075	1.36902307	0.05301365	0.1662152
151.8	1.05363391	0.80958264	1.78170628	1.36953978	0.05324709	0.16564311
152.0	1.05371481	0.81001453	1.78070111	1.36821679	0.05383382	0.16596723
152.2	1.05470178	0.8114053	1.78323624	1.36935401	0.05529294	0.16695395
152.4	1.05485302	0.81149951	1.78238032	1.36977576	0.05476724	0.16683632
152.6	1.05352343	0.80990038	1.78201485	1.36945194	0.05403225	0.16561561
152.8	1.05421388	0.81129264	1.78258949	1.37044014	0.05437987	0.16751126
153.0	1.05312746	0.81007635	1.78327131	1.37045421	0.05436114	0.16680505
153.2	1.05397085	0.81093709	1.78390481	1.37071057	0.05438832	0.16709386
153.4	1.05457175	0.81129156	1.78380748	1.37157528	0.05482478	0.16850257
153.6	1.05354993	0.81041178	1.78322201	1.37112697	0.05421548	0.16727794
153.8	1.05445144	0.81173158	1.78380421	1.37231621	0.05456906	0.16750947
154.0	1.05431944	0.8110364	1.78328023	1.37178058	0.05443362	0.16698307
154.2	1.05421519	0.81050519	1.78335491	1.37160848	0.05391941	0.16635811
154.4	1.05518727	0.81134934	1.78437752	1.37206207	0.05539528	0.16668619
154.6	1.05481059	0.81090785	1.78390807	1.3715684	0.05418285	0.16728962
154.8	1.05437783	0.81044314	1.78334519	1.37158673	0.05424895	0.16579446
155.0	1.05401747	0.81088246	1.78315547	1.37221264	0.05397693	0.16617902
155.2	1.05474378	0.81213319	1.78414015	1.37178899	0.05385572	0.1660094
155.4	1.05414648	0.8112395	1.78299655	1.37140297	0.05296267	0.16545464
155.6	1.05559968	0.81251524	1.78531249	1.37378452	0.05387258	0.16613624
155.8	1.05603056	0.81195342	1.78554074	1.37330968	0.05466482	0.16591992
156.0	1.05563809	0.81264223	1.78514303	1.37241427	0.05367101	0.16588755
156.2	1.05568143	0.81247666	1.78603652	1.37304156	0.0538349	0.16590692
156.4	1.05577501	0.81318131	1.78590831	1.37342368	0.05408227	0.16545675
156.6	1.0556885	0.8125982	1.78713269	1.37402952	0.05416662	0.16591151
156.8	1.05658829	0.81479974	1.7882386	1.37519458	0.05523101	0.16806526
157.0	1.05507627	0.81314527	1.78736466	1.37432531	0.05477749	0.16695048
157.2	1.05605631	0.81354781	1.78739972	1.37385798	0.05436486	0.16730543
157.4	1.0552175	0.81323807	1.78752524	1.37380469	0.05419047	0.16674434
157.6	1.05547188	0.81298637	1.78743053	1.37363178	0.05418259	0.16669117
157.8	1.0567342	0.81420579	1.7885291	1.37382471	0.05490055	0.16670002
158.0	1.05542485	0.81186248	1.78724849	1.37307479	0.05459313	0.16537585
158.2	1.05599085	0.8124972	1.787559	1.37399338	0.05436233	0.16498547
158.4	1.05598833	0.81256635	1.7887744	1.37428856	0.05451969	0.16636275
158.6	1.05674329	0.81244312	1.78876904	1.37472899	0.05456504	0.16625825
158.8	1.05635865	0.81203288	1.78804188	1.37457373	0.05411148	0.16529343
159.0	1.05544106	0.81145624	1.78744227	1.37478885	0.05254128	0.16489178
159.2	1.05664565	0.81184503	1.78859384	1.37506674	0.05246154	0.16503314
159.4	1.0555809	0.81042131	1.78813318	1.37531066	0.05229234	0.16407878
159.6	1.05632031	0.81170449	1.7886545	1.37591412	0.05307821	0.1653541
159.8	1.05537168	0.80952626	1.78768632	1.37454705	0.05176299	0.16394589
160.0	1.05560179	0.81106369	1.78808642	1.37484419	0.05107723	0.1642739
160.2	1.05498836	0.80989803	1.78713866	1.37445713	0.05098181	0.16430409
160.4	1.05571645	0.81098424	1.78799231	1.3754965	0.05179746	0.16454067
160.6	1.05501899	0.81127742	1.78846802	1.3756852	0.05173418	0.16569097
160.8	1.05629113	0.81205482	1.7892944	1.37666196	0.05338006	0.16638303
161.0	1.05501025	0.81113882	1.7892046	1.37603541	0.05300056	0.16575876
161.2	1.05581667	0.81218449	1.78982083	1.37700439	0.05315286	0.16619859
161.4	1.0558966	0.81279813	1.78999163	1.37665821	0.05377945	0.16624517
161.6	1.05662173	0.81391457	1.79010261	1.37849053	0.05495901	0.167477
161.8	1.05625825	0.81398855	1.79029096	1.37816386	0.05486028	0.16563223
162.0	1.05569672	0.81332829	1.79033994	1.37904548	0.05490604	0.16586673
162.2	1.05700063	0.81538129	1.79160375	1.3806351	0.05575198	0.16702047
162.4	1.05835511	0.8166298	1.79287772	1.38154	0.05694611	0.16869449
162.6	1.05854631	0.81610814	1.79323918	1.38149635	0.05743236	0.16751901
162.8	1.05853353	0.81529523	1.79367277	1.38175568	0.05585135	0.16767907
163.0	1.05852534	0.81655713	1.79446702	1.38263762	0.05653528	0.16778174
163.2	1.05861485	0.81694434	1.79521689	1.38166931	0.05677901	0.16741963
163.4	1.05775032	0.81616647	1.79396648	1.38111137	0.05554709	0.16606615
163.6	1.05834464	0.81763769	1.79532367	1.3818573	0.05638744	0.16748477
163.8	1.05714699	0.81507234	1.79538695	1.38150009	0.05536119	0.1666826
164.0	1.05736844	0.81568554	1.794976	1.38071189	0.05503935	0.16635715
164.2	1.05674918	0.81490212	1.79434487	1.37973293	0.05540168	0.16638724
164.4	1.05690508	0.81465074	1.79534547	1.37997591	0.05498203	0.16576141
164.6	1.05697055	0.81493578	1.79522011	1.3799429	0.05573309	0.16642308
164.8	1.05745626	0.81383044	1.79495157	1.3795229	0.05538663	0.16610477
165.0	1.05651889	0.81398505	1.79444357	1.37913835	0.05487937	0.16603738
165.2	1.05734527	0.81392413	1.79398171	1.3794008	0.05448888	0.16573195
165.4	1.0569888	0.81322183	1.79331056	1.37834757	0.05427713	0.16563127
165.6	1.05725625	0.81470688	1.79562103	1.38000148	0.05517156	0.16574945
165.8	1.05648681	0.81357175	1.79488014	1.37882555	0.05497344	0.16564566
166.0	1.05722663	0.81373772	1.79548332	1.37951002	0.05513403	0.16628924
166.2	1.05846753	0.8148267	1.79609432	1.38037504	0.05616745	0.16692967
166.4	1.05899963	0.81462167	1.79626789	1.38010659	0.05612526	0.16734795
166.6	1.05807551	0.81394647	1.79728629	1.38061381	0.05604386	0.16654992
166.8	1.05815284	0.81475002	1.79813195	1.3810331	0.05540588	0.16679545
167.0	1.05760801	0.81528183	1.79761772	1.38112909	0.05563688	0.16642152
167.2	1.05727739	0.81429912	1.79685746	1.38054417	0.05435979	0.16539045
167.4	1.05825925	0.81446093	1.79795189	1.38230856	0.05463793	0.16658276
167.6	1.05826042	0.81503013	1.79922033	1.38159969	0.05529748	0.16679198
167.8	1.05812975	0.81410629	1.79847555	1.38229191	0.05485069	0.16679747
168.0	1.05939007	0.8154127	1.79882006	1.38235179	0.05523221	0.16699554
168.2	1.05886155	0.81559517	1.79903901	1.38222481	0.05494561	0.16710511
168.4	1.05962919	0.81602293	1.79934709	1.38307812	0.05452597	0.16739862
168.6	1.0595932	0.81656835	1.79842012	1.38289713	0.05558117	0.16811822
168.8	1.06016221	0.81714325	1.79888375	1.38312801	0.05527404	0.16798892
169.0	1.06061505	0.81682534	1.79923741	1.38359148	0.05609391	0.16837809
169.2	1.05897059	0.81596084	1.79798114	1.38171051	0.05424256	0.16772206
169.4	1.05887421	0.8165189	1.79885816	1.38226868	0.05516843	0.16806513
169.6	1.05936247	0.81831153	1.80050087	1.38302999	0.05659961	0.16876353
169.8	1.05919702	0.8170536	1.79935426	1.38208712	0.05562541	0.16866543
170.0	1.05932221	0.8165035	1.79894846	1.3817645	0.05479693	0.16747238
170.2	1.05971817	0.81724207	1.80009941	1.3822791	0.05524172	0.16798775
170.4	1.05917013	0.81680643	1.79988656	1.38225595	0.05466089	0.16787333
170.6	1.05947126	0.81561098	1.80026405	1.38283504	0.05481553	0.16752304
170.8	1.05962158	0.81715205	1.80114257	1.38320873	0.05426584	0.16789694
171.0	1.06005549	0.81662245	1.80011153	1.38439949	0.05491133	0.16782112
171.2	1.06009887	0.81608643	1.80090662	1.38404981	0.05443394	0.16717665
171.4	1.06195252	0.81727772	1.802592	1.38622233	0.0556099	0.16876203
171.6	1.06132875	0.81731166	1.80225837	1.38581036	0.05517682	0.16798543
171.8	1.0613894	0.81612981	1.8023187	1.38649367	0.05538499	0.16808573
172.0	1.0616299	0.81596412	1.80287436	1.38642559	0.05481584	0.16792985
172.2	1.06079238	0.81627204	1.80212737	1.38681771	0.05455337	0.16783684
172.4	1.06196831	0.81621049	1.80275119	1.38728925	0.05525621	0.16843735
172.6	1.06220735	0.81605941	1.80295068	1.38739934	0.05551595	0.16866447
172.8	1.06287779	0.81670029	1.80362356	1.38770722	0.05586427	0.16880672
173.0	1.06117157	0.81533106	1.80300683	1.38614307	0.05479756	0.16770948
173.2	1.05988106	0.81542273	1.80210497	1.38539186	0.05384829	0.1671173
173.4	1.06114883	0.8169565	1.8030424	1.38716748	0.05542108	0.16698483
173.6	1.06100448	0.81654952	1.80350304	1.38594971	0.05459257	0.16704927
173.8	1.06071388	0.81598202	1.80348518	1.38577758	0.05437344	0.16688406
174.0	1.06130121	0.81633847	1.80348896	1.38617216	0.05468535	0.16779151
174.2	1.06188436	0.81742091	1.80385391	1.38643859	0.05509735	0.16882415
174.4	1.06154247	0.81698312	1.80426121	1.38675258	0.05490138	0.16884301
174.6	1.0614769	0.81642829	1.80405302	1.38629852	0.05541159	0.16828913
174.8	1.06126656	0.81862572	1.80463189	1.38724993	0.05565524	0.16883684
175.0	1.0608767	0.81724498	1.80347603	1.38696742	0.05637473	0.16852444
175.2	1.06160761	0.81788485	1.80517901	1.38671138	0.05638803	0.16895807
175.4	1.0615676	0.81857168	1.80495462	1.38715302	0.05658135	0.16856972
175.6	1.06057632	0.81758216	1.8048431	1.38611008	0.05678487	0.16846345
175.8	1.0603036	0.81654277	1.80430541	1.38582849	0.05610156	0.16748862
176.0	1.06116534	0.81746285	1.80502361	1.38604042	0.05596962	0.16778609
176.2	1.06152034	0.81816741	1.80535634	1.38669292	0.05708002	0.16827998
176.4	1.06162018	0.81730082	1.80504325	1.38538781	0.05599596	0.16767005
176.6	1.06124989	0.81767673	1.80495393	1.38570282	0.05630901	0.16697918
176.8	1.06181754	0.81753849	1.80512593	1.38575635	0.05598467	0.16632467
177.0	1.06066651	0.81771359	1.8050859	1.38541936	0.05562622	0.16519131
177.2	1.06141366	0.81762119	1.80448235	1.38586661	0.05518622	0.16508973
177.4	1.06171905	0.81822217	1.80532601	1.38639359	0.05529125	0.16537277
177.6	1.06152993	0.81797441	1.80535223	1.38633905	0.05506106	0.16549671
177.8	1.06211063	0.81843996	1.80610842	1.38841033	0.0554534	0.16664583
178.0	1.06261443	0.81820684	1.80616473	1.38818469	0.05546316	0.16707595
178.2	1.06224539	0.81830102	1.80612493	1.38842819	0.05540079	0.16691035
178.4	1.06197501	0.81753036	1.80685523	1.3887537	0.05539329	0.16639871
178.6	1.06192905	0.81777497	1.80545714	1.38859735	0.05493892	0.16669298
178.8	1.06233939	0.81807122	1.80617848	1.38966508	0.05522329	0.16675889
179.0	1.06259108	0.81900121	1.80762614	1.39023173	0.05580846	0.16810796
179.2	1.06275961	0.819223	1.80810552	1.38941849	0.05565544	0.16785461
179.4	1.06170563	0.81896684	1.80778158	1.38972464	0.05580408	0.16774708
179.6	1.06111213	0.81748463	1.80696983	1.38925525	0.0556001	0.16799306
179.8	1.0614274	0.81865363	1.80820569	1.39010964	0.05540147	0.16862611
180.0	1.06345013	0.81978322	1.81010818	1.39035407	0.05688292	0.16975233
180.2	1.06265751	0.81821536	1.80902817	1.39008655	0.05649381	0.16944031
180.4	1.06215615	0.81882444	1.80879791	1.38954516	0.05591707	0.16873535
180.6	1.06373446	0.81956711	1.81051752	1.39167076	0.05663681	0.16916579
180.8	1.06444848	0.81919456	1.81065601	1.3920384	0.05624918	0.16840176
181.0	1.06346526	0.8197103	1.81109684	1.39150588	0.05674389	0.168334
181.2	1.06501691	0.82014945	1.8114299	1.39260044	0.0564665	0.1691649
181.4	1.06507021	0.82032661	1.81197118	1.39347818	0.05691226	0.1696247
181.6	1.06468252	0.82023802	1.81202458	1.3938231	0.05680366	0.16890523
181.8	1.06608949	0.82068796	1.81287956	1.39515985	0.05688583	0.16899399
182.0	1.06608551	0.82094583	1.81321379	1.39479237	0.05762856	0.16931831
182.2	1.06604679	0.82179731	1.81339111	1.39566225	0.05700747	0.16930343
182.4	1.06665043	0.82250104	1.81306178	1.39627321	0.05736894	0.16987511
182.6	1.06672424	0.82310292	1.81330662	1.39554211	0.05754454	0.16989085
182.8	1.06742838	0.8237981	1.81480312	1.39692488	0.05877356	0.17021258
183.0	1.06613505	0.82343166	1.81369232	1.39583533	0.05827334	0.17048015
183.2	1.06624929	0.82271013	1.81260473	1.39499787	0.05787028	0.16921434
183.4	1.06519202	0.82274108	1.81279193	1.39500257	0.05802352	0.17002424
183.6	1.06385762	0.82186759	1.81187239	1.39340877	0.05640968	0.1690969
183.8	1.06485378	0.82350612	1.81345989	1.39487729	0.05833747	0.1705888
184.0	1.06468733	0.82183236	1.8129004	1.39367676	0.05740127	0.16987822
184.2	1.0628211	0.82031024	1.81140586	1.39246435	0.05575327	0.16905647
184.4	1.06330842	0.82099516	1.81194974	1.39296266	0.05619284	0.16916212
184.6	1.06399883	0.82014054	1.81206588	1.39303332	0.05562704	0.16917056
184.8	1.06290646	0.81905522	1.81153013	1.39224128	0.05509822	0.1681414
185.0	1.0626687	0.81892156	1.81239166	1.39145735	0.05549748	0.16882139
185.2	1.06379362	0.81973614	1.8121328	1.39226752	0.05501855	0.16943211
185.4	1.0636508	0.81911582	1.81232687	1.39290641	0.05542638	0.1695458
185.6	1.06455632	0.82016789	1.81372919	1.39418285	0.05631273	0.17008452
185.8	1.06484435	0.82011957	1.81388057	1.39361661	0.05639126	0.16920965
186.0	1.06491862	0.82053511	1.81496101	1.39418217	0.05680712	0.16986515
186.2	1.06609943	0.82120045	1.81601422	1.39550806	0.0575417	0.17043626
186.4	1.06704675	0.82207457	1.81638526	1.39652434	0.05882131	0.17139644
186.6	1.06615011	0.82071769	1.81625167	1.39502686	0.05798199	0.17020654
186.8	1.06677389	0.82139137	1.81668115	1.39663138	0.05870371	0.17037751
187.0	1.0655631	0.81986127	1.81553822	1.39558449	0.05787644	0.16924136
187.2	1.06650064	0.82108254	1.81530269	1.39609005	0.0580833	0.16930937
187.4	1.06500394	0.81946911	1.81516688	1.39513105	0.05745425	0.16880328
187.6	1.06633994	0.82070924	1.8166006	1.39657307	0.05743569	0.1694013
187.8	1.06538795	0.81927694	1.81505511	1.39647964	0.05723075	0.16850067
188.0	1.06506627	0.81830594	1.81482884	1.39528173	0.05600254	0.168147
188.2	1.0656168	0.81907154	1.81545125	1.39609507	0.05581228	0.16832892
188.4	1.06563051	0.81886508	1.8152385	1.39653433	0.05618229	0.16798848
188.6	1.06522754	0.81921624	1.81512984	1.39568842	0.05544961	0.16761892
188.8	1.06592189	0.81999354	1.81626443	1.39633627	0.05624138	0.1680343
189.0	1.06542984	0.82000468	1.81560295	1.39636158	0.05591112	0.16752657
189.2	1.06685152	0.82078792	1.81592006	1.39637792	0.05531856	0.16806411
189.4	1.06623369	0.82148338	1.81651337	1.39733676	0.05605362	0.16803588
189.6	1.06632159	0.82195618	1.81638302	1.39668779	0.05602386	0.16755699
189.8	1.06596682	0.82243731	1.81784743	1.3966265	0.05585137	0.16791599
190.0	1.06710282	0.82292479	1.8179593	1.39805052	0.05694577	0.1679286
190.2	1.06708192	0.82286677	1.81812216	1.39770522	0.05632576	0.16864693
190.4	1.06568074	0.82234344	1.81754163	1.39760357	0.05573028	0.16794431
190.6	1.06521511	0.82155259	1.81710696	1.39731595	0.0555391	0.16767073
190.8	1.0650947	0.82175153	1.8173887	1.39689367	0.05568578	0.16741934
191.0	1.06569885	0.82145714	1.81764605	1.39712977	0.05597794	0.16822253
191.2	1.06553095	0.82092841	1.81681582	1.39707707	0.0557748	0.16819617
191.4	1.06608172	0.82034295	1.81846037	1.39757469	0.05601169	0.1683546
191.6	1.06679378	0.82143768	1.81939122	1.39870387	0.05658789	0.1688595
191.8	1.06463576	0.81955759	1.81663109	1.39766835	0.05579739	0.16721247
192.0	1.06664352	0.82109798	1.81874274	1.39821697	0.05759386	0.16884092
192.2	1.06642515	0.82176712	1.81958867	1.39980331	0.05748587	0.16913661
192.4	1.0661847	0.82127327	1.8195027	1.40001022	0.05747623	0.16842719
192.6	1.06717804	0.82204127	1.82013912	1.40037386	0.05832878	0.16955529
192.8	1.06707545	0.82269182	1.82053963	1.40124008	0.05845591	0.16963597
193.0	1.06676424	0.82285564	1.82073213	1.4014659	0.05794508	0.16932611
193.2	1.06726714	0.82294645	1.82103855	1.40083148	0.05739013	0.1690023
193.4	1.06804023	0.82516969	1.82177102	1.40301223	0.05878199	0.17094275
193.6	1.06822136	0.82559583	1.82183212	1.40284139	0.05836033	0.17132294
193.8	1.06845802	0.82555682	1.822313	1.40276706	0.05831314	0.1710836
194.0	1.06917401	0.82492534	1.8217799	1.40296845	0.0589645	0.17010556
194.2	1.06774246	0.82422224	1.82136315	1.40192207	0.05705127	0.17030429
194.4	1.06808126	0.82479712	1.82229521	1.40321463	0.05781351	0.17054689
194.6	1.06879788	0.82536596	1.82319348	1.40360486	0.05777573	0.17153054
194.8	1.06800942	0.82423607	1.82272234	1.4015359	0.05656703	0.17051969
195.0	1.06862436	0.82350632	1.82325823	1.40252311	0.05745663	0.17124419
195.2	1.06871214	0.82272608	1.82316923	1.402002	0.05718785	0.1703892
195.4	1.06889524	0.82359793	1.82376385	1.40235844	0.05739414	0.17001537
195.6	1.06886758	0.82362157	1.82319521	1.4018392	0.05748671	0.17016617
195.8	1.06858364	0.82364965	1.82270183	1.40140403	0.05758194	0.16975567
196.0	1.06912277	0.82373657	1.82387135	1.40151924	0.05823067	0.16999314
196.2	1.06812448	0.82371321	1.82418614	1.40227225	0.05742711	0.16956164
196.4	1.06854907	0.82258149	1.82351068	1.40168828	0.05698346	0.16896371
196.6	1.06884913	0.82356696	1.82351308	1.40277367	0.05760032	0.16934163
196.8	1.06881268	0.82375275	1.82404001	1.4032574	0.05794434	0.16974534
197.0	1.06986691	0.82347434	1.82457827	1.40297375	0.05812935	0.16919141
197.2	1.0696002	0.8238304	1.82352616	1.40347626	0.0579699	0.16939531
197.4	1.07087196	0.82472709	1.82459167	1.4040164	0.05867242	0.17108976
197.6	1.06973397	0.82495958	1.82485738	1.4036418	0.05810977	0.17000378
197.8	1.07039261	0.82456996	1.82470033	1.40347699	0.05919116	0.17002819
198.0	1.07137025	0.82535701	1.8253737	1.4047615	0.05967939	0.17150365
198.2	1.06966382	0.82506449	1.82504501	1.40339708	0.05788447	0.17056788
198.4	1.0707376	0.82656296	1.82706748	1.40506874	0.05977319	0.17190361
198.6	1.06974572	0.82556501	1.82672943	1.40411957	0.05865454	0.1716094
198.8	1.06912402	0.82499928	1.82621767	1.40313264	0.05851676	0.17074787
199.0	1.07018546	0.82489609	1.82802323	1.40494393	0.05911815	0.17228019
199.2	1.07099294	0.82528507	1.82835876	1.40519097	0.05899059	0.17219389
199.4	1.07038956	0.82632387	1.82800818	1.40553707	0.05952209	0.17248865
199.6	1.07049599	0.82613083	1.82869282	1.40515878	0.05958976	0.17255307
199.8	1.07026973	0.82649465	1.82861836	1.40594517	0.05934055	0.1721711
200.0	1.07015213	0.82659862	1.82880597	1.40550763	0.05854204	0.17193008
200.2	1.07008033	0.82664207	1.82920148	1.4059147	0.05859756	0.17194033
200.4	1.07041705	0.82544672	1.8284171	1.4054837	0.05882734	0.17139707
200.6	1.07047637	0.82618558	1.8290832	1.40649118	0.05904067	0.17258468
200.8	1.07027611	0.82540545	1.82880628	1.40545759	0.05879673	0.17134281
201.0	1.07006631	0.82528169	1.82860739	1.40517293	0.05884301	0.1709432
201.2	1.06981863	0.82530133	1.82854494	1.40535207	0.0587204	0.17128323
201.4	1.06947067	0.82404301	1.82887286	1.40342805	0.05799651	0.16996423
201.6	1.06955313	0.82526193	1.82849477	1.40397149	0.0584637	0.17110806
201.8	1.07002171	0.8252606	1.82795249	1.40348482	0.05784781	0.17043473
202.0	1.06940501	0.82460523	1.82785267	1.40386638	0.05717877	0.17023844
202.2	1.06872709	0.82452723	1.82816894	1.40308304	0.05716794	0.1690526
202.4	1.0685433	0.82543556	1.82883308	1.40367731	0.05837497	0.16905984
202.6	1.06808081	0.82469612	1.82768458	1.40296081	0.05677064	0.16814546
202.8	1.06855284	0.82462915	1.82829241	1.40448128	0.05710077	0.16868311
203.0	1.06912507	0.82426882	1.82877386	1.40536086	0.05691245	0.16907916
203.2	1.06966746	0.82580479	1.82881182	1.40628348	0.05796029	0.16908735
203.4	1.06997832	0.82691613	1.82953551	1.40653306	0.05807713	0.16925161
203.6	1.07074859	0.8267649	1.82962922	1.40731665	0.05777309	0.16929251
203.8	1.07154719	0.82839142	1.82997083	1.40784909	0.05799089	0.17011642
204.0	1.07184755	0.82856359	1.83038587	1.40825362	0.05811693	0.17037765
204.2	1.07232351	0.828429	1.8312108	1.40885463	0.05946811	0.17072044
204.4	1.07186681	0.82814771	1.83082469	1.40841514	0.05894847	0.17101416
204.6	1.07281635	0.82916158	1.83172888	1.40962305	0.05937023	0.17233797
204.8	1.07331641	0.82912311	1.8309103	1.41003575	0.05975977	0.17092561
205.0	1.07291481	0.82875432	1.83033215	1.40933486	0.06000829	0.17127019
205.2	1.07231778	0.82751945	1.83069112	1.40928349	0.05901808	0.17078543
205.4	1.07162211	0.82710584	1.82981347	1.40803979	0.05807316	0.17073291
205.6	1.07209152	0.82752143	1.82993254	1.40873321	0.05801487	0.17115996
205.8	1.07288631	0.82794256	1.83110211	1.4091313	0.0579184	0.17137758
206.0	1.07135759	0.82741657	1.83095872	1.40968001	0.05909572	0.17069873
206.2	1.07115747	0.8269048	1.83079309	1.40872791	0.05882755	0.17063222
206.4	1.07128352	0.82716892	1.83156046	1.40901566	0.05860713	0.17014673
206.6	1.07138655	0.82671785	1.83118546	1.40929672	0.05842429	0.17093646
206.8	1.0706322	0.82526812	1.83129343	1.41013005	0.05764207	0.17030624
207.0	1.07045028	0.8258398	1.83217528	1.40946484	0.05764647	0.17073193
207.2	1.07128886	0.8263583	1.83302336	1.40979336	0.05771245	0.17098508
207.4	1.07219581	0.82593421	1.83355284	1.41024472	0.05790626	0.17080883
207.6	1.07160882	0.82598075	1.83268526	1.4098931	0.05784929	0.17075238
207.8	1.07229184	0.82656771	1.83432085	1.41018314	0.05798327	0.17143286
208.0	1.07238368	0.82567783	1.83410716	1.41044152	0.05787457	0.17130905
208.2	1.07237406	0.82532166	1.83435539	1.41005227	0.05806668	0.17118419
208.4	1.0721608	0.82569813	1.83421279	1.41002306	0.05810321	0.17162296
208.6	1.07299237	0.82638051	1.83421478	1.41150929	0.05835214	0.17137354
208.8	1.07242812	0.82618288	1.8331407	1.41110325	0.05774843	0.17036276
209.0	1.07182104	0.8262085	1.83312299	1.41001387	0.0570213	0.16999608
209.2	1.07265208	0.82658743	1.83444808	1.41123489	0.05772604	0.17104023
209.4	1.07158495	0.82678517	1.83300388	1.41031108	0.05698226	0.17087962
209.6	1.07244855	0.82702055	1.83369425	1.41023444	0.05764607	0.17097047
209.8	1.07278987	0.82755662	1.83393305	1.41090589	0.05808121	0.17154569
210.0	1.07240073	0.82749314	1.83411758	1.41110394	0.05903645	0.17089924
210.2	1.07220678	0.82670131	1.83360457	1.41021991	0.05805723	0.17129457
210.4	1.07345949	0.82899409	1.83517888	1.41179913	0.05956221	0.17220073
210.6	1.07279958	0.8287595	1.83524174	1.41162691	0.05922594	0.17209697
210.8	1.07335188	0.8277093	1.83546266	1.41208264	0.05842243	0.17206332
211.0	1.07409384	0.82985879	1.8368498	1.41213718	0.05996765	0.1738221
211.2	1.07358225	0.82818661	1.83539907	1.4111712	0.05903277	0.17208761
211.4	1.07362324	0.82876021	1.8361806	1.41201431	0.05966473	0.17220065
211.6	1.07204386	0.82812464	1.83512682	1.41047667	0.05839545	0.17178464
211.8	1.07386968	0.82851705	1.83706807	1.41194666	0.05922628	0.17202786
212.0	1.07274708	0.82754099	1.83564333	1.4101251	0.05814734	0.17050562
212.2	1.07204403	0.82718776	1.83606532	1.41068208	0.0581179	0.17062774
212.4	1.07191044	0.82815441	1.83691094	1.41096259	0.05822987	0.17137035
212.6	1.07217355	0.82775673	1.83667577	1.41119348	0.05698415	0.17026671
212.8	1.07242603	0.82819006	1.83700298	1.41121511	0.05792435	0.17188245
213.0	1.07217728	0.82783149	1.83662467	1.41091087	0.05654284	0.17050744
213.2	1.07204297	0.82756068	1.83713985	1.41143424	0.05703233	0.17099294
213.4	1.07080761	0.8262665	1.8361832	1.4110984	0.05516026	0.1695518
213.6	1.07185614	0.8261895	1.83654994	1.41075768	0.05529514	0.16972308
213.8	1.07199161	0.82636506	1.83690163	1.41163604	0.05563778	0.16999872
214.0	1.0722193	0.82640895	1.8369575	1.41170158	0.0566234	0.17116433
214.2	1.07251867	0.82757451	1.83707549	1.41227537	0.05676012	0.17122218
214.4	1.07446483	0.82900564	1.83861611	1.41380952	0.0581565	0.17261262
214.6	1.07401068	0.8284054	1.83778476	1.41243749	0.05743848	0.17115471
214.8	1.07558754	0.8285026	1.8382527	1.41383803	0.05839783	0.17284778
215.0	1.07493642	0.82869666	1.83769193	1.41349303	0.05897008	0.17222226
215.2	1.07418595	0.82810402	1.837409	1.41325549	0.05818891	0.17136935
215.4	1.07539762	0.82959104	1.83938832	1.41505939	0.05981892	0.17237157
215.6	1.07509701	0.82948098	1.83855811	1.41446516	0.05974865	0.17085502
215.8	1.07566045	0.8295089	1.8390603	1.4144015	0.05966376	0.17101489
216.0	1.0747522	0.82902655	1.83852573	1.41374129	0.05884746	0.1701484
216.2	1.07478989	0.82927898	1.83981687	1.41484245	0.05978344	0.17092963
216.4	1.07516537	0.82953104	1.84065752	1.41503015	0.05916113	0.1708192
216.6	1.07486427	0.82875395	1.84070576	1.41460481	0.05875085	0.17056635
216.8	1.07487424	0.82938413	1.84074014	1.41522688	0.05871274	0.1718091
217.0	1.07429769	0.82883963	1.84033691	1.41448335	0.05688086	0.16954416
217.2	1.07402797	0.8278159	1.84035839	1.41487359	0.0569521	0.16994438
217.4	1.07369552	0.82754162	1.84044615	1.4148423	0.05620421	0.16975095
217.6	1.07413126	0.82841218	1.84022719	1.41473283	0.05706357	0.17093856
217.8	1.07432643	0.82787334	1.84007045	1.41439309	0.05710221	0.17093038
218.0	1.0745063	0.82865323	1.84030879	1.41539322	0.05723419	0.1718061
218.2	1.07537653	0.82995029	1.84079913	1.41554316	0.05727854	0.17179349
218.4	1.07478288	0.82903497	1.83991245	1.41499513	0.0565359	0.17076969
218.6	1.07436285	0.82906685	1.83888424	1.4144027	0.05700382	0.17086963
218.8	1.07461182	0.82798923	1.83984318	1.41564632	0.0571343	0.17214977
219.0	1.07449941	0.8289452	1.83967351	1.41530745	0.05757393	0.17128292
219.2	1.0749786	0.82918617	1.84064479	1.41595623	0.05757484	0.17163728
219.4	1.07639956	0.83012598	1.84158582	1.4165494	0.05887693	0.17167864
219.6	1.07580245	0.83043696	1.84102237	1.41621903	0.05878623	0.17167101
219.8	1.07635017	0.82941269	1.84142698	1.41718793	0.05853046	0.17200838
220.0	1.07650971	0.83025491	1.84238319	1.41759259	0.0589875	0.17090966
220.2	1.07741743	0.83032652	1.84332309	1.41716571	0.06031809	0.17207171
220.4	1.0777115	0.82975223	1.84469684	1.41819789	0.05992913	0.17308959
220.6	1.07742523	0.83088999	1.84468307	1.41827893	0.060778	0.17308519
220.8	1.07805451	0.83168528	1.84484483	1.41810746	0.06068348	0.17326762
221.0	1.07722781	0.83104449	1.84391615	1.41769179	0.06053983	0.17244692
221.2	1.07671589	0.82992202	1.84313067	1.41679135	0.06027966	0.17199457
221.4	1.07644635	0.83033351	1.84402195	1.41679708	0.06015225	0.17242014
221.6	1.07646093	0.83032456	1.84335303	1.41648703	0.06020813	0.17234715
221.8	1.07557024	0.82921924	1.84248021	1.41578322	0.05955134	0.1719662
222.0	1.07553388	0.83028283	1.843041	1.41674184	0.05928682	0.17242788
222.2	1.07465677	0.830281	1.84238813	1.41540354	0.05902342	0.1718792
222.4	1.07455863	0.82939157	1.84222088	1.41641495	0.05854241	0.17159792
222.6	1.07461638	0.82967537	1.84246185	1.41677373	0.05883817	0.17263548
222.8	1.07550904	0.8292617	1.84374163	1.41750202	0.05924512	0.17313759
223.0	1.0751818	0.83049112	1.84380993	1.41693052	0.05876071	0.17321314
223.2	1.07605127	0.83034952	1.8452063	1.41775067	0.05928889	0.17312688
223.4	1.07664592	0.83077329	1.84594498	1.41848302	0.05994322	0.17394113
223.6	1.07637965	0.83016074	1.8465676	1.41958542	0.05920899	0.17399827
223.8	1.07535957	0.82957845	1.84629351	1.41916208	0.05858882	0.17277638
224.0	1.0761809	0.83076465	1.84745265	1.41943678	0.05985807	0.17338931
224.2	1.07713461	0.8301779	1.84790409	1.41986542	0.06080014	0.1744702
224.4	1.07626283	0.83014976	1.84779796	1.420311	0.05961752	0.17390734
224.6	1.0763585	0.83097032	1.84638254	1.41991679	0.05951419	0.1728695
224.8	1.07637227	0.8306476	1.84688101	1.41937743	0.05975186	0.17287969
225.0	1.07593554	0.82988933	1.84655707	1.41878786	0.05908887	0.17214705
225.2	1.07574156	0.82967356	1.84635618	1.41915911	0.05919833	0.17263425
225.4	1.07540976	0.82934814	1.84618807	1.41856627	0.05857813	0.17198556
225.6	1.07618954	0.83049908	1.84601008	1.41908836	0.05989602	0.17320458
225.8	1.07520465	0.83041069	1.84557485	1.41791743	0.05938491	0.17196269
226.0	1.07619146	0.83095175	1.84586874	1.41941382	0.05931838	0.17243282
226.2	1.07732713	0.83145511	1.846368	1.41941581	0.06012858	0.1729172
226.4	1.07794621	0.8308965	1.84653633	1.42098123	0.06003568	0.17317264
226.6	1.07819993	0.83111448	1.84727002	1.4204962	0.06001393	0.17319151
226.8	1.07846331	0.83108391	1.84767791	1.42061332	0.06017311	0.17291365
227.0	1.07721693	0.83102265	1.84760197	1.4197938	0.05920511	0.17266745
227.2	1.07771034	0.83060729	1.84847682	1.42013018	0.05937125	0.17163467
227.4	1.07746618	0.83021661	1.8490578	1.42045575	0.05905639	0.17130079
227.6	1.07614491	0.82991325	1.84896236	1.42018667	0.05783167	0.17027502
227.8	1.07546028	0.83009387	1.84801107	1.41976272	0.05776921	0.1700021
228.0	1.07588084	0.82934529	1.84796676	1.41979683	0.05772894	0.17003247
228.2	1.07673927	0.82961173	1.84841692	1.42009563	0.05795292	0.17072854
228.4	1.07601384	0.82942574	1.84715776	1.41985638	0.0567914	0.169359
228.6	1.07631395	0.82967364	1.84747057	1.42027776	0.05796675	0.1693586
228.8	1.07785351	0.83147875	1.84968566	1.42102696	0.05896659	0.17102874
229.0	1.07713818	0.8306568	1.84902387	1.42131652	0.05823465	0.17062797
229.2	1.07711037	0.83165659	1.84863694	1.42207943	0.05872417	0.17212476
229.4	1.07793933	0.83292888	1.84927421	1.42171234	0.05902379	0.17233411
229.6	1.07840562	0.83470787	1.85026788	1.42255391	0.05979246	0.17303139
229.8	1.07837953	0.83499247	1.85075381	1.4226203	0.06012292	0.17345563
230.0	1.08121079	0.83568448	1.85137018	1.42486469	0.06215804	0.17545283
230.2	1.08113571	0.83650859	1.85128604	1.42370948	0.06179391	0.17528862
230.4	1.08072005	0.83670127	1.85129067	1.424935	0.06182759	0.17545768
230.6	1.08062273	0.83646581	1.85251433	1.42428908	0.06082797	0.17694417
230.8	1.08050019	0.8356938	1.85229373	1.4242241	0.0609178	0.17533372
231.0	1.07995857	0.83573292	1.85217633	1.4237059	0.06060465	0.17604406
231.2	1.07913768	0.83529798	1.85249852	1.4234545	0.0601481	0.1752687
231.4	1.07906616	0.83476325	1.85144473	1.42349489	0.05965197	0.17397321
231.6	1.07736215	0.83275755	1.85023203	1.42171466	0.05782067	0.1735769
231.8	1.07805406	0.83279832	1.85031311	1.42216927	0.05881419	0.17398295
232.0	1.07696058	0.83151464	1.84937767	1.42086359	0.05775069	0.17331241
232.2	1.07801903	0.83139599	1.85009567	1.42189325	0.05847269	0.17330483
232.4	1.07649793	0.83015286	1.84787904	1.42054091	0.05744527	0.17140062
232.6	1.07793191	0.83135992	1.84937577	1.42113668	0.05869532	0.17186351
232.8	1.07769992	0.83088693	1.84912096	1.42141464	0.05773302	0.17217375
233.0	1.0760512	0.82939623	1.84825268	1.42170721	0.05701592	0.17065005
233.2	1.0773486	0.83143394	1.84905064	1.42170524	0.05795048	0.17184227
233.4	1.0777255	0.83186537	1.85009316	1.42217834	0.05837936	0.17188398
233.6	1.07698186	0.83127596	1.84935166	1.4215563	0.05842184	0.1713183
233.8	1.07721198	0.83041631	1.84921918	1.42117658	0.05792036	0.17123026
234.0	1.0764296	0.83072668	1.84815103	1.42081404	0.05786017	0.17040449
234.2	1.07569098	0.83046645	1.84847001	1.4206081	0.05616503	0.16944557
234.4	1.07706197	0.83145533	1.85007095	1.42258069	0.05753338	0.1710071
234.6	1.0772246	0.83040869	1.85072481	1.42188392	0.05687279	0.17185798
234.8	1.07758709	0.83130145	1.85076841	1.42297178	0.05788446	0.17065174
235.0	1.07802432	0.83224285	1.85188685	1.42352822	0.05773442	0.17270123
235.2	1.07827245	0.83133903	1.85261996	1.42358095	0.05832091	0.17228804
235.4	1.07829583	0.83176475	1.85166317	1.42342115	0.05782179	0.17137223
235.6	1.07902631	0.83162396	1.85331191	1.42331826	0.05809679	0.17304652
235.8	1.07993982	0.8321955	1.85364181	1.42457382	0.05916844	0.17324787
236.0	1.08029776	0.83206049	1.85432753	1.42460238	0.05794138	0.17312817
236.2	1.08139746	0.83239042	1.85517855	1.42526807	0.05948547	0.1731809
236.4	1.08161835	0.83328818	1.8548309	1.42514911	0.05983765	0.17342655
236.6	1.08328386	0.83387431	1.85589034	1.4261119	0.06068082	0.17318355
236.8	1.08232777	0.83292367	1.85606841	1.42618641	0.06037533	0.17368629
237.0	1.08340803	0.83419057	1.85672236	1.42728195	0.06115186	0.17388022
237.2	1.08394869	0.83411189	1.85710212	1.4265979	0.06130816	0.17385759
237.4	1.08278187	0.83352963	1.85687569	1.42620919	0.06078527	0.17431117
237.6	1.08146845	0.83228278	1.85463027	1.42428697	0.05915041	0.17298627
237.8	1.08060922	0.83143452	1.85445615	1.42385448	0.05809607	0.17185167
238.0	1.08050318	0.83185636	1.85477687	1.42482983	0.05877486	0.17228891
238.2	1.08073028	0.83209186	1.85551292	1.42514971	0.05887821	0.1722975
238.4	1.08100581	0.83310919	1.85643699	1.42593237	0.05958091	0.17323626
238.6	1.08060035	0.8318399	1.85694736	1.42557104	0.05885753	0.17271236
238.8	1.07984131	0.8329082	1.85703173	1.42599653	0.05900224	0.17333653
239.0	1.07936701	0.83293981	1.85673103	1.42499083	0.05852481	0.17283566
239.2	1.07945649	0.8330511	1.8565273	1.42529511	0.0585703	0.17188353
239.4	1.07922847	0.83292297	1.85486109	1.42456922	0.05752168	0.17121917
239.6	1.07893059	0.83200288	1.85519947	1.42506189	0.05743897	0.17078696
239.8	1.07944876	0.83265446	1.85562357	1.42587749	0.05846179	0.17075162
240.0	1.07894977	0.83125754	1.85495339	1.42479378	0.05794903	0.16957842
240.2	1.07936315	0.83310419	1.85496955	1.42527727	0.05891346	0.17018266
240.4	1.07900722	0.83327247	1.85443154	1.42555108	0.05835061	0.17045308
240.6	1.0794235	0.83255349	1.85428722	1.42534763	0.05840747	0.16993509
240.8	1.08059595	0.83405886	1.85586513	1.4263416	0.05948536	0.17186327
241.0	1.08033084	0.83377747	1.85550414	1.42636599	0.05926874	0.17188734
241.2	1.08097212	0.83371587	1.85633714	1.42662417	0.0602087	0.17242188
241.4	1.07984972	0.83312066	1.85447724	1.42553491	0.05909587	0.17296162
241.6	1.08020726	0.83362117	1.85505372	1.42605754	0.05959657	0.17307222
241.8	1.08014319	0.83316276	1.85607445	1.42697298	0.05995296	0.17399626
242.0	1.07963682	0.83286134	1.85602842	1.42665596	0.05918559	0.17348218
242.2	1.07998555	0.83397099	1.85697208	1.42694355	0.05960646	0.17449581
242.4	1.08026147	0.83356502	1.85753824	1.42721705	0.05891214	0.17352899
242.6	1.07910642	0.83275962	1.8567481	1.4265337	0.05804745	0.17257892
242.8	1.07877915	0.83346454	1.85666734	1.42623667	0.05776778	0.17311549
243.0	1.0797583	0.83435347	1.85737342	1.42694425	0.05809591	0.17224367
243.2	1.08026618	0.83326032	1.85729096	1.42758854	0.05737982	0.17145196
243.4	1.07923234	0.83247566	1.85578209	1.42727845	0.0566683	0.17053561
243.6	1.08038806	0.83358757	1.85748784	1.42882229	0.05794363	0.17074504
243.8	1.08131953	0.83413971	1.85879426	1.42966294	0.05880028	0.17158446
244.0	1.08028156	0.83318846	1.85720659	1.42867661	0.05731957	0.17042226
244.2	1.08123602	0.83543396	1.85836439	1.42983515	0.057288	0.17163013
244.4	1.08166742	0.83561736	1.8584921	1.43024429	0.05803299	0.17235223
244.6	1.08220413	0.83538668	1.85862901	1.43013092	0.05898221	0.17275613
244.8	1.08354578	0.83685478	1.85999117	1.43070897	0.06052113	0.17438552
245.0	1.0836679	0.83648052	1.86061691	1.43064867	0.06083853	0.17436443
245.2	1.0847865	0.83801085	1.861681	1.43240271	0.06277533	0.17562038
245.4	1.08417034	0.83717646	1.86073177	1.4308804	0.06126162	0.17494504
245.6	1.08423279	0.83759345	1.86158114	1.43156687	0.06242577	0.17603854
245.8	1.08396539	0.83642517	1.85992982	1.43018314	0.06111232	0.17520088
246.0	1.08338238	0.83693606	1.85958031	1.43000111	0.06103824	0.17485894
246.2	1.08373137	0.83703528	1.86073508	1.42987919	0.06078459	0.17459526
246.4	1.0821991	0.83560672	1.85965458	1.42838425	0.06009898	0.17296857
246.6	1.08148381	0.83572104	1.86006171	1.42882364	0.0602243	0.17364473
246.8	1.08214706	0.83473225	1.8605891	1.42943387	0.06020511	0.17382953
247.0	1.08206984	0.83590789	1.85984888	1.42929511	0.06102931	0.17326022
247.2	1.08129771	0.83432224	1.85951688	1.4292423	0.05977223	0.17189328
247.4	1.08174023	0.83520059	1.86020822	1.4296578	0.05979054	0.17241099
247.6	1.08235916	0.83599993	1.86176469	1.4299723	0.06050358	0.17287905
247.8	1.08139271	0.8354911	1.86149637	1.42962243	0.0598002	0.17213062
248.0	1.08179013	0.83554509	1.861138	1.42985876	0.05946064	0.17259548
248.2	1.08282923	0.83667285	1.86238662	1.43013251	0.06022115	0.17253153
248.4	1.08283248	0.83663046	1.86158077	1.43018087	0.0603157	0.17309144
248.6	1.08250776	0.83615873	1.86178969	1.42896332	0.06009005	0.17294321
248.8	1.08334502	0.83708065	1.86285941	1.42935703	0.06090722	0.17344873
249.0	1.08388413	0.83812785	1.86422081	1.43055826	0.06144552	0.17441136
249.2	1.08417556	0.83752684	1.86400745	1.43090909	0.06158742	0.1744077
249.4	1.08395851	0.83705127	1.86370909	1.42964188	0.06076745	0.17345109
249.6	1.08351408	0.83776949	1.86347148	1.43039621	0.061113	0.17435998
249.8	1.08399689	0.83792295	1.86433018	1.43027456	0.06111106	0.1739981
250.0	1.08239647	0.83709588	1.86384658	1.43035087	0.06037683	0.17345328
250.2	1.08335481	0.8370415	1.86477431	1.43064637	0.0605727	0.17378576
250.4	1.08338579	0.8370042	1.86398171	1.43122973	0.06166999	0.17479758
250.6	1.08300818	0.83710556	1.86433959	1.43250238	0.06098614	0.17460462
250.8	1.08295467	0.83640135	1.86378306	1.43214213	0.06101368	0.17406021
251.0	1.08271512	0.83706397	1.8645615	1.43218837	0.06122821	0.17414231
251.2	1.08293004	0.83531501	1.86512302	1.43180067	0.05997307	0.1730459
251.4	1.08361022	0.83676184	1.86488539	1.4323215	0.06007697	0.17427855
251.6	1.0845477	0.83809108	1.86689071	1.43394157	0.06149406	0.17474764
251.8	1.08417525	0.83631431	1.86531016	1.43346062	0.06050342	0.17379849
252.0	1.08453797	0.83642216	1.86520686	1.43369392	0.06103431	0.17408562
252.2	1.08439602	0.83587108	1.86494919	1.43273024	0.05956542	0.17262152
252.4	1.08289744	0.83575064	1.8631034	1.43189497	0.05843355	0.1724759
252.6	1.08308218	0.83574344	1.86359598	1.43150667	0.05853452	0.17293891
252.8	1.08312214	0.83583768	1.86361924	1.43208212	0.05931175	0.17280708
253.0	1.08312298	0.83644124	1.86468921	1.43290823	0.05905794	0.17311091
253.2	1.08398301	0.83586059	1.86416877	1.4322939	0.05894915	0.17309239
253.4	1.08278381	0.8360773	1.86471889	1.43246329	0.05871562	0.17321208
253.6	1.08284842	0.83655684	1.86519439	1.43308872	0.05895437	0.17355296
253.8	1.08294128	0.83492064	1.86547792	1.43234344	0.05885067	0.1733945
254.0	1.08319384	0.83567062	1.8643582	1.43271565	0.05943739	0.17325655
254.2	1.08453214	0.83661639	1.86536942	1.43425355	0.06012063	0.17393292
254.4	1.08467952	0.83726696	1.86515584	1.4345808	0.06021789	0.17389574
254.6	1.08395554	0.83703413	1.86524163	1.43516723	0.05928602	0.17303101
254.8	1.08459911	0.83587302	1.86572722	1.43512722	0.05987382	0.17369117
255.0	1.08446513	0.83607303	1.8663462	1.43530919	0.05976603	0.17345481
255.2	1.08538181	0.83661239	1.86649144	1.4355754	0.06108406	0.17366945
255.4	1.0853163	0.83757942	1.86691872	1.43631637	0.06126571	0.17442291
255.6	1.08600566	0.83802175	1.86799454	1.43651387	0.06215457	0.17375356
255.8	1.08513484	0.83680059	1.86632262	1.43619376	0.06147503	0.17395632
256.0	1.08412422	0.83770761	1.86640723	1.43589408	0.06150953	0.17355905
256.2	1.0845197	0.83700257	1.86667679	1.43657266	0.06044666	0.1730688
256.4	1.08348907	0.8382672	1.86632072	1.43609737	0.06042745	0.17284176
256.6	1.08417924	0.83777596	1.86720795	1.43617128	0.06048061	0.17329891
256.8	1.08370111	0.83824662	1.86727189	1.43581076	0.06037322	0.17261923
257.0	1.08366845	0.83811334	1.86853707	1.43616075	0.06034771	0.17345071
257.2	1.08386373	0.83675721	1.86759608	1.43494148	0.05953279	0.17291228
257.4	1.08373422	0.83694391	1.86791199	1.43528101	0.06011097	0.17334612
257.6	1.08344615	0.83634391	1.86790551	1.43450979	0.05909706	0.17296679
257.8	1.08372289	0.83559323	1.86817821	1.43378049	0.05953283	0.17302005
258.0	1.08522202	0.83740368	1.86767338	1.43404853	0.06023625	0.17324804
258.2	1.08455209	0.83616947	1.86712978	1.43343138	0.05818814	0.17267718
258.4	1.08512329	0.83616012	1.86683752	1.43313643	0.05868341	0.17226041
258.6	1.08435132	0.83515527	1.86677335	1.43364172	0.05947338	0.17293393
258.8	1.08510472	0.83505191	1.86737867	1.43317146	0.05952405	0.17357575
259.0	1.08520278	0.83570359	1.86762167	1.43360533	0.06103422	0.1747639
259.2	1.08570131	0.83586586	1.86753926	1.43378495	0.06092197	0.17407096
259.4	1.08521416	0.83535869	1.86731419	1.43321711	0.06001095	0.17411816
259.6	1.08531236	0.8365056	1.86739817	1.43384902	0.06099478	0.17389823
259.8	1.08521064	0.83624646	1.86849752	1.43504587	0.06143826	0.17449664
260.0	1.08537786	0.83755965	1.86892875	1.4361197	0.06118717	0.17436991
260.2	1.08649918	0.83691878	1.87017598	1.43690905	0.0616569	0.17402309
260.4	1.08601604	0.83773554	1.87005742	1.43607873	0.06132559	0.17291115
260.6	1.08675707	0.83778699	1.87016459	1.43743408	0.06202903	0.17404137
260.8	1.08589467	0.83730791	1.87000807	1.4377174	0.061752	0.17310862
261.0	1.08720876	0.83799513	1.87158024	1.43920383	0.06200018	0.17330181
261.2	1.08682708	0.83776532	1.87042648	1.43900104	0.06118705	0.17314494
261.4	1.08670663	0.83867929	1.8713482	1.43967034	0.06264764	0.17397818
261.6	1.08580183	0.83838938	1.8710291	1.43914777	0.06069602	0.17278237
261.8	1.08750799	0.83997885	1.87182361	1.43978629	0.06285086	0.17392888
262.0	1.08759177	0.84059393	1.87098221	1.43958504	0.06169939	0.17406524
262.2	1.08666282	0.83888704	1.87036731	1.43890692	0.06102214	0.17328792
262.4	1.08756894	0.83977999	1.87075126	1.43942722	0.06252389	0.17324347
262.6	1.08782442	0.84012204	1.87091916	1.4390648	0.06290234	0.17498878
262.8	1.08789328	0.83978859	1.87142454	1.43881158	0.0625198	0.17517002
263.0	1.08699208	0.83962181	1.87080456	1.4383291	0.06206631	0.17530778
263.2	1.08740293	0.83967791	1.87037188	1.43813111	0.06089132	0.17431051
263.4	1.08701739	0.83920446	1.87077568	1.43751047	0.06149445	0.17488051
263.6	1.08666555	0.83978019	1.8706319	1.43754182	0.06155617	0.17463347
263.8	1.08684392	0.83897356	1.87082153	1.43768943	0.06099145	0.17493447
264.0	1.08806172	0.84025788	1.87156888	1.43860857	0.06127078	0.1763816
264.2	1.08697477	0.83850589	1.8712778	1.43696166	0.06075984	0.17432624
264.4	1.08682911	0.83803001	1.87042882	1.43721188	0.05953072	0.17386627
264.6	1.08692434	0.83803887	1.8709624	1.4391815	0.06023481	0.17523576
264.8	1.08645316	0.83722949	1.87111163	1.43930391	0.05966795	0.1737289
265.0	1.08677122	0.83815745	1.87174822	1.43948692	0.05931874	0.17327417
265.2	1.08644087	0.8375089	1.87075114	1.43911531	0.05974911	0.17338603
265.4	1.08669162	0.83729829	1.8718132	1.43982539	0.06092969	0.17356042
265.6	1.08733236	0.83743746	1.87166143	1.43955199	0.0600707	0.17326585
265.8	1.08812006	0.83790334	1.87229999	1.44012438	0.06076025	0.17335497
266.0	1.08777614	0.83701888	1.87201901	1.4395707	0.05951105	0.17292853
266.2	1.08782339	0.83722383	1.87231596	1.43948761	0.06031375	0.17259742
266.4	1.08765866	0.83742187	1.87298922	1.43924839	0.06069634	0.17360882
266.6	1.0874807	0.8370666	1.87298368	1.43868184	0.06010585	0.17361572
266.8	1.08691631	0.83682932	1.87307784	1.43945134	0.06010283	0.17352622
267.0	1.08722649	0.83795374	1.87349757	1.43888268	0.05978099	0.17416105
267.2	1.08803202	0.83783309	1.87333871	1.43948329	0.05974312	0.17373998
267.4	1.08686117	0.83824438	1.87343824	1.439173	0.05983917	0.1741192
267.6	1.08787984	0.84016006	1.8745453	1.4407855	0.06027433	0.17597181
267.8	1.0872184	0.83921988	1.87392954	1.44025954	0.06005673	0.17590204
268.0	1.08772902	0.84073165	1.87449389	1.44083246	0.06030949	0.17608652
268.2	1.08748395	0.84164141	1.87532806	1.44143082	0.06078552	0.17607997
268.4	1.08782254	0.84157175	1.8753229	1.44201076	0.06029722	0.17606844
268.6	1.08893788	0.84295805	1.87574728	1.44290798	0.06173166	0.17721464
268.8	1.08898467	0.84298728	1.87564601	1.44303634	0.06219278	0.17541597
269.0	1.08961396	0.84294153	1.87543387	1.44222796	0.06167492	0.17537853
269.2	1.08971723	0.84165183	1.87502109	1.44212304	0.06156953	0.17497403
269.4	1.09005882	0.84191742	1.87617763	1.44275228	0.06238109	0.17611106
269.6	1.09047304	0.84234198	1.8766765	1.44257537	0.06258639	0.17590207
269.8	1.09044043	0.8420353	1.87661093	1.44279472	0.06276396	0.17552498
270.0	1.08964623	0.84033116	1.87629983	1.44256736	0.06134675	0.17530985
270.2	1.08934637	0.84005062	1.87707992	1.44253493	0.06262701	0.17556714
270.4	1.08915702	0.83934661	1.87736854	1.4424697	0.06238907	0.17559154
270.6	1.08875614	0.83852566	1.87684224	1.44190054	0.06147044	0.17414864
270.8	1.08835713	0.8373256	1.87566507	1.44149637	0.06068668	0.17425565
271.0	1.08817295	0.83750692	1.87535045	1.44019822	0.06034446	0.17431328
271.2	1.08727731	0.83646072	1.87449167	1.44025034	0.05946548	0.17296645
271.4	1.08651035	0.83686776	1.87399933	1.44064814	0.05918168	0.17428434
271.6	1.08711916	0.83828176	1.87484081	1.44138473	0.06008315	0.17488575
271.8	1.08558245	0.83684783	1.87379231	1.43959633	0.05925807	0.17326386
272.0	1.0862577	0.83832798	1.87396624	1.44033606	0.05931373	0.17380017
272.2	1.08719196	0.84010725	1.87624084	1.44167118	0.0604337	0.17521709
272.4	1.08720237	0.83989406	1.87530487	1.44144328	0.06027287	0.17392893
272.6	1.08854515	0.8414559	1.87564323	1.44230753	0.06091325	0.17501812
272.8	1.08788145	0.8412026	1.87543905	1.44307387	0.06130972	0.1736965
273.0	1.0879335	0.8409549	1.87546457	1.44276253	0.06081057	0.17421809
273.2	1.08807321	0.84088335	1.87598365	1.44279646	0.06120233	0.17347369
273.4	1.08920464	0.8425289	1.87789127	1.44359829	0.06312648	0.17523103
273.6	1.08921747	0.84194077	1.87808698	1.44410587	0.06262685	0.17572643
273.8	1.08912114	0.84092941	1.87908179	1.44425688	0.06304251	0.17516006
274.0	1.08900637	0.84092297	1.87920585	1.44451268	0.06200361	0.17482854
274.2	1.09021874	0.84175518	1.88045699	1.4448415	0.06329588	0.17635396
274.4	1.08926179	0.84134124	1.87961383	1.44444307	0.06211984	0.17572235
274.6	1.08890515	0.84056239	1.87888638	1.44379309	0.06144937	0.17539548
274.8	1.08915341	0.84071983	1.87774575	1.443794	0.06113523	0.17553628
275.0	1.08852632	0.84088049	1.87804658	1.44336945	0.06119177	0.17466081
275.2	1.08844251	0.83967704	1.8784359	1.44335577	0.06040035	0.1735161
275.4	1.08780556	0.83973719	1.87809935	1.44301275	0.05986182	0.17410829
275.6	1.08817918	0.83997032	1.87909026	1.44317171	0.06051456	0.17408593
275.8	1.08739516	0.83849672	1.87895122	1.44236828	0.05950934	0.17377382
276.0	1.08749012	0.8391326	1.87847319	1.44283979	0.05909557	0.17369148
276.2	1.08831688	0.84034894	1.88040896	1.44475743	0.06061282	0.17458245
276.4	1.08824884	0.83925779	1.87865771	1.44437369	0.06039464	0.17394054
276.6	1.08852949	0.84005199	1.87859979	1.44473709	0.06036226	0.17417581
276.8	1.08799613	0.83966376	1.87821232	1.44490791	0.06090285	0.17364351
277.0	1.08803291	0.83886774	1.87885851	1.44408586	0.06077021	0.17340062
277.2	1.08862272	0.83960502	1.87896649	1.44381787	0.06106648	0.17358148
277.4	1.08880705	0.8399729	1.87936698	1.44445341	0.06108268	0.17390493
277.6	1.08932801	0.83984124	1.87882243	1.44551559	0.06085079	0.17445451
277.8	1.09005891	0.8409038	1.88025495	1.44594562	0.06226527	0.17525863
278.0	1.09026658	0.84116292	1.88032395	1.44485083	0.06120352	0.17472475
278.2	1.08973634	0.84137637	1.87994712	1.44499925	0.0610223	0.17588112
278.4	1.08957483	0.84130725	1.87999041	1.44522074	0.06195613	0.17570041
278.6	1.08938463	0.84103315	1.87972225	1.44495295	0.06169938	0.17520045
278.8	1.08901258	0.84062437	1.87952525	1.44448028	0.06113389	0.17403722
279.0	1.08880572	0.84059208	1.88101966	1.44466732	0.06146144	0.17345752
279.2	1.08917917	0.83987161	1.88107185	1.44509923	0.06168668	0.17364569
279.4	1.08917976	0.84009288	1.8815079	1.44504866	0.06149669	0.17432692
279.6	1.08878541	0.84005639	1.88155792	1.4448589	0.06125155	0.17410823
279.8	1.08922628	0.83957629	1.88243851	1.44524931	0.06175201	0.1751548
280.0	1.08945045	0.83989184	1.88216535	1.4458205	0.06118906	0.1742521
280.2	1.08908787	0.83923645	1.88232488	1.44648024	0.06195262	0.17488418
280.4	1.08899071	0.83869777	1.88112106	1.44623329	0.06127221	0.17439319
280.6	1.0894459	0.84014215	1.88263251	1.44614589	0.06166071	0.17374834
280.8	1.0889804	0.83920773	1.88175481	1.44550111	0.06119407	0.17379652
281.0	1.09003235	0.84020037	1.88291031	1.44591798	0.06170694	0.17443634
281.2	1.09157806	0.84157209	1.88359465	1.44681079	0.06286488	0.17558214
281.4	1.09215111	0.84196983	1.88384612	1.44701661	0.06287195	0.1756902
281.6	1.09293929	0.84279013	1.88421023	1.44738857	0.06326707	0.17612828
281.8	1.09349799	0.84317317	1.88462079	1.44766725	0.06388023	0.17652659
282.0	1.09278985	0.84192504	1.88400341	1.44711356	0.06311444	0.17622005
282.2	1.09332397	0.84364791	1.88405756	1.44821701	0.06398181	0.17687248
282.4	1.09347158	0.84325646	1.88467887	1.44813787	0.06425487	0.17685374
282.6	1.0931434	0.84334826	1.88456958	1.4479614	0.06398347	0.17682015
282.8	1.09402262	0.84425055	1.88546515	1.44800605	0.0639923	0.17608934
283.0	1.09396451	0.84464899	1.88541443	1.44879525	0.06491593	0.17694837
283.2	1.09431383	0.84434159	1.88549129	1.44965451	0.06475081	0.17711307
283.4	1.09432663	0.84532951	1.88591631	1.44919019	0.06465148	0.17727051
283.6	1.09245662	0.84437841	1.88562513	1.44876331	0.06361508	0.17666274
283.8	1.0934433	0.84404061	1.88649454	1.44965643	0.06437935	0.17750627
284.0	1.09089238	0.8432113	1.88442185	1.44846697	0.06243863	0.1750736
284.2	1.09028954	0.84250072	1.88333032	1.44779212	0.06250573	0.17486974
284.4	1.09108844	0.84380109	1.88411189	1.44806056	0.0622611	0.17424227
284.6	1.09084512	0.84317542	1.88465994	1.44705813	0.06290012	0.17447998
284.8	1.09035932	0.84149338	1.88323544	1.44652826	0.06166289	0.17397193
285.0	1.09107498	0.84256995	1.88488085	1.44692393	0.06156626	0.17430279
285.2	1.09054927	0.84202627	1.88441137	1.44651752	0.06109104	0.17409887
285.4	1.08970385	0.84276315	1.88352351	1.44703126	0.06065899	0.17318101
285.6	1.0898753	0.84237801	1.88382357	1.44708833	0.06013316	0.1718785
285.8	1.09038278	0.84216485	1.88373013	1.44793587	0.06070575	0.1727095
286.0	1.0911196	0.84354869	1.88446302	1.4489348	0.06133537	0.17401282
286.2	1.09236056	0.84425659	1.88529321	1.44855664	0.06154385	0.17344999
286.4	1.09173999	0.84238125	1.88409869	1.44763194	0.06066778	0.17385316
286.6	1.09370483	0.8434411	1.88480136	1.44914534	0.0618881	0.17493678
286.8	1.09341983	0.84268702	1.88451114	1.4483251	0.06121401	0.17408397
287.0	1.0930977	0.84321675	1.88416903	1.44915597	0.06164207	0.17424328
287.2	1.09307771	0.84302583	1.88503533	1.4494756	0.06205632	0.17427878
287.4	1.09275304	0.84343134	1.88573092	1.44994623	0.0629367	0.17526802
287.6	1.09165731	0.84213702	1.8858254	1.44965636	0.06233289	0.17449375
287.8	1.09259284	0.84194336	1.88618083	1.449501	0.06329003	0.17528086
288.0	1.09107073	0.84098637	1.88462979	1.44894642	0.06249674	0.17405717
288.2	1.09271189	0.84135543	1.88499489	1.44968746	0.06343985	0.17502404
288.4	1.09312853	0.84170698	1.88685857	1.44999232	0.06356429	0.17549051
288.6	1.09150025	0.83934929	1.88560007	1.44855951	0.06292412	0.17509499
288.8	1.09191944	0.84047356	1.88587542	1.44902362	0.06270021	0.17452831
289.0	1.09189753	0.84207926	1.887041	1.44930862	0.06275497	0.17512856
289.2	1.09163356	0.84276486	1.88687493	1.44948782	0.06354743	0.17483313
289.4	1.0914726	0.84357178	1.88709667	1.45003533	0.06399434	0.17450898
289.6	1.09186592	0.84261409	1.886957	1.44882474	0.06256022	0.1738882
289.8	1.0923077	0.84318159	1.88668056	1.4492445	0.06289833	0.17484098
290.0	1.09245146	0.84400521	1.8859448	1.44895517	0.06277372	0.17469361
290.2	1.09243	0.84339565	1.88504346	1.44766872	0.06129211	0.17400937
290.4	1.0921828	0.84342315	1.8854783	1.44799354	0.06166366	0.17435862
290.6	1.09333353	0.84509977	1.88644843	1.44895279	0.0623177	0.17494274
290.8	1.09178788	0.84432809	1.88589817	1.44776208	0.0611906	0.17341761
291.0	1.09175462	0.84479138	1.88554245	1.4479095	0.06170063	0.17291592
291.2	1.0913712	0.84370569	1.88635357	1.44841501	0.06158015	0.17350081
291.4	1.09182968	0.84482439	1.88729486	1.44983658	0.06216533	0.17502993
291.6	1.0914131	0.8439896	1.88701954	1.44904884	0.06137384	0.17424783
291.8	1.09209495	0.84332508	1.88711568	1.449277	0.06158699	0.17526168
292.0	1.09146902	0.84289299	1.88637004	1.44972132	0.06181791	0.17512207
292.2	1.09286865	0.84393082	1.88744176	1.45062001	0.0625395	0.17574455
292.4	1.09233773	0.84342452	1.8883117	1.44992645	0.06309005	0.17602373
292.6	1.09264408	0.84388777	1.88768628	1.45020062	0.06316896	0.17722655
292.8	1.09488722	0.84493851	1.89038145	1.45263992	0.06536186	0.17813397
293.0	1.09489831	0.84490274	1.89015967	1.45158943	0.06431049	0.17813497
293.2	1.09477413	0.84409884	1.89071923	1.45167011	0.06445199	0.17751139
293.4	1.09486745	0.84412476	1.88961852	1.4518017	0.06462035	0.17730817
293.6	1.09550965	0.84323881	1.89036189	1.45147841	0.06370901	0.17707895
293.8	1.09448172	0.84305494	1.89016553	1.45137287	0.0635983	0.17671717
294.0	1.09508606	0.84385199	1.89052264	1.45180155	0.06437476	0.17706842
294.2	1.09533761	0.84364979	1.89074018	1.45203934	0.0637745	0.17697426
294.4	1.09520952	0.84303518	1.89162274	1.45210508	0.06414752	0.17597019
294.6	1.09540254	0.84233778	1.89173073	1.45182243	0.06419809	0.1754062
294.8	1.09429325	0.84181532	1.89068558	1.45122561	0.0631404	0.17418227
295.0	1.09397546	0.84092348	1.89027985	1.45021433	0.06277146	0.17351377
295.2	1.09317562	0.84152974	1.88995213	1.4506187	0.06153759	0.17255298
295.4	1.09371549	0.84156374	1.89047123	1.45154752	0.06249957	0.17369095
295.6	1.09265081	0.84065858	1.88957023	1.45008511	0.06049131	0.17251868
295.8	1.09306034	0.84066397	1.88950412	1.45035244	0.06118064	0.17320708
296.0	1.09209587	0.84046745	1.88858663	1.45022208	0.06132916	0.1724986
296.2	1.09326301	0.84117743	1.89036063	1.45131159	0.06109474	0.17332502
296.4	1.09291936	0.84100831	1.88979295	1.45080122	0.06089325	0.17377103
296.6	1.0943504	0.84188058	1.88997187	1.45206878	0.06067206	0.17487199
296.8	1.09449032	0.84263276	1.89065637	1.45274141	0.06100918	0.17473662
297.0	1.0942201	0.8434936	1.89017015	1.4521567	0.06127512	0.17542839
297.2	1.09481996	0.84376166	1.89127145	1.45281075	0.06169772	0.17550511
297.4	1.09519635	0.84478335	1.8909578	1.45368091	0.06227331	0.17620364
297.6	1.09551671	0.84456035	1.89139864	1.45399071	0.06193319	0.17636016
297.8	1.06175588	0.80461312	1.81474876	1.38748161	0.04890182	0.15388486
298.0	1.10783733	0.86463976	1.92493174	1.48438197	0.06992353	0.18643962
298.2	1.13606297	0.90035037	1.99257253	1.54359032	0.08159844	0.20561791
298.4	1.14924075	0.91601514	2.02300795	1.56945976	0.08734486	0.21401817
298.6	1.14922188	0.91307083	2.01957572	1.56571381	0.08659758	0.21345393
298.8	1.13673514	0.89408039	1.98487988	1.53513143	0.07924408	0.20331117
299.0	1.11416502	0.86025742	1.925364	1.48207564	0.06779244	0.1858562
299.2	1.08283337	0.815227	1.84358361	1.4104411	0.05236196	0.16231793
		0.7590084			0.0	0.1346454
