# Supplementary material for: Protein-based tools for the detection and characterisation of Oropouche virus infection
Source: EMBO Mol Med. 2025 Aug 11;17(9):2462–82. doi: 10.1038/s44321-025-00291-7 (PMC12423313; doi:10.1038/s44321-025-00291-7)
Supplement: Supplementary file 4 — Source data Fig. 2 [file 44321_2025_291_MOESM4_ESM.zip › Figure 2/2C/OROV N competition BLI raw data/Reference subtracted baseline corrected/N plus NpG1.tsv]

Time (s)	DatabNpA2	DatabNpD2	DatabNpE2	DatabNpE3	DatabNpF2	DatabNpG1
0.0	0.0	0.0	0.0	0.0	0.0	0.0
0.2	0.01278061	0.01331087	0.0141021	0.01636716	0.00823305	0.01146363
0.4	0.0133671	0.01454365	0.01472959	0.01782565	0.00788544	0.01082995
0.6	0.01436368	0.01828445	0.01778771	0.02161307	0.00866106	0.01178869
0.8	0.01464806	0.02103918	0.02085074	0.02488692	0.00903869	0.01199266
1.0	0.01716647	0.02642055	0.02565013	0.03034558	0.00999244	0.01343534
1.2	0.01851786	0.03099551	0.03044062	0.03509744	0.01001474	0.01431624
1.4	0.02120723	0.03682561	0.03567169	0.04122511	0.01149348	0.01512595
1.6	0.02428988	0.04290308	0.04205483	0.04711717	0.01211034	0.01703381
1.8	0.02619091	0.04966642	0.04897063	0.0535449	0.01278832	0.01884057
2.0	0.03095656	0.05814079	0.05704699	0.06050289	0.01444423	0.02131881
2.2	0.03529911	0.0663932	0.06475543	0.0670159	0.01550468	0.02312421
2.4	0.04107682	0.07621478	0.07402964	0.07499712	0.01693064	0.02701825
2.6	0.04639987	0.08567642	0.08290761	0.08215801	0.01804366	0.02893901
2.8	0.05219452	0.09492228	0.09187595	0.08899334	0.01804993	0.03024944
3.0	0.05829529	0.10356027	0.10054752	0.09651978	0.0179963	0.03178221
3.2	0.06474318	0.11446611	0.11047497	0.10515368	0.0197856	0.03497349
3.4	0.07088908	0.12449116	0.12044453	0.11329168	0.02006046	0.03702366
3.6	0.07897455	0.13458676	0.13118562	0.12128546	0.02062933	0.0391607
3.8	0.08510925	0.1443485	0.14027367	0.12865869	0.02130987	0.04069389
4.0	0.09282748	0.15480395	0.14983463	0.1373905	0.02154535	0.0428203
4.2	0.09950466	0.16513579	0.15991265	0.14556314	0.021832	0.04483538
4.4	0.10687865	0.17508214	0.16865628	0.15216581	0.02135252	0.04601743
4.6	0.11433218	0.18638792	0.1808057	0.16199941	0.02269666	0.04969624
4.8	0.12133753	0.19642442	0.19002876	0.17043468	0.02276947	0.0512811
5.0	0.12923409	0.2051728	0.19992186	0.17872572	0.02237962	0.05240404
5.2	0.13546847	0.21388839	0.20897169	0.18662909	0.02226757	0.05283676
5.4	0.14323257	0.22392728	0.21817162	0.19521416	0.02295602	0.05408389
5.6	0.15023281	0.23414989	0.2298586	0.20371309	0.02349992	0.05641366
5.8	0.15744951	0.24276477	0.23936949	0.2123477	0.02372379	0.05702604
6.0	0.16656328	0.25343834	0.24971052	0.22069383	0.02550568	0.05849351
6.2	0.17498278	0.2636394	0.25995078	0.23042711	0.02708799	0.06062798
6.4	0.18168569	0.27314298	0.27011988	0.23887872	0.02683985	0.06190584
6.6	0.18848088	0.28159089	0.27886453	0.24658951	0.02679882	0.06127472
6.8	0.19668361	0.28934825	0.28873323	0.25444107	0.02645955	0.06155979
7.0	0.20459987	0.29806059	0.29868067	0.26241134	0.02697498	0.06343156
7.2	0.21198365	0.30695492	0.30999467	0.27074584	0.02775697	0.06448453
7.4	0.22047983	0.31563644	0.32020387	0.27883013	0.02836118	0.06552434
7.6	0.22790236	0.32342774	0.33000313	0.28641775	0.02845515	0.06593828
7.8	0.23561054	0.33221413	0.33958357	0.29526769	0.02926942	0.0671158
8.0	0.24328309	0.34029743	0.34922751	0.30337457	0.02986875	0.06859667
8.2	0.24992363	0.34817072	0.35887092	0.31035777	0.02887394	0.06972924
8.4	0.25778737	0.35676317	0.36832139	0.31784039	0.03024981	0.07082659
8.6	0.26494184	0.36435497	0.37812588	0.32596655	0.03030028	0.07248024
8.8	0.27112212	0.37116102	0.38588451	0.33260308	0.02913652	0.07156306
9.0	0.2785646	0.37737179	0.39498108	0.33998287	0.02934425	0.07209419
9.2	0.28643973	0.38652319	0.40452079	0.34886582	0.03010304	0.07359337
9.4	0.29310601	0.39348303	0.41250306	0.35547545	0.02981441	0.07340423
9.6	0.30071125	0.40089138	0.42322498	0.36336593	0.0304691	0.07445804
9.8	0.30799353	0.40751956	0.43149454	0.37106998	0.03151236	0.07494598
10.0	0.31479207	0.41516989	0.44040471	0.37812528	0.03215261	0.07561404
10.2	0.322079	0.42241455	0.45012162	0.3863542	0.03348903	0.0773593
10.4	0.32751303	0.4284243	0.4582593	0.39227577	0.0323931	0.07634243
10.6	0.3356886	0.43579654	0.46825591	0.40010656	0.0335108	0.0772511
10.8	0.34352641	0.44170607	0.4773719	0.40772665	0.03342224	0.07871791
11.0	0.34975314	0.44843848	0.48682771	0.41568732	0.03404339	0.07947548
11.2	0.35603166	0.45433382	0.4963018	0.42237351	0.03454571	0.07932272
11.4	0.36363599	0.46028314	0.50546907	0.42975291	0.03522825	0.07968006
11.6	0.36964146	0.46544983	0.51367337	0.43697591	0.03475253	0.08022254
11.8	0.37777642	0.47224312	0.52334071	0.44495192	0.0359644	0.08216455
12.0	0.38299782	0.47769495	0.53190308	0.45119848	0.03566234	0.08257885
12.2	0.38865295	0.48307217	0.53989878	0.45693519	0.03450314	0.08269407
12.4	0.39486524	0.48837218	0.54738888	0.46320824	0.03497712	0.08271745
12.6	0.40247921	0.49408915	0.5562267	0.47017226	0.03490554	0.08387133
12.8	0.40777869	0.49816821	0.56419199	0.4767984	0.03437866	0.08315599
13.0	0.41576637	0.50434029	0.5732119	0.48472415	0.0356572	0.08552029
13.2	0.42144516	0.5083282	0.58163559	0.49073102	0.03555022	0.0852714
13.4	0.42651835	0.51183903	0.58843081	0.49551988	0.03562486	0.08400014
13.6	0.43309353	0.51678548	0.59844587	0.50247194	0.03610141	0.08464671
13.8	0.43869426	0.5214942	0.60590105	0.50890376	0.03732946	0.08576718
14.0	0.44460258	0.52502289	0.61363017	0.51445799	0.03676094	0.08560146
14.2	0.44953572	0.53005866	0.62235243	0.52078373	0.0382183	0.08639921
14.4	0.45549964	0.53343058	0.6294036	0.52703545	0.03747697	0.08580869
14.6	0.46073871	0.53667856	0.63714838	0.53278686	0.03733175	0.08576702
14.8	0.46708249	0.53959254	0.64389216	0.5395813	0.03753382	0.08630435
15.0	0.47035091	0.54208033	0.65182665	0.5445455	0.03727779	0.08566812
15.2	0.47646815	0.54564798	0.65948022	0.5496376	0.03757901	0.08682981
15.4	0.48241253	0.54968236	0.66792371	0.55706379	0.03803843	0.08804687
15.6	0.48790949	0.55334875	0.67510263	0.56267867	0.03795826	0.08892211
15.8	0.49422997	0.55805202	0.68378564	0.56955233	0.03954171	0.09081814
16.0	0.4983443	0.56101111	0.68996912	0.57426524	0.03843085	0.09051028
16.2	0.50382562	0.56324307	0.69648512	0.57923469	0.03813262	0.09021323
16.4	0.50985082	0.5670035	0.70455226	0.58531074	0.03917621	0.09219499
16.6	0.51577043	0.57083724	0.71299513	0.59192096	0.04021263	0.09328352
16.8	0.52061313	0.57255605	0.72016692	0.59675137	0.04022218	0.09341502
17.0	0.52651913	0.57588601	0.72720939	0.6026155	0.04067988	0.09471986
17.2	0.53159327	0.57879009	0.73638971	0.60767753	0.04217265	0.0948377
17.4	0.53588058	0.58030304	0.74233781	0.6117213	0.04208811	0.09415338
17.6	0.54116541	0.58403481	0.75017684	0.61738632	0.04193425	0.09521805
17.8	0.54597681	0.58609851	0.75619365	0.62143223	0.04225814	0.09580102
18.0	0.55037338	0.58781973	0.76266824	0.62529384	0.04152969	0.09457467
18.2	0.55445854	0.58963049	0.76867334	0.62962167	0.04121345	0.09398467
18.4	0.56006526	0.59098602	0.77545628	0.63530498	0.04076574	0.09393691
18.6	0.56395626	0.59299821	0.78124308	0.63929407	0.0402378	0.09326367
18.8	0.56916295	0.59532217	0.78788992	0.64499303	0.04089633	0.09389362
19.0	0.57199554	0.59697205	0.79467469	0.64872531	0.04037261	0.09414139
19.2	0.57767708	0.59955288	0.80092455	0.65402014	0.04043635	0.09471845
19.4	0.581239	0.60059947	0.80700318	0.65859221	0.0399201	0.09402871
19.6	0.58552115	0.60272886	0.81314914	0.66291867	0.03939867	0.09479558
19.8	0.58970712	0.60450145	0.8189556	0.66787927	0.03979253	0.09445064
20.0	0.59364911	0.60627802	0.82526296	0.67228758	0.03872378	0.09378541
20.2	0.59667834	0.60702352	0.8308185	0.67671351	0.03865503	0.09245196
20.4	0.60070735	0.60940122	0.83754685	0.68170986	0.03874978	0.09493532
20.6	0.60590356	0.61157799	0.84447098	0.68695944	0.03935918	0.09512078
20.8	0.60984716	0.61130494	0.84931777	0.69046387	0.03846019	0.09434413
21.0	0.61404664	0.61405241	0.85709634	0.69607158	0.03943479	0.09580843
21.2	0.61780268	0.61585762	0.86451604	0.70020794	0.04043087	0.09646454
21.4	0.62082262	0.61642969	0.86929163	0.70417501	0.03984675	0.09671001
21.6	0.62454069	0.61884057	0.87552577	0.70844644	0.03947859	0.09657064
21.8	0.62873588	0.62011955	0.8811712	0.71123831	0.03999243	0.09777928
22.0	0.63203855	0.62242641	0.88708191	0.71505919	0.04025937	0.0976366
22.2	0.63688759	0.62436525	0.89465975	0.72100287	0.04176946	0.09904831
22.4	0.63992843	0.62644633	0.90060877	0.72547991	0.04207333	0.09959604
22.6	0.64421421	0.62801278	0.90562917	0.72940316	0.0428285	0.0999832
22.8	0.64687004	0.62922523	0.91111361	0.73293025	0.04347368	0.10065813
23.0	0.65047563	0.63098086	0.91803859	0.73706445	0.04403963	0.10136061
23.2	0.65443728	0.63138923	0.92302813	0.74082928	0.04386559	0.10187189
23.4	0.65741935	0.63310075	0.92846239	0.74508172	0.04419779	0.10276635
23.6	0.66086148	0.63501101	0.93473076	0.74925986	0.045258	0.10439782
23.8	0.66448785	0.63529944	0.94074029	0.75330052	0.04527458	0.10292765
24.0	0.6677384	0.63594514	0.94544964	0.75665879	0.04413313	0.10264287
24.2	0.67010159	0.63619344	0.95008343	0.75996477	0.04439649	0.10325052
24.4	0.67478579	0.63668394	0.95573601	0.76270149	0.0443826	0.1046863
24.6	0.67826122	0.63796456	0.96166564	0.76749466	0.04449885	0.10480889
24.8	0.68092258	0.63710928	0.96661934	0.77061614	0.04380008	0.10414851
25.0	0.68310144	0.63816272	0.97256181	0.77421041	0.04396245	0.10531293
25.2	0.68497099	0.6384988	0.97664129	0.7767839	0.04340824	0.10427995
25.4	0.68716467	0.63844588	0.98117782	0.77969745	0.04225235	0.10339389
25.6	0.68977873	0.63943229	0.98588527	0.7824955	0.04168939	0.10343668
25.8	0.69309861	0.64157322	0.99196357	0.78545851	0.04326664	0.10464849
26.0	0.69530064	0.64195123	0.99705761	0.78909072	0.0435464	0.10307058
26.2	0.69829755	0.64311948	1.0021263	0.79256188	0.04428958	0.10408964
26.4	0.69938503	0.64340641	1.00608003	0.79475404	0.04370533	0.10353601
26.6	0.70319222	0.64489667	1.0117359	0.79842736	0.04535225	0.10428962
26.8	0.70400466	0.64510715	1.01598831	0.80017267	0.04511048	0.10463145
27.0	0.70811545	0.64758901	1.02315567	0.80550497	0.04712812	0.10633064
27.2	0.71059897	0.64840627	1.02711263	0.80822607	0.04682794	0.10597706
27.4	0.71326883	0.64950194	1.03201916	0.81120169	0.04647906	0.10635641
27.6	0.71636372	0.65117793	1.03717117	0.81498226	0.04790277	0.10734987
27.8	0.71923113	0.65088	1.04096725	0.81773719	0.04726549	0.10590205
28.0	0.72105474	0.65149092	1.04373303	0.81921605	0.04669308	0.10630136
28.2	0.72357796	0.65343885	1.04842572	0.82338711	0.0480131	0.10796485
28.4	0.72627978	0.65338652	1.05237449	0.82506303	0.04736494	0.10647447
28.6	0.72831764	0.65519933	1.05667786	0.82945044	0.04812019	0.10771311
28.8	0.73017362	0.65425193	1.06064255	0.83149501	0.04699545	0.10685717
29.0	0.73188425	0.65496339	1.06377244	0.83362438	0.0471984	0.10704827
29.2	0.73450844	0.65622061	1.06883592	0.83666494	0.04768447	0.10751664
29.4	0.73556322	0.65515886	1.07230722	0.83843696	0.04643255	0.10662008
29.6	0.73767012	0.65618172	1.07782484	0.84161328	0.04729645	0.1077932
29.8	0.73945475	0.65672499	1.08264759	0.84391442	0.04825458	0.10689955
30.0	0.74097475	0.65675389	1.08614287	0.84650195	0.04805168	0.10727204
30.2	0.74255936	0.65768022	1.09048673	0.84849166	0.04834381	0.10809757
30.4	0.74371566	0.65744928	1.09523715	0.85048709	0.0478442	0.10724101
30.6	0.74666549	0.65886711	1.09933374	0.85357513	0.04892218	0.10796958
30.8	0.74861558	0.660216	1.10439107	0.8566215	0.04943884	0.10961655
31.0	0.75072766	0.6610968	1.10844745	0.86015483	0.04966767	0.1099306
31.2	0.75178242	0.66089332	1.11087551	0.86152654	0.04777109	0.10865074
31.4	0.75337117	0.66064488	1.11438054	0.86270202	0.04779781	0.10931823
31.6	0.75461485	0.66185131	1.11813177	0.86635452	0.04829199	0.10946878
31.8	0.75563017	0.66061468	1.12028013	0.86758886	0.04713204	0.10778086
32.0	0.75709086	0.66261073	1.12384935	0.87018203	0.04748963	0.10894603
32.2	0.75779962	0.66259131	1.12660903	0.87155828	0.04684299	0.1079892
32.4	0.76048965	0.66228171	1.13002822	0.87349253	0.04629027	0.10806887
32.6	0.76104206	0.6624592	1.13306611	0.8756242	0.04686504	0.10873604
32.8	0.76263435	0.66259712	1.13649633	0.87760438	0.04572235	0.10857778
33.0	0.76406665	0.66371338	1.14047282	0.88035282	0.0470673	0.10894387
33.2	0.76596402	0.6642037	1.14493925	0.88290436	0.04724441	0.11006126
33.4	0.76658436	0.66338423	1.14726908	0.88454945	0.04665507	0.10882027
33.6	0.76850185	0.66479161	1.15196754	0.88801969	0.04808915	0.11050841
33.8	0.76955709	0.66576737	1.15563701	0.89015351	0.04773069	0.11021355
34.0	0.7715194	0.66684738	1.15950624	0.89307887	0.0483965	0.11131121
34.2	0.77313167	0.66791081	1.16352492	0.89495327	0.0488677	0.11173572
34.4	0.77515881	0.66913351	1.16721791	0.89765257	0.04960774	0.11181867
34.6	0.77776056	0.67067185	1.17197102	0.90067203	0.05142586	0.11445111
34.8	0.77893787	0.67176389	1.17599562	0.90262847	0.05229846	0.11562245
35.0	0.77982651	0.6713952	1.17853728	0.90427716	0.05175859	0.11534473
35.2	0.78154757	0.67291514	1.18249147	0.90645103	0.05203553	0.11560954
35.4	0.78249957	0.67248191	1.18614812	0.90725529	0.05164251	0.1153971
35.6	0.78412528	0.67411634	1.1891628	0.91080775	0.05242835	0.11547997
35.8	0.78524151	0.67374127	1.19150135	0.9117399	0.05263461	0.11553935
36.0	0.78673591	0.6750129	1.19547578	0.91295503	0.05333054	0.11642206
36.2	0.78821158	0.67447243	1.19776921	0.91425147	0.05300422	0.11615698
36.4	0.78944162	0.67424478	1.19998282	0.9153003	0.05281796	0.11604142
36.6	0.78912861	0.67443009	1.20213384	0.91664644	0.05313768	0.11525122
36.8	0.7909698	0.67469147	1.20413477	0.91836801	0.0526492	0.1156255
37.0	0.79124861	0.67439728	1.20674104	0.91999037	0.0529154	0.11476328
37.2	0.79288976	0.67375866	1.20827839	0.92139732	0.05262834	0.11590721
37.4	0.79227504	0.67307328	1.2098074	0.92285609	0.05129176	0.11484298
37.6	0.79345586	0.67396698	1.21292622	0.92515275	0.05139504	0.11552795
37.8	0.79418056	0.67393145	1.21457383	0.92660803	0.05061007	0.11521387
38.0	0.79544859	0.67402372	1.2182164	0.92872742	0.05145526	0.11557133
38.2	0.79704234	0.67470697	1.22063127	0.930693	0.05177051	0.1161451
38.4	0.79813848	0.67451751	1.2233781	0.93278195	0.05224861	0.11612443
38.6	0.79923839	0.67518621	1.22728173	0.93447106	0.05315765	0.117926
38.8	0.79984992	0.67616447	1.23035174	0.93677783	0.05333168	0.11762503
39.0	0.80124039	0.67695241	1.23307337	0.93849351	0.05325363	0.11783864
39.2	0.80274786	0.67809138	1.23598603	0.94088025	0.05370136	0.11836688
39.4	0.80136187	0.676142	1.23693326	0.94015066	0.05217946	0.1168894
39.6	0.80356455	0.67850136	1.2404384	0.94291091	0.0547628	0.11857856
39.8	0.80402455	0.6790645	1.24399444	0.9442159	0.05440454	0.11822275
40.0	0.804745	0.67852443	1.24610747	0.94454153	0.05405508	0.11773977
40.2	0.80635719	0.67936909	1.24887695	0.94639164	0.0545467	0.11848193
40.4	0.80517596	0.67874508	1.24978163	0.94644519	0.05383334	0.11718442
40.6	0.80611381	0.68036816	1.2522581	0.9487262	0.05506841	0.11781216
40.8	0.80716984	0.68077837	1.25356596	0.94934504	0.05469099	0.11806555
41.0	0.80779646	0.68116737	1.25664304	0.9503161	0.05477293	0.11828416
41.2	0.80871633	0.68231048	1.25892065	0.95293687	0.05485202	0.11943007
41.4	0.80946284	0.6832197	1.26082923	0.95458641	0.05451554	0.11976072
41.6	0.81194696	0.68407258	1.26403778	0.95659646	0.05552914	0.12028661
41.8	0.81194574	0.68421048	1.2649202	0.95712533	0.05468527	0.12083116
42.0	0.8129815	0.68489596	1.2683924	0.95940782	0.0559058	0.12098467
42.2	0.81386411	0.68453258	1.26939311	0.96052986	0.05508077	0.12113496
42.4	0.81497183	0.68552064	1.2718976	0.9625982	0.05621525	0.12182206
42.6	0.81630924	0.68656181	1.27522888	0.96428111	0.05681706	0.12306732
42.8	0.81673442	0.68743857	1.27684716	0.96548488	0.05610234	0.12300826
43.0	0.81709234	0.68732808	1.27863609	0.96646612	0.05654409	0.12286605
43.2	0.81701282	0.687127	1.27919611	0.96716431	0.0557357	0.12201171
43.4	0.8169807	0.68639604	1.28166166	0.9673522	0.0557545	0.12144545
43.6	0.81942232	0.68844094	1.28630683	0.97071057	0.0577601	0.1227097
43.8	0.81861125	0.6880926	1.28670855	0.97139131	0.05614951	0.12133936
44.0	0.81923654	0.68636925	1.28902112	0.9718849	0.05637659	0.12123043
44.2	0.82010581	0.68717117	1.29147763	0.97345089	0.0568825	0.12223831
44.4	0.82035005	0.68770398	1.29206906	0.97423096	0.05717886	0.12158606
44.6	0.82117872	0.68879331	1.29413982	0.97514549	0.05789833	0.12263162
44.8	0.82213066	0.6886557	1.29592379	0.97651962	0.05686869	0.12249625
45.0	0.82221071	0.68864996	1.29870926	0.97771131	0.05736525	0.12333895
45.2	0.82338278	0.69004482	1.30087638	0.97980589	0.0579366	0.12363375
45.4	0.82335239	0.68902517	1.30217622	0.97991707	0.05737545	0.12379416
45.6	0.82521145	0.69049523	1.30513162	0.98162458	0.05798777	0.12415419
45.8	0.82404682	0.68962256	1.3043118	0.98084554	0.05612101	0.12354765
46.0	0.82478326	0.68949055	1.30741624	0.98327666	0.05780484	0.12432309
46.2	0.82515239	0.68868563	1.3080537	0.9831183	0.05624502	0.1244245
46.4	0.82713783	0.69001405	1.31086973	0.9850696	0.05771637	0.12474213
46.6	0.82729165	0.68959086	1.31247987	0.9859549	0.05660699	0.12453873
46.8	0.82736508	0.68926263	1.31321506	0.98637864	0.05630512	0.12491527
47.0	0.82861422	0.69007966	1.3161389	0.98839089	0.05736189	0.12575355
47.2	0.82903841	0.69066072	1.31698399	0.98919259	0.05685078	0.12577811
47.4	0.82980824	0.69032954	1.3204215	0.99070069	0.05750415	0.12612815
47.6	0.82910893	0.68960521	1.31998203	0.99117772	0.05652961	0.1254825
47.8	0.82926528	0.68884421	1.32084366	0.99130758	0.05576905	0.12489284
48.0	0.82988396	0.68832904	1.32373601	0.99205685	0.05621836	0.12541301
48.2	0.83043859	0.68886582	1.32394355	0.99236436	0.05543422	0.12580983
48.4	0.83101324	0.6897881	1.32519495	0.99339613	0.05585354	0.12544514
48.6	0.83107386	0.6903163	1.32662955	0.99459311	0.05593174	0.12630407
48.8	0.83104719	0.68971169	1.32770776	0.99552026	0.05547007	0.12603627
49.0	0.831921	0.69105038	1.32977611	0.99684937	0.05619711	0.12573876
49.2	0.83398441	0.69255452	1.33265989	0.99830819	0.056649	0.1259055
49.4	0.83318674	0.69169967	1.33274586	0.99842719	0.05600941	0.12493214
49.6	0.8348017	0.69238026	1.33502135	1.00042999	0.05618658	0.12524211
49.8	0.83495485	0.69157731	1.33506783	1.00074728	0.05638042	0.12488454
50.0	0.83639127	0.69246373	1.3385222	1.00270357	0.05798368	0.12654899
50.2	0.8376182	0.69296313	1.33950868	1.00350319	0.05767818	0.126778
50.4	0.83909298	0.69391327	1.34303215	1.00520034	0.05887787	0.12683606
50.6	0.83940397	0.6948975	1.34406494	1.00697352	0.05904778	0.12794583
50.8	0.84109678	0.69588831	1.34714123	1.00874648	0.06046727	0.1298653
51.0	0.84194764	0.69729296	1.35000009	1.00997684	0.06106251	0.13076931
51.2	0.8410383	0.69689341	1.35072897	1.0107347	0.06064417	0.12985459
51.4	0.84078386	0.69584758	1.35152929	1.01043284	0.06051398	0.12970165
51.6	0.84218905	0.69618406	1.35233812	1.01158672	0.06153574	0.13055112
51.8	0.84293106	0.69644518	1.35489269	1.01229295	0.06120784	0.13147957
52.0	0.84295526	0.69719764	1.35587663	1.01293532	0.06170271	0.13107387
52.2	0.84324872	0.69677269	1.35603568	1.01266832	0.06172249	0.13193917
52.4	0.84314676	0.69664169	1.35717106	1.01378929	0.06124998	0.13138412
52.6	0.84417426	0.69698328	1.35779344	1.01446126	0.0613158	0.13148407
52.8	0.84393815	0.69681434	1.35938712	1.01591256	0.06130709	0.13132855
53.0	0.84476098	0.69773987	1.36037794	1.01669548	0.06151158	0.13007268
53.2	0.84499163	0.69714295	1.3615607	1.0170877	0.06141095	0.13020363
53.4	0.8434846	0.69636617	1.36066216	1.01686548	0.06038629	0.1288991
53.6	0.84521825	0.69728224	1.362626	1.01859075	0.06129807	0.12998989
53.8	0.84629445	0.69853107	1.36243211	1.01847086	0.06140269	0.1297452
54.0	0.84666827	0.6986243	1.36525917	1.01991381	0.06214119	0.13109494
54.2	0.84633572	0.69822594	1.36460576	1.02075765	0.06045477	0.12976652
54.4	0.84756962	0.70022362	1.36717786	1.02239487	0.06146475	0.13061336
54.6	0.84701818	0.70049647	1.36755088	1.02321888	0.06107459	0.1303815
54.8	0.84836655	0.70135544	1.36991019	1.02472845	0.06163125	0.13058118
55.0	0.84770106	0.70039718	1.36965615	1.02411756	0.06043122	0.13058532
55.2	0.84817966	0.70151771	1.37122767	1.0262362	0.06111625	0.13098115
55.4	0.84898493	0.70207687	1.37273468	1.02612622	0.06209009	0.13229829
55.6	0.84988164	0.70187985	1.37358613	1.02663988	0.06177084	0.13234919
55.8	0.85004426	0.70203007	1.37562529	1.02684594	0.06045225	0.13259188
56.0	0.84988638	0.7019183	1.37600518	1.02739031	0.0611869	0.13183009
56.2	0.85053492	0.70054284	1.37685543	1.02724535	0.06052998	0.13271048
56.4	0.85195107	0.70148248	1.37934778	1.02990232	0.06090911	0.1320271
56.6	0.85131573	0.70099796	1.38056001	1.02946962	0.06131741	0.13202155
56.8	0.85070107	0.70080119	1.38283164	1.03023979	0.06134001	0.13291679
57.0	0.85060994	0.70033845	1.38260882	1.02972093	0.060835	0.13202288
57.2	0.85074029	0.70047079	1.38338208	1.03044111	0.06143892	0.13205069
57.4	0.85069896	0.70099226	1.38419119	1.03161281	0.06117616	0.13217128
57.6	0.85236151	0.70165069	1.3857556	1.03286697	0.06238363	0.13290834
57.8	0.85272235	0.70268585	1.38754329	1.03373382	0.062656	0.13260086
58.0	0.85245934	0.70169302	1.38832086	1.03564413	0.06306304	0.13262558
58.2	0.85293803	0.70254097	1.38800322	1.03649617	0.06232543	0.13224201
58.4	0.85425842	0.70468868	1.39090072	1.03786417	0.06436005	0.13401893
58.6	0.85269059	0.70399618	1.39050171	1.03721778	0.06296798	0.13252563
58.8	0.85460948	0.7059003	1.39231858	1.0395607	0.06469306	0.13434681
59.0	0.85508598	0.70568015	1.3932762	1.03941413	0.06499982	0.13546197
59.2	0.85526475	0.70697104	1.39511174	1.04084301	0.06587108	0.13530096
59.4	0.85541575	0.7064496	1.39555954	1.04041705	0.06548037	0.13524452
59.6	0.85456417	0.70454135	1.39596083	1.0400488	0.06386737	0.13471681
59.8	0.85445379	0.705463	1.39741907	1.03977619	0.06352263	0.13454216
60.0	0.85519791	0.70469239	1.39719546	1.04027618	0.06343477	0.13513924
60.2	0.85546234	0.703344	1.39829647	1.04000991	0.06241658	0.1342942
60.4	0.85505377	0.703863	1.39963749	1.04106062	0.06318793	0.13427398
60.6	0.85394696	0.70252087	1.39993047	1.03981247	0.06179594	0.13435455
60.8	0.85486958	0.70285434	1.40057532	1.04102122	0.06187087	0.13499105
61.0	0.85706678	0.70399426	1.40144648	1.04241974	0.06291631	0.13605193
61.2	0.85746492	0.70386785	1.40243545	1.04437598	0.06301985	0.13673609
61.4	0.85831885	0.7038867	1.40495799	1.04624575	0.06349722	0.13674351
61.6	0.85938405	0.70545318	1.40622892	1.04759888	0.06442029	0.13749791
61.8	0.86011992	0.70637936	1.4071259	1.04839328	0.06500286	0.13735025
62.0	0.86051137	0.70663223	1.40795815	1.04986125	0.06595157	0.13839041
62.2	0.86136002	0.70753317	1.40871236	1.05089521	0.06628707	0.13940609
62.4	0.86207217	0.7084646	1.41083701	1.05136767	0.06697463	0.13980881
62.6	0.86155876	0.7083291	1.41037307	1.05212041	0.06684076	0.13980409
62.8	0.86333211	0.70919898	1.41203858	1.05439418	0.06910004	0.14119057
63.0	0.86402461	0.70974892	1.41328199	1.05448477	0.06928662	0.14147025
63.2	0.86257428	0.70857062	1.41378248	1.05407859	0.06825299	0.14004902
63.4	0.86300364	0.7086392	1.41549781	1.05480487	0.06866025	0.14048829
63.6	0.86184353	0.70806071	1.41538691	1.05337272	0.06760983	0.13902668
63.8	0.86232545	0.70983929	1.41660212	1.05400575	0.06811926	0.13943754
64.0	0.86328724	0.70884752	1.41723036	1.05488234	0.06758956	0.13948696
64.2	0.86288852	0.70883773	1.41866158	1.05465785	0.06845692	0.13960111
64.4	0.86409857	0.71016214	1.42008064	1.05627744	0.06969768	0.14079225
64.6	0.86497932	0.71014958	1.42113501	1.05591622	0.06891168	0.14058486
64.8	0.86570103	0.71085209	1.42243865	1.05721898	0.07017731	0.14162709
65.0	0.86672344	0.71115451	1.42434858	1.0590399	0.07101872	0.14291954
65.2	0.86654833	0.71091733	1.42504133	1.05968575	0.07024672	0.14268907
65.4	0.86728253	0.71150285	1.42654709	1.0609163	0.07104822	0.14273915
65.6	0.86760934	0.71214447	1.42620299	1.06108576	0.07064394	0.14258713
65.8	0.8674589	0.71067197	1.42650345	1.06122504	0.07064683	0.14189566
66.0	0.86635184	0.7102501	1.42653017	1.06168502	0.0706224	0.1424822
66.2	0.86590243	0.71031669	1.42580593	1.06213318	0.06982356	0.14181318
66.4	0.86608565	0.70992399	1.42693406	1.06208343	0.0698419	0.14181173
66.6	0.86426797	0.70848155	1.42483543	1.06136142	0.06829261	0.1403107
66.8	0.86491298	0.70880578	1.42609397	1.06272836	0.06882151	0.14100966
67.0	0.86464732	0.70816585	1.42680811	1.0619121	0.06810871	0.14033342
67.2	0.86427224	0.7069666	1.42743408	1.06147893	0.06747146	0.13903081
67.4	0.86490376	0.7078651	1.42791426	1.06333406	0.06795637	0.13939909
67.6	0.86382921	0.70713018	1.42678749	1.06218562	0.06653068	0.13797396
67.8	0.86610988	0.70746963	1.4285117	1.0639243	0.06753579	0.13957993
68.0	0.86631315	0.70750346	1.42955064	1.06432874	0.06723764	0.1397038
68.2	0.86728416	0.70806943	1.43070142	1.0645882	0.06869247	0.14086594
68.4	0.86812224	0.70852703	1.43229356	1.06533951	0.06834543	0.14025588
68.6	0.8690304	0.71016472	1.43479326	1.06595471	0.06946766	0.14134713
68.8	0.86971196	0.71065285	1.43580654	1.06756062	0.06993211	0.14294119
69.0	0.87054179	0.71087604	1.43666451	1.06818515	0.07014167	0.1427567
69.2	0.87192555	0.71180844	1.43845314	1.06884614	0.0701544	0.14292617
69.4	0.87219982	0.71249522	1.43890155	1.06921982	0.07020909	0.14342868
69.6	0.87256566	0.71345755	1.43972393	1.06966822	0.0710185	0.14319089
69.8	0.87194627	0.7136325	1.44011142	1.07027113	0.07054424	0.14350259
70.0	0.87114338	0.71417378	1.44076765	1.07076556	0.07052344	0.14445029
70.2	0.87137562	0.71593931	1.4417781	1.07154101	0.07023291	0.14427696
70.4	0.87200488	0.71568027	1.44276596	1.07173849	0.07082676	0.14466259
70.6	0.87099448	0.71513759	1.44208651	1.07150683	0.06957621	0.14416469
70.8	0.8728295	0.71556119	1.44468175	1.07318229	0.07159593	0.14578137
71.0	0.87167801	0.71449839	1.44458317	1.07245911	0.07078937	0.14425522
71.2	0.8728535	0.7149288	1.44576126	1.07358945	0.07109901	0.1451998
71.4	0.87145513	0.71376383	1.44496937	1.07377822	0.06993853	0.14424584
71.6	0.87235093	0.71447598	1.44593827	1.07471039	0.07046636	0.14444443
71.8	0.87337615	0.71458096	1.44660264	1.07557218	0.07119636	0.14550573
72.0	0.87237564	0.71404204	1.44821083	1.07629985	0.07082323	0.14534976
72.2	0.87249639	0.71400483	1.44795395	1.07560126	0.07110195	0.14466363
72.4	0.87388315	0.71464862	1.44979675	1.07661469	0.07188815	0.14531868
72.6	0.87442769	0.71538147	1.45036582	1.07694467	0.07297112	0.14645254
72.8	0.87403242	0.71436742	1.44924565	1.07645636	0.07153744	0.14474587
73.0	0.87462596	0.71484505	1.45006995	1.07663176	0.07177934	0.1451019
73.2	0.87489592	0.71519915	1.45075529	1.07725214	0.07252901	0.14534828
73.4	0.87490409	0.71598769	1.45012378	1.07726991	0.07289642	0.14614679
73.6	0.87554428	0.71599724	1.45141908	1.07798708	0.0730993	0.14565675
73.8	0.87565753	0.71571714	1.45159783	1.07847449	0.07274707	0.14617737
74.0	0.87540923	0.71507394	1.4525445	1.07889345	0.07314185	0.14655189
74.2	0.87618202	0.71619971	1.45312808	1.07958766	0.07298079	0.14679494
74.4	0.87651426	0.71550839	1.45370141	1.07962481	0.07350818	0.14629317
74.6	0.87735458	0.71549579	1.45536345	1.08066385	0.07350928	0.14683497
74.8	0.87793189	0.71579039	1.45641971	1.08157272	0.07427753	0.14752531
75.0	0.87816918	0.71712567	1.45833536	1.08195564	0.07462945	0.14825899
75.2	0.87782044	0.71682425	1.45828985	1.08219311	0.07355468	0.14815838
75.4	0.87760812	0.71675832	1.45781891	1.08213901	0.07351089	0.14740348
75.6	0.87889707	0.71864727	1.45952302	1.08327437	0.07436472	0.14911265
75.8	0.87906895	0.71790731	1.45965486	1.0834929	0.07387221	0.14958609
76.0	0.87879734	0.71751661	1.46049672	1.08421334	0.0738325	0.14900168
76.2	0.87946724	0.71917464	1.46084928	1.08461159	0.07445969	0.1493715
76.4	0.87937354	0.71835279	1.46129192	1.08424495	0.07443808	0.14965225
76.6	0.87903026	0.7182426	1.46110296	1.08390143	0.07423619	0.1499747
76.8	0.87958165	0.71986437	1.46135033	1.08468191	0.0741891	0.15026674
77.0	0.87940376	0.71997262	1.46188495	1.08498829	0.07482987	0.15148246
77.2	0.87978335	0.71966334	1.46259917	1.08540019	0.07494648	0.15050375
77.4	0.88002882	0.71986242	1.46281324	1.0853943	0.07474184	0.1508104
77.6	0.88021767	0.71927165	1.46368611	1.08558658	0.07449929	0.15013218
77.8	0.88001929	0.71943462	1.46424533	1.08633951	0.07453558	0.1510223
78.0	0.88028386	0.71897065	1.46491439	1.08719745	0.07483621	0.15125994
78.2	0.88069381	0.71922733	1.46589788	1.08780905	0.07385027	0.1504793
78.4	0.88155799	0.72040188	1.46656372	1.08825446	0.07490606	0.15081157
78.6	0.88169476	0.72096383	1.46852907	1.08996985	0.07559453	0.1517161
78.8	0.88155604	0.72154668	1.4688549	1.09006204	0.07489764	0.1515571
79.0	0.88241684	0.72201203	1.47036488	1.09030169	0.07600867	0.15229094
79.2	0.88090541	0.72142818	1.46909515	1.09012321	0.07498217	0.15068307
79.4	0.8825966	0.72145961	1.46982315	1.09051094	0.07593332	0.15162346
79.6	0.88262843	0.72174427	1.47114659	1.09074545	0.07576064	0.15131559
79.8	0.88354104	0.72175274	1.47159944	1.09183775	0.0760895	0.15144815
80.0	0.88211195	0.72159681	1.47111194	1.09180208	0.07579495	0.15104805
80.2	0.88217253	0.72066659	1.47193186	1.09124755	0.07523183	0.15112212
80.4	0.88188591	0.71962817	1.47176393	1.09107611	0.07552934	0.1513465
80.6	0.88210473	0.72058246	1.47150285	1.0924768	0.07575632	0.15201215
80.8	0.88348174	0.72270723	1.47333706	1.0934825	0.07693444	0.15279542
81.0	0.88248763	0.72141258	1.47321626	1.09248268	0.07622781	0.15213529
81.2	0.88356629	0.72214282	1.47451837	1.09369377	0.07599072	0.15292626
81.4	0.88383472	0.72159449	1.47349828	1.09289845	0.0761708	0.15275092
81.6	0.88425057	0.72205816	1.47505029	1.09365463	0.07685914	0.15333657
81.8	0.88526769	0.72339188	1.47555745	1.09467388	0.07627259	0.15456495
82.0	0.88536899	0.72387417	1.47571524	1.09503575	0.0765352	0.15402409
82.2	0.8855408	0.72418528	1.47540049	1.09558866	0.07576273	0.15337415
82.4	0.88607582	0.72483636	1.47609708	1.09610033	0.07683137	0.15418614
82.6	0.88600641	0.72409408	1.47719688	1.09706585	0.07611158	0.15332771
82.8	0.88678782	0.72420862	1.47695092	1.09658878	0.07597219	0.15325005
83.0	0.88711863	0.72551633	1.4784954	1.09788878	0.07761223	0.15509604
83.2	0.88629096	0.72515685	1.47784992	1.09814015	0.07663344	0.15435642
83.4	0.88700467	0.72467112	1.47836895	1.0979889	0.07651172	0.15435857
83.6	0.88632685	0.72519245	1.4794701	1.09809932	0.0767288	0.15400195
83.8	0.88688892	0.72550938	1.47926127	1.09895876	0.07637184	0.15462264
84.0	0.8859438	0.72521003	1.47939653	1.09877264	0.07591968	0.15388414
84.2	0.88510812	0.72370723	1.4794547	1.09797145	0.0749328	0.15291574
84.4	0.88503665	0.72368773	1.47971325	1.09889164	0.07577326	0.1529058
84.6	0.8852174	0.72492008	1.47966367	1.09927565	0.07600232	0.1531406
84.8	0.88535929	0.72543352	1.48052066	1.09854038	0.07618089	0.1532909
85.0	0.88455783	0.72445193	1.48029879	1.09864628	0.07571386	0.15293756
85.2	0.88503267	0.72483882	1.48147628	1.09901557	0.0759218	0.15401411
85.4	0.88462182	0.72492553	1.48077037	1.09816164	0.07572879	0.15273943
85.6	0.88494907	0.72595216	1.48263339	1.09930476	0.07636919	0.15329104
85.8	0.8855546	0.72643832	1.48229312	1.09964131	0.07691573	0.15277774
86.0	0.88540866	0.72644235	1.48244818	1.1002766	0.07729021	0.15272909
86.2	0.88736843	0.72593591	1.48334052	1.10133567	0.07789452	0.15339319
86.4	0.88809975	0.72611708	1.48446685	1.10182787	0.07817107	0.15354748
86.6	0.88857998	0.72570719	1.48417677	1.10204548	0.0777506	0.15428087
86.8	0.88812163	0.7250601	1.48518836	1.10159698	0.07878324	0.15464806
87.0	0.88933355	0.72721247	1.48701302	1.10353611	0.0797126	0.15676446
87.2	0.88917235	0.72538585	1.48676359	1.1029718	0.07883061	0.15583161
87.4	0.88992246	0.72525147	1.48786411	1.10352545	0.0792162	0.15650364
87.6	0.89014292	0.72550935	1.48934886	1.10435905	0.08009064	0.15653151
87.8	0.89108962	0.72584105	1.48894111	1.10457521	0.07902642	0.15612136
88.0	0.89039052	0.72488944	1.48897388	1.10393996	0.07886776	0.15537408
88.2	0.88989093	0.72457414	1.48941732	1.10406512	0.0786467	0.15582317
88.4	0.89026838	0.72455503	1.48970233	1.10475034	0.07878708	0.1559611
88.6	0.88969542	0.72507586	1.48955388	1.10406097	0.07861775	0.15595159
88.8	0.88942662	0.72479633	1.48939451	1.1043845	0.07869224	0.15630295
89.0	0.88954431	0.72488073	1.49081912	1.10512409	0.07878749	0.15664692
89.2	0.88938295	0.72506622	1.4904625	1.10437919	0.07912388	0.15670036
89.4	0.88866388	0.72495986	1.49045789	1.10477635	0.07838664	0.15580217
89.6	0.89057651	0.72629045	1.4913137	1.10606382	0.08059465	0.15653838
89.8	0.89021603	0.72605338	1.49158272	1.10584152	0.08053881	0.15715186
90.0	0.89090671	0.72601842	1.49105098	1.10675703	0.08012736	0.15763367
90.2	0.89090455	0.72517974	1.4899134	1.1059767	0.07970187	0.15743257
90.4	0.89124717	0.72553843	1.49051085	1.10684974	0.08011848	0.15750078
90.6	0.89071888	0.72421812	1.49001756	1.10611531	0.07976686	0.15796225
90.8	0.89165596	0.72455186	1.49242327	1.10651629	0.08081342	0.15795722
91.0	0.89389025	0.72699871	1.49352045	1.10853681	0.08153926	0.15933687
91.2	0.89275702	0.72598703	1.49418658	1.10854473	0.08051916	0.15897938
91.4	0.89382568	0.7262161	1.49491207	1.10983863	0.08120182	0.15906786
91.6	0.89396825	0.7275802	1.49660494	1.10979078	0.08181773	0.15909142
91.8	0.89490039	0.72832206	1.49658606	1.10992581	0.08184555	0.16010868
92.0	0.89432776	0.72841076	1.49795706	1.11125182	0.08244247	0.1597195
92.2	0.89511841	0.72972749	1.49978286	1.11177499	0.08275155	0.16092156
92.4	0.89446176	0.72971358	1.49975745	1.11206141	0.08284038	0.16109423
92.6	0.89479359	0.73025695	1.50087419	1.11214946	0.0831892	0.16190458
92.8	0.8956659	0.73047512	1.50240471	1.1136793	0.08397049	0.16300928
93.0	0.89546456	0.73045096	1.50307422	1.1138773	0.08316462	0.16299624
93.2	0.8952197	0.72983963	1.5027396	1.11380539	0.0830838	0.16207142
93.4	0.89584273	0.73049653	1.50418266	1.11410305	0.08336746	0.1626534
93.6	0.89649292	0.73166959	1.50411302	1.11510069	0.08506532	0.16300913
93.8	0.89602676	0.73044257	1.50403147	1.11475321	0.08385924	0.16337577
94.0	0.89638186	0.72969442	1.50258318	1.11448504	0.08315628	0.16259702
94.2	0.89558234	0.72937738	1.50206872	1.11442971	0.08343734	0.16212901
94.4	0.89710758	0.73070844	1.50368644	1.11571329	0.08371764	0.1628484
94.6	0.89641705	0.72946829	1.50292767	1.11480655	0.08284552	0.16162885
94.8	0.89806894	0.73075529	1.50447053	1.11589579	0.08343409	0.1628262
95.0	0.89799969	0.73147019	1.50391875	1.11709142	0.08322316	0.16314302
95.2	0.89583319	0.73032218	1.50280466	1.11554209	0.08179703	0.16154981
95.4	0.89645271	0.72944848	1.50287549	1.11653988	0.08262758	0.16120066
95.6	0.89715045	0.73038457	1.50297346	1.11595199	0.08317931	0.16219404
95.8	0.8957467	0.72991467	1.50165213	1.11558831	0.08197442	0.1606716
96.0	0.89455844	0.72932665	1.5025259	1.11616755	0.08186624	0.16075944
96.2	0.89451841	0.72902319	1.50219485	1.11514242	0.08171656	0.16110432
96.4	0.8939814	0.72951523	1.50275143	1.11587374	0.08176851	0.16180931
96.6	0.8949223	0.7301761	1.50343176	1.11559939	0.08177247	0.16204655
96.8	0.8946733	0.73040335	1.50385353	1.11645762	0.08229666	0.16255563
97.0	0.89488359	0.73047606	1.50384771	1.11643803	0.08235826	0.16272657
97.2	0.89454606	0.73008712	1.50449644	1.11635338	0.08267988	0.16189941
97.4	0.8959333	0.73082428	1.50608689	1.11695416	0.08403413	0.16320492
97.6	0.89619201	0.73136838	1.50683518	1.1182476	0.08371055	0.16306965
97.8	0.8960066	0.73054655	1.50766159	1.11759691	0.08342422	0.1632957
98.0	0.89626248	0.73131976	1.50794801	1.11745119	0.08344952	0.16228478
98.2	0.89667925	0.73143098	1.50834055	1.11788042	0.08401317	0.16208229
98.4	0.89736942	0.73235924	1.5104595	1.11863856	0.08377282	0.16338095
98.6	0.89696867	0.73062823	1.51024566	1.11817952	0.08413872	0.16213427
98.8	0.89783016	0.73097238	1.5104803	1.11904252	0.08385002	0.16340368
99.0	0.89813321	0.73158687	1.51190366	1.11986711	0.08466559	0.16381543
99.2	0.89797791	0.73028765	1.51160819	1.11883541	0.08426936	0.16278133
99.4	0.8984348	0.73047221	1.5126667	1.12074384	0.08452144	0.16297804
99.6	0.89816471	0.72998652	1.51106167	1.11896416	0.08379266	0.16282135
99.8	0.89739101	0.73042085	1.51147349	1.11938332	0.08273634	0.16211567
100.0	0.89744418	0.72949819	1.51216275	1.1191112	0.08336122	0.16366023
100.2	0.89782384	0.72929804	1.51169235	1.11849462	0.08344474	0.16244324
100.4	0.89838329	0.73089393	1.51233982	1.11954597	0.08363033	0.16423461
100.6	0.89800044	0.7310579	1.51207742	1.11911635	0.08381429	0.16372278
100.8	0.89831726	0.73233704	1.51301276	1.1205978	0.08466904	0.16545911
101.0	0.89914284	0.73196621	1.51324344	1.12041323	0.08493846	0.16569259
101.2	0.89814192	0.73203457	1.51321265	1.12090614	0.08447097	0.16517946
101.4	0.89913333	0.73245987	1.51460727	1.1218241	0.08541089	0.16664239
101.6	0.89934564	0.73311004	1.51425313	1.12234526	0.08467667	0.16588542
101.8	0.89906117	0.73330224	1.51460654	1.12214955	0.08542266	0.16552477
102.0	0.90082443	0.73530914	1.51503748	1.12339649	0.08651155	0.16699999
102.2	0.90059989	0.73409234	1.51598494	1.1236694	0.08603605	0.16733837
102.4	0.900336	0.73591025	1.51684864	1.12478073	0.0864591	0.16883135
102.6	0.9007483	0.7350597	1.51659691	1.12509891	0.08694107	0.16854545
102.8	0.90160877	0.73658558	1.51737813	1.12625925	0.08678222	0.16939957
103.0	0.90225881	0.73823688	1.51840421	1.12692996	0.08764479	0.1708819
103.2	0.90053352	0.7360679	1.51686429	1.1259232	0.08622976	0.16845847
103.4	0.90058209	0.73745933	1.5178961	1.12705018	0.08635715	0.16909349
103.6	0.90078296	0.73580096	1.51685173	1.12568586	0.0860004	0.1690238
103.8	0.90085602	0.73667159	1.51860145	1.12637169	0.08646826	0.16917451
104.0	0.90021896	0.73577849	1.51834646	1.12589914	0.08655716	0.1688509
104.2	0.90017957	0.73547975	1.5184736	1.12600626	0.08665041	0.16869046
104.4	0.90037611	0.73557693	1.51853208	1.12589668	0.0865676	0.16896451
104.6	0.89999336	0.73491474	1.51852182	1.12533587	0.08637005	0.16840831
104.8	0.90081673	0.73528874	1.51840008	1.12531046	0.08634991	0.16936935
105.0	0.90092327	0.7339225	1.51832631	1.12422931	0.08614683	0.16863904
105.2	0.90109576	0.73377945	1.51852671	1.12485095	0.08606051	0.1685174
105.4	0.90211649	0.73373927	1.51957132	1.12502006	0.08653373	0.16842211
105.6	0.90220955	0.73379397	1.51871334	1.12534478	0.0852791	0.1682384
105.8	0.90351344	0.73487116	1.52023857	1.12625517	0.08683172	0.16879878
106.0	0.90439082	0.73494219	1.52121999	1.12706682	0.08764932	0.17013178
106.2	0.90405729	0.73418925	1.5218477	1.12733163	0.08691403	0.16953617
106.4	0.90310597	0.73453018	1.52092183	1.12707182	0.08645814	0.16912649
106.6	0.90395012	0.7338559	1.52207649	1.12798088	0.08757604	0.16960372
106.8	0.9034953	0.73478069	1.52207072	1.12808538	0.08781464	0.16914118
107.0	0.90386372	0.73519725	1.52297525	1.12876016	0.08818555	0.16953993
107.2	0.90243423	0.73389694	1.52244654	1.12843745	0.08744434	0.16792275
107.4	0.9042568	0.73583213	1.52389841	1.12988641	0.08936212	0.1701763
107.6	0.90439552	0.73539842	1.52409811	1.13019857	0.09001213	0.16967307
107.8	0.90390822	0.73560422	1.52361643	1.1305264	0.08985779	0.16987192
108.0	0.90500824	0.73680024	1.52472861	1.13185982	0.09121848	0.1708013
108.2	0.90501897	0.73645825	1.52425416	1.13139254	0.09090356	0.17104573
108.4	0.90541353	0.73643297	1.52430558	1.13172525	0.09149229	0.17124847
108.6	0.9048615	0.73665641	1.52475824	1.13214687	0.09102162	0.17120888
108.8	0.90529313	0.73698652	1.52471306	1.13221556	0.09078138	0.17151976
109.0	0.90544067	0.73720781	1.52508789	1.13241345	0.09069097	0.17226566
109.2	0.90658558	0.73769228	1.52598176	1.13387138	0.09099765	0.17294574
109.4	0.9070943	0.73868889	1.52747802	1.13450032	0.09118778	0.17384257
109.6	0.90750486	0.73879682	1.52727731	1.13521147	0.09059861	0.17416247
109.8	0.90901045	0.73927234	1.5280793	1.13559917	0.09123724	0.17397294
110.0	0.90783338	0.73813719	1.52776958	1.13490239	0.09030765	0.17374762
110.2	0.90732085	0.73824118	1.52881737	1.13514783	0.08979878	0.17364495
110.4	0.9068943	0.73767297	1.52831027	1.13444683	0.08959691	0.17261684
110.6	0.90730294	0.73765861	1.52961986	1.1355262	0.09024609	0.17335916
110.8	0.90689817	0.73838649	1.53015877	1.13543859	0.09049382	0.17259523
111.0	0.90761587	0.73794395	1.53025344	1.13546127	0.08973266	0.17208799
111.2	0.90729745	0.73772335	1.52914638	1.13428145	0.08934094	0.17197245
111.4	0.90890085	0.73873907	1.53027774	1.13531958	0.09080353	0.17322772
111.6	0.90814258	0.7383193	1.52982832	1.13478154	0.09058649	0.17193736
111.8	0.90789856	0.73812908	1.52969187	1.134303	0.09024624	0.17206565
112.0	0.90785092	0.73873301	1.53035749	1.13391064	0.09082981	0.17211381
112.2	0.9068061	0.73827666	1.52941073	1.13354678	0.09038603	0.17203787
112.4	0.90676558	0.73884265	1.52965107	1.13403641	0.09095045	0.17210743
112.6	0.90628932	0.73826465	1.52928934	1.13402837	0.09107831	0.17226424
112.8	0.90671739	0.73903108	1.52928544	1.13474395	0.0914077	0.17325996
113.0	0.90707825	0.73930498	1.53021935	1.13463086	0.09134111	0.17503122
113.2	0.90832063	0.74003865	1.53190375	1.13636627	0.09264222	0.17563763
113.4	0.90900034	0.7399446	1.53180226	1.13651969	0.09246775	0.17521444
113.6	0.90876011	0.73973694	1.53103805	1.13614762	0.09172441	0.17520772
113.8	0.90846168	0.73939296	1.53160328	1.13641905	0.09224252	0.17608399
114.0	0.90791727	0.73969442	1.532321	1.13705043	0.09229128	0.17543598
114.2	0.90799399	0.73982162	1.53319457	1.13741603	0.09267582	0.17555128
114.4	0.90814	0.7392901	1.53295841	1.13738085	0.09263804	0.17469816
114.6	0.90897719	0.73946992	1.53352067	1.13744445	0.09258037	0.17505277
114.8	0.9091099	0.74027654	1.53438564	1.13787205	0.0929423	0.17472669
115.0	0.9107028	0.73972549	1.53514275	1.13814691	0.09314623	0.175099
115.2	0.91151172	0.74080509	1.53510189	1.13861987	0.09423339	0.1758322
115.4	0.91177264	0.74174238	1.53615738	1.13952306	0.09459818	0.17619002
115.6	0.91139759	0.74126884	1.53668813	1.13871795	0.094318	0.17492872
115.8	0.91224436	0.74142897	1.53716211	1.13913803	0.09433868	0.17588028
116.0	0.91143433	0.74055031	1.53626044	1.13829946	0.09417916	0.17495361
116.2	0.91199868	0.74157563	1.53724882	1.13908742	0.09418227	0.17559608
116.4	0.91251874	0.74211499	1.5367419	1.13939123	0.09381737	0.17579
116.6	0.91230333	0.7412744	1.5374278	1.14034394	0.09392681	0.17722958
116.8	0.91284898	0.74186965	1.53909002	1.14070622	0.09307142	0.17742197
117.0	0.91207492	0.742229	1.53896832	1.14061103	0.09261516	0.17780043
117.2	0.91160933	0.74166373	1.53886415	1.14119966	0.09304767	0.1772853
117.4	0.91170123	0.74146417	1.53804437	1.1410497	0.09208413	0.17723921
117.6	0.91160141	0.74195003	1.53818016	1.14076254	0.09186922	0.1778647
117.8	0.91025675	0.74089651	1.5379872	1.14090924	0.09251825	0.17750192
118.0	0.9112623	0.74195598	1.53843454	1.1422332	0.09247027	0.17726555
118.2	0.90985337	0.74094017	1.53736955	1.14097311	0.09179809	0.17627441
118.4	0.91130065	0.74157504	1.53805734	1.14188021	0.09179533	0.1766677
118.6	0.91159945	0.74216842	1.53868952	1.14166799	0.09181403	0.17694667
118.8	0.91118918	0.74233966	1.54001601	1.14292036	0.09314504	0.17727112
119.0	0.91233937	0.74260871	1.54089512	1.14304164	0.09383244	0.1779324
119.2	0.91176736	0.74244165	1.54019054	1.14287176	0.09404857	0.17758054
119.4	0.91187126	0.74296341	1.54131156	1.14332877	0.09391991	0.17741147
119.6	0.91185297	0.74137734	1.54191609	1.14298902	0.09333558	0.17693854
119.8	0.91216109	0.74170969	1.54164827	1.14324214	0.0937036	0.17704092
120.0	0.91261678	0.74158703	1.54258276	1.14313526	0.09449853	0.1773995
120.2	0.9126618	0.74104976	1.54276668	1.14265127	0.09329172	0.17785412
120.4	0.91310888	0.74144752	1.54289177	1.14370313	0.09325903	0.1785074
120.6	0.91316017	0.74112197	1.5440782	1.14394091	0.09342844	0.17916906
120.8	0.91302678	0.74113815	1.54394993	1.14406537	0.09350694	0.17866557
121.0	0.91224435	0.74152366	1.54358206	1.14424685	0.0935382	0.17930224
121.2	0.91204759	0.74030939	1.54342604	1.14342875	0.09359031	0.17904275
121.4	0.91276575	0.74137202	1.54296709	1.14460882	0.09371342	0.17923291
121.6	0.91262251	0.74051244	1.54294904	1.14418663	0.09311252	0.17842289
121.8	0.9122254	0.74116295	1.54238016	1.14470356	0.09400562	0.17907809
122.0	0.91314624	0.74233862	1.54230417	1.14527245	0.09381779	0.17936111
122.2	0.91185953	0.74109012	1.54157153	1.14434779	0.09312308	0.17867383
122.4	0.9135616	0.74225628	1.54254864	1.14550974	0.09385213	0.17978323
122.6	0.91223142	0.74126916	1.54183659	1.14429667	0.09322268	0.17872114
122.8	0.91251431	0.74200472	1.542354	1.14501691	0.09476415	0.17972222
123.0	0.91235267	0.74231961	1.54310288	1.14547007	0.09431237	0.17965917
123.2	0.91272731	0.74151538	1.54221266	1.1449442	0.09445432	0.17886651
123.4	0.91361971	0.74223326	1.5429256	1.1448785	0.09426157	0.17901921
123.6	0.91381874	0.74171022	1.5428167	1.14523887	0.09474514	0.17984603
123.8	0.91474027	0.7426217	1.5432553	1.14505792	0.09536549	0.1798249
124.0	0.91565401	0.7424834	1.54455192	1.1458448	0.09689901	0.18203706
124.2	0.91522048	0.74287207	1.54511947	1.14602887	0.09614765	0.18149383
124.4	0.9161992	0.74420217	1.54540866	1.14694062	0.09596468	0.18219358
124.6	0.91581758	0.74353386	1.5455876	1.14793177	0.09662899	0.18285082
124.8	0.91717826	0.74443198	1.54631847	1.14860919	0.09701942	0.18321447
125.0	0.91672689	0.74492683	1.5471469	1.14824359	0.09711039	0.18349896
125.2	0.91653902	0.74517497	1.54761285	1.14897431	0.09716939	0.1831335
125.4	0.91641687	0.74472054	1.54679801	1.14919385	0.09614324	0.18240167
125.6	0.91611336	0.74433923	1.54668115	1.14922826	0.09597147	0.18165732
125.8	0.91605909	0.74466186	1.54617137	1.14911215	0.0967732	0.18261653
126.0	0.91614202	0.74438654	1.54630147	1.14874845	0.09671982	0.18258752
126.2	0.91524549	0.74326138	1.54648503	1.1484392	0.09623539	0.18194817
126.4	0.91607626	0.7439346	1.54721613	1.14919627	0.09739539	0.18250356
126.6	0.91510533	0.74329705	1.547652	1.1486464	0.09708218	0.18199945
126.8	0.91668485	0.74535663	1.54985834	1.15051606	0.09928854	0.18341148
127.0	0.91664148	0.74412834	1.54953233	1.15022844	0.09826149	0.18267131
127.2	0.91727351	0.74425717	1.54830959	1.14970909	0.09906024	0.18217052
127.4	0.91739451	0.74514171	1.54940314	1.15048945	0.0992463	0.18366083
127.6	0.91738404	0.74471533	1.55036983	1.15030829	0.10000218	0.18354666
127.8	0.9170111	0.74518922	1.55129653	1.15077098	0.09970625	0.18344495
128.0	0.91661001	0.74548535	1.55177426	1.15144863	0.10012182	0.1846222
128.2	0.91653077	0.74612504	1.55150301	1.15126529	0.09902609	0.18455181
128.4	0.91703978	0.74519026	1.55115906	1.15157571	0.09839904	0.18521687
128.6	0.91767719	0.74698259	1.55258028	1.15312901	0.09971903	0.18687262
128.8	0.91793619	0.74697744	1.55195493	1.1521064	0.09911593	0.18632375
129.0	0.91635244	0.7475125	1.55317299	1.15198846	0.0988746	0.1859488
129.2	0.91737997	0.74712947	1.55257056	1.15240117	0.09858054	0.18625464
129.4	0.916087	0.74597943	1.55089098	1.15121898	0.09843187	0.18580115
129.6	0.91709876	0.74728723	1.55224286	1.15268757	0.09955873	0.18664787
129.8	0.91799124	0.74828566	1.55329099	1.15254419	0.10020102	0.18801465
130.0	0.91771864	0.74793519	1.55293481	1.15130535	0.09974528	0.18760481
130.2	0.91664406	0.74703042	1.55228739	1.1505461	0.09858391	0.18593144
130.4	0.91767653	0.74783789	1.55325093	1.15169885	0.10002553	0.18697926
130.6	0.91787806	0.74780369	1.55341097	1.15133208	0.09906819	0.18601842
130.8	0.91916338	0.74875327	1.55384315	1.15221083	0.10018815	0.18624837
131.0	0.91894263	0.74718965	1.55198961	1.1522836	0.09918844	0.18552535
131.2	0.91858378	0.74786214	1.55179379	1.15271837	0.10002934	0.18561946
131.4	0.91828961	0.74788493	1.55230475	1.15265379	0.09911853	0.18548675
131.6	0.9194047	0.74790391	1.55305798	1.15251927	0.1000097	0.18483111
131.8	0.91910534	0.74851903	1.55277224	1.15356179	0.09957569	0.18433547
132.0	0.91866556	0.74743949	1.55315121	1.15295499	0.09975264	0.18399595
132.2	0.91990477	0.74837946	1.55359936	1.15384915	0.09986057	0.18519015
132.4	0.92039003	0.74787299	1.55409517	1.15504647	0.10016848	0.18558816
132.6	0.92057968	0.74882538	1.55464238	1.15531109	0.10030695	0.18583046
132.8	0.92012658	0.74756111	1.55501508	1.15483378	0.10000337	0.18524434
133.0	0.9202811	0.74896821	1.55605052	1.15558745	0.1000895	0.18601931
133.2	0.92048118	0.74835478	1.55476975	1.15544154	0.10043671	0.18649464
133.4	0.91908293	0.74815693	1.55507267	1.15539885	0.09977902	0.18659186
133.6	0.92083199	0.74906523	1.55624353	1.15626401	0.09995528	0.1869719
133.8	0.91994526	0.74801982	1.55559749	1.15460046	0.09874827	0.18643528
134.0	0.91930768	0.74611959	1.5551897	1.15378719	0.09817353	0.18578791
134.2	0.91919771	0.74697166	1.55511311	1.1545583	0.09845238	0.18576551
134.4	0.91985822	0.74678806	1.55606364	1.15456822	0.09882636	0.18704885
134.6	0.92016155	0.74572219	1.55630685	1.15386219	0.09771215	0.18654571
134.8	0.91956169	0.74552553	1.5560446	1.15389672	0.0978369	0.18731137
135.0	0.92006578	0.74430675	1.55526717	1.15421303	0.09809389	0.18754975
135.2	0.91997874	0.74598259	1.55676771	1.15535801	0.09897195	0.18792312
135.4	0.91991031	0.74466178	1.55645078	1.15501504	0.09835894	0.18733961
135.6	0.92111581	0.74620165	1.55784416	1.15591252	0.10026824	0.18766972
135.8	0.92118493	0.74666785	1.55821247	1.15578357	0.10053766	0.18815259
136.0	0.92136236	0.7469135	1.55915955	1.15670699	0.10176787	0.18871302
136.2	0.92322206	0.74882342	1.56013682	1.1573955	0.10245563	0.19007324
136.4	0.9225582	0.74736335	1.55955346	1.15773285	0.10255658	0.18940938
136.6	0.92292587	0.74845445	1.56026695	1.15784302	0.10277227	0.18972583
136.8	0.92232506	0.74872435	1.56068083	1.15788019	0.10332565	0.18990938
137.0	0.92195749	0.74878767	1.55999009	1.15826301	0.10357145	0.18955226
137.2	0.92143339	0.74885884	1.55954754	1.15743242	0.10280851	0.18875774
137.4	0.92217785	0.74961099	1.56017453	1.15851893	0.1028475	0.18939339
137.6	0.92225791	0.74916363	1.55939199	1.15851878	0.10289431	0.18884728
137.8	0.92058555	0.74777943	1.55830909	1.15689397	0.10119311	0.18734952
138.0	0.92199458	0.7483301	1.55949109	1.15848986	0.10337168	0.18885171
138.2	0.92160614	0.74815695	1.55817105	1.15814318	0.10247211	0.18885826
138.4	0.92133555	0.74770075	1.55811812	1.15762705	0.10172975	0.18862955
138.6	0.92104913	0.7468661	1.55834733	1.15754786	0.10148659	0.18816807
138.8	0.92021311	0.74636288	1.55699145	1.15723938	0.10078662	0.18810087
139.0	0.92147513	0.7473409	1.55842834	1.15953905	0.10203876	0.18920285
139.2	0.92080092	0.74775466	1.55856561	1.15959656	0.10170017	0.18885
139.4	0.92141349	0.74704037	1.55814861	1.15892429	0.1014896	0.18917995
139.6	0.92337692	0.75005057	1.55950412	1.16071879	0.10269372	0.19100358
139.8	0.92241142	0.74972727	1.55928025	1.15933043	0.10214203	0.19103825
140.0	0.92342824	0.75034697	1.56140371	1.16100721	0.10349953	0.19094666
140.2	0.92419923	0.74975044	1.5607045	1.15968797	0.10304554	0.19142379
140.4	0.9232398	0.74940415	1.56052836	1.16046554	0.10289202	0.19116783
140.6	0.92417253	0.75094934	1.56212567	1.16090918	0.10412909	0.19235314
140.8	0.92427287	0.7510854	1.5624323	1.16059095	0.1042563	0.19275537
141.0	0.92345717	0.75056326	1.56228328	1.16044825	0.10355909	0.19176056
141.2	0.92370155	0.75119585	1.56270824	1.15996019	0.1030775	0.19180757
141.4	0.92476126	0.75157171	1.56422306	1.16103359	0.10372766	0.19251076
141.6	0.92411589	0.75114988	1.56379049	1.16031332	0.10375422	0.1918217
141.8	0.9252002	0.75110663	1.56472921	1.16080004	0.10427003	0.19298713
142.0	0.9248266	0.75078916	1.56556129	1.16112583	0.10521355	0.19303209
142.2	0.92425343	0.74953058	1.56484562	1.16065832	0.10401652	0.19239105
142.4	0.92283879	0.74883484	1.56528892	1.16022102	0.10407872	0.19158233
142.6	0.92250105	0.74788958	1.56592647	1.16004005	0.10396275	0.19099405
142.8	0.92277113	0.74874298	1.56581126	1.1610512	0.10375173	0.19180413
143.0	0.92397032	0.75087638	1.56755744	1.16208204	0.10511615	0.19338548
143.2	0.92371538	0.75037258	1.56628963	1.1609419	0.10491912	0.19243754
143.4	0.92372939	0.7503368	1.566395	1.16181589	0.10488588	0.19247376
143.6	0.92432952	0.75128802	1.5664932	1.16315333	0.10511893	0.1935883
143.8	0.92360756	0.75096541	1.56627194	1.16290468	0.10563973	0.19304275
144.0	0.92511878	0.75090959	1.56675672	1.1642598	0.10578758	0.19384184
144.2	0.92410503	0.75017737	1.56506314	1.16295166	0.10452044	0.19375856
144.4	0.9245175	0.75200822	1.56673374	1.16413263	0.10555078	0.1945251
144.6	0.92446609	0.75237414	1.56657888	1.16435583	0.10622605	0.19470513
144.8	0.92364846	0.7514938	1.56560675	1.16349573	0.10471594	0.19396822
145.0	0.92299552	0.75078743	1.56579442	1.16322098	0.10425962	0.1924167
145.2	0.92355879	0.75162578	1.5668269	1.16317332	0.10492202	0.19302028
145.4	0.92383492	0.75189021	1.56746976	1.1639052	0.10481032	0.19356104
145.6	0.92436174	0.75193847	1.56721996	1.16407201	0.10598942	0.19392729
145.8	0.92456031	0.75170487	1.56704964	1.16454072	0.10583942	0.19452555
146.0	0.92345799	0.75080748	1.56693015	1.16338936	0.10540884	0.19278514
146.2	0.92383197	0.74973574	1.56711053	1.16293196	0.1047341	0.19302628
146.4	0.92277414	0.7494571	1.56743372	1.16316995	0.10500489	0.19297729
146.6	0.92466204	0.750686	1.56880325	1.16444684	0.10565095	0.19403332
146.8	0.92543734	0.75143503	1.56786113	1.16482933	0.10562216	0.19493754
147.0	0.92540657	0.75180043	1.56746729	1.16426284	0.1065806	0.19481877
147.2	0.92490958	0.75095192	1.56721444	1.1647247	0.10615296	0.19461454
147.4	0.92489024	0.75072271	1.568351	1.16509644	0.10617157	0.19473234
147.6	0.92601283	0.75280703	1.56949261	1.16658367	0.10727494	0.19576785
147.8	0.92598713	0.75116803	1.56862236	1.16583874	0.10647132	0.19530315
148.0	0.92657295	0.75192512	1.56973146	1.16595577	0.10648624	0.19628559
148.2	0.92562448	0.75128624	1.56999891	1.16574531	0.1063976	0.19562811
148.4	0.92580763	0.75196251	1.57040296	1.16534966	0.10743911	0.19538983
148.6	0.92436748	0.75086734	1.56949796	1.16451515	0.10567222	0.19433904
148.8	0.92576417	0.75141281	1.57037906	1.16482397	0.10647391	0.19523828
149.0	0.92646367	0.75309897	1.57119327	1.16569147	0.10720085	0.19609856
149.2	0.92601029	0.7532213	1.57150147	1.16612613	0.10768426	0.19561343
149.4	0.92742928	0.75424083	1.5727258	1.16727908	0.10887199	0.19718664
149.6	0.92770904	0.75470245	1.57146477	1.16723583	0.10928113	0.19714108
149.8	0.92843884	0.75575338	1.57205765	1.16840929	0.10952761	0.19826953
150.0	0.92869841	0.7555104	1.57234819	1.16874409	0.10911949	0.1981541
150.2	0.9289356	0.75621889	1.57274742	1.16955424	0.10910418	0.19912785
150.4	0.92889282	0.75589257	1.57304776	1.17033085	0.11029573	0.19998236
150.6	0.93020993	0.75672501	1.57329366	1.17097198	0.10982441	0.20013872
150.8	0.92999482	0.7559559	1.57248927	1.17142265	0.10965315	0.20015018
151.0	0.92939182	0.75616245	1.57357291	1.17106026	0.10970671	0.19948017
151.2	0.92942157	0.7556739	1.57449427	1.17165293	0.10938301	0.20031944
151.4	0.93004213	0.75682514	1.57540729	1.17114392	0.10989157	0.20006425
151.6	0.92946044	0.75587228	1.57377181	1.17090039	0.10919361	0.19911654
151.8	0.92891765	0.75344835	1.5727475	1.16900242	0.10797722	0.19751771
152.0	0.92800646	0.7528611	1.57282394	1.16870653	0.10752534	0.19775091
152.2	0.92690385	0.75173305	1.57265357	1.16754423	0.10666339	0.19699751
152.4	0.92758498	0.75278106	1.57316078	1.16692452	0.10728529	0.19742224
152.6	0.92755594	0.7523224	1.57288731	1.16700886	0.10650617	0.19784371
152.8	0.9296469	0.75409454	1.57491985	1.16865556	0.10891427	0.19960593
153.0	0.92914515	0.75392554	1.57527775	1.16860927	0.10798816	0.19950801
153.2	0.92887421	0.75297229	1.57504024	1.16762077	0.10777278	0.1980274
153.4	0.92963112	0.7542913	1.57535818	1.16799994	0.10836356	0.2001763
153.6	0.92956486	0.75426516	1.57426484	1.16763608	0.10832171	0.1993503
153.8	0.93001202	0.75527081	1.57585791	1.16898995	0.10894085	0.19982686
154.0	0.92913292	0.75509061	1.57474052	1.16909581	0.10802741	0.19993776
154.2	0.92904705	0.7547883	1.57467483	1.16848318	0.10899343	0.19969859
154.4	0.92940453	0.75458494	1.5756037	1.16865739	0.1089982	0.19974718
154.6	0.93046013	0.75617198	1.57645081	1.17022709	0.10950396	0.20078398
154.8	0.93057837	0.75494868	1.57669221	1.17037101	0.1104435	0.20056622
155.0	0.93016933	0.75671961	1.57702824	1.1707229	0.11049011	0.20094111
155.2	0.93067333	0.75575975	1.57684298	1.1712326	0.11130964	0.20117343
155.4	0.93054254	0.75687669	1.57654127	1.17067281	0.10982664	0.20029379
155.6	0.93052596	0.75551778	1.57569046	1.17137699	0.10984772	0.19913308
155.8	0.93061763	0.75621789	1.57617292	1.17073264	0.10970919	0.19946437
156.0	0.93025722	0.75580624	1.57579492	1.17042648	0.10894057	0.19974804
156.2	0.93020882	0.75693435	1.57714513	1.17193465	0.10940731	0.19976995
156.4	0.93042387	0.75775986	1.576119	1.17190817	0.10980732	0.20018133
156.6	0.93050926	0.75791402	1.57592972	1.17237509	0.10955318	0.20070226
156.8	0.93108449	0.75769386	1.57666222	1.17182972	0.10908578	0.20064998
157.0	0.93066354	0.75720937	1.57615993	1.1712818	0.10843368	0.20050293
157.2	0.93159849	0.75782275	1.57661282	1.17146486	0.10930364	0.20048334
157.4	0.93088529	0.75775392	1.57663642	1.17126245	0.10961531	0.20141792
157.6	0.93090288	0.75665806	1.57609173	1.1701242	0.10884615	0.19939698
157.8	0.93157611	0.75728742	1.57740577	1.17172946	0.10957258	0.20092638
158.0	0.931012	0.75556597	1.57595158	1.17026939	0.10859258	0.20011661
158.2	0.93134747	0.75527867	1.57624374	1.17043256	0.10943149	0.20020524
158.4	0.93231872	0.75563057	1.57867371	1.1708725	0.10973467	0.20071508
158.6	0.93277391	0.75635935	1.57945163	1.17220985	0.11157709	0.20254096
158.8	0.93178842	0.75409015	1.57950817	1.17190553	0.1105513	0.2008027
159.0	0.93184663	0.75515011	1.57950948	1.17229954	0.11022896	0.20097295
159.2	0.93325434	0.75459457	1.5803306	1.17307383	0.11176635	0.20168857
159.4	0.93330426	0.75544983	1.58073844	1.17376483	0.11089974	0.20229502
159.6	0.9342284	0.75566831	1.58153144	1.17461887	0.11216809	0.20235863
159.8	0.93306831	0.75582244	1.58131066	1.17373592	0.11170078	0.2026191
160.0	0.93246592	0.75486806	1.58117404	1.17407953	0.11180531	0.20220469
160.2	0.93220481	0.75445779	1.58124217	1.17435549	0.11140488	0.2021947
160.4	0.93275892	0.75584997	1.57997697	1.17364709	0.11237713	0.20355807
160.6	0.9318553	0.755282	1.58030578	1.17341368	0.11176237	0.20364906
160.8	0.93131187	0.75450305	1.58018968	1.17309424	0.11197121	0.20300264
161.0	0.93249029	0.7558965	1.58062956	1.17373469	0.11250133	0.20424392
161.2	0.93284365	0.75751806	1.5804529	1.17449753	0.11373314	0.20484293
161.4	0.93246021	0.75667352	1.58027854	1.17321681	0.11265139	0.20369035
161.6	0.9331499	0.75695771	1.57967199	1.17366008	0.1125255	0.20279308
161.8	0.9343655	0.75918933	1.58133581	1.1751763	0.11478538	0.20504082
162.0	0.93338011	0.75877436	1.58095287	1.17382502	0.1139675	0.20377413
162.2	0.9340308	0.75880583	1.58088703	1.17431761	0.11384556	0.20430292
162.4	0.93422637	0.75882843	1.58200177	1.17379436	0.11387255	0.20428512
162.6	0.93389649	0.75955545	1.58178978	1.17486224	0.11447321	0.20488854
162.8	0.93421767	0.75863642	1.58256622	1.1747358	0.11412038	0.20468122
163.0	0.9343791	0.75906862	1.58122422	1.17410251	0.11396046	0.20413111
163.2	0.93503468	0.7590849	1.58255542	1.17501101	0.11490058	0.20490251
163.4	0.93506556	0.75850934	1.58327952	1.17502666	0.11480972	0.2043337
163.6	0.935075	0.75778442	1.58339704	1.17506554	0.11436146	0.20439835
163.8	0.93479541	0.75769382	1.58359555	1.17467812	0.11450662	0.20398721
164.0	0.93484065	0.75645206	1.5836774	1.17474158	0.11472552	0.20364674
164.2	0.93472747	0.75579989	1.58325386	1.1738291	0.11387368	0.20415421
164.4	0.93394075	0.75631538	1.58362263	1.17396199	0.11422236	0.20407511
164.6	0.93394937	0.75576038	1.58398854	1.17450877	0.11433991	0.20445654
164.8	0.93372218	0.75613336	1.58453776	1.17510572	0.11470799	0.20378406
165.0	0.93461815	0.75673364	1.58424463	1.17526322	0.1149501	0.20410629
165.2	0.9343256	0.75781689	1.5844288	1.17572586	0.11580986	0.20424407
165.4	0.93493198	0.75752382	1.5845741	1.17529173	0.11529778	0.2034087
165.6	0.93383509	0.7584286	1.58400481	1.17690452	0.11571821	0.20423801
165.8	0.93509587	0.75992775	1.58513395	1.17707028	0.1168574	0.20512916
166.0	0.93526296	0.75956435	1.58509839	1.17753995	0.11630269	0.20504566
166.2	0.93505507	0.75907294	1.58362955	1.17718367	0.11536367	0.20457695
166.4	0.93463565	0.75883521	1.58429996	1.17753339	0.11567704	0.20521917
166.6	0.93488262	0.75859405	1.5836063	1.17754051	0.11556399	0.20533694
166.8	0.93550707	0.75784871	1.58340295	1.17733023	0.11448337	0.20540808
167.0	0.93527925	0.75867292	1.58290569	1.17795096	0.11461579	0.2051606
167.2	0.93524087	0.75765383	1.58355855	1.1777518	0.11460997	0.20473968
167.4	0.93662754	0.75723312	1.58408552	1.17781402	0.11454766	0.20562133
167.6	0.93682366	0.75716787	1.58421004	1.17731042	0.1144906	0.2060509
167.8	0.93701711	0.75756967	1.58510578	1.17759558	0.11513265	0.20556187
168.0	0.93743683	0.75790774	1.58558243	1.17816504	0.11575755	0.20686947
168.2	0.93763255	0.75824729	1.58636609	1.17753613	0.11567941	0.20761105
168.4	0.93805371	0.75914169	1.58736293	1.17840725	0.11613062	0.20766307
168.6	0.93908114	0.75914016	1.58750932	1.17925858	0.11734621	0.20859651
168.8	0.938931	0.75973985	1.58820447	1.17952635	0.11753561	0.20835998
169.0	0.93951776	0.75954129	1.58776124	1.1797268	0.11751652	0.20923841
169.2	0.93921148	0.76028283	1.58874576	1.17966614	0.11814346	0.20950678
169.4	0.93874046	0.75959033	1.58762423	1.17958714	0.11759043	0.20973712
169.6	0.93778765	0.75923463	1.58766175	1.18023687	0.11721431	0.20930567
169.8	0.93877242	0.75969085	1.58760968	1.18009172	0.1185292	0.20908777
170.0	0.93774215	0.759156	1.5872137	1.18062758	0.11798868	0.20951634
170.2	0.93740379	0.75917732	1.58701322	1.1799687	0.11746177	0.20958465
170.4	0.93726834	0.75810631	1.58688085	1.17942413	0.11722316	0.20900992
170.6	0.93710842	0.75790353	1.58566627	1.17964124	0.11708802	0.2094454
170.8	0.93686354	0.75867321	1.58657012	1.18025473	0.1165971	0.20963352
171.0	0.93714413	0.75994241	1.5868632	1.18048913	0.11757168	0.21012786
171.2	0.93708695	0.75894035	1.58686379	1.18013364	0.11820333	0.20982962
171.4	0.93827149	0.75985375	1.58803706	1.18023421	0.1189359	0.21062697
171.6	0.93758944	0.76063107	1.58861449	1.18062156	0.11951367	0.21001034
171.8	0.93826865	0.76129619	1.58996659	1.1817664	0.1202402	0.21060432
172.0	0.93785037	0.76231208	1.58939743	1.18214565	0.12020269	0.21134216
172.2	0.93685758	0.7613838	1.59003364	1.18048244	0.11951599	0.20971953
172.4	0.93838339	0.76219292	1.58978056	1.18201749	0.12024653	0.21110734
172.6	0.93801038	0.76074096	1.58993072	1.18170364	0.12024903	0.21009286
172.8	0.93790523	0.76170844	1.59027543	1.18170994	0.11984966	0.21019705
173.0	0.93790429	0.76062717	1.59047752	1.1823259	0.1197615	0.2105385
173.2	0.9376568	0.7605527	1.59043704	1.18175719	0.12016036	0.21075633
173.4	0.93747498	0.75956795	1.58977849	1.18210761	0.1191975	0.21094122
173.6	0.93817536	0.75967238	1.59016373	1.18238778	0.11943065	0.21111231
173.8	0.93826226	0.76033797	1.59143576	1.18268717	0.12018837	0.2116145
174.0	0.93832423	0.75970186	1.59125909	1.18249288	0.1190511	0.21200333
174.2	0.93879042	0.76032119	1.59232653	1.18224015	0.11885667	0.21221053
174.4	0.93868754	0.75985898	1.59196189	1.1820974	0.11808067	0.21048248
174.6	0.93944502	0.76075821	1.59254943	1.18334973	0.11880067	0.21204435
174.8	0.93893162	0.76106507	1.59279032	1.18311034	0.11830617	0.21209779
175.0	0.93965223	0.76140804	1.59295389	1.18334273	0.11935595	0.21277646
175.2	0.94004891	0.76174	1.59424843	1.18445229	0.12029152	0.21355998
175.4	0.93977225	0.7620596	1.59454072	1.18316814	0.1196187	0.21240105
175.6	0.93890852	0.76172782	1.59452528	1.18383207	0.119421	0.21173415
175.8	0.93982072	0.76218014	1.59441495	1.18405006	0.12033512	0.2123235
176.0	0.93886896	0.76209665	1.59275576	1.18312155	0.11901562	0.21201157
176.2	0.93801081	0.76165494	1.59262061	1.18234911	0.1190945	0.21136414
176.4	0.93921145	0.76162152	1.59206697	1.18330071	0.11997784	0.21199516
176.6	0.93718541	0.76038362	1.59131406	1.18196101	0.11821976	0.20949136
176.8	0.93784251	0.7616553	1.59144245	1.18273291	0.11854328	0.21049989
177.0	0.93762238	0.76013952	1.59049689	1.18269248	0.11884046	0.21117331
177.2	0.93724023	0.76053193	1.59035699	1.18266416	0.11893109	0.21158792
177.4	0.9380877	0.76067373	1.59218769	1.18396795	0.1190611	0.21211419
177.6	0.93744046	0.76019301	1.59137097	1.18267026	0.11887467	0.2116519
177.8	0.9374396	0.76004378	1.59224417	1.1832344	0.11907823	0.21167602
178.0	0.93840767	0.76052063	1.59248833	1.18366658	0.119564	0.21229283
178.2	0.93743807	0.76002234	1.59318864	1.18326318	0.11885852	0.21121182
178.4	0.93813753	0.76084475	1.59374335	1.18407305	0.11941024	0.21131876
178.6	0.93845428	0.76013176	1.59414698	1.18407381	0.12011909	0.21288118
178.8	0.93780415	0.76035691	1.5943106	1.18360759	0.11943565	0.21259953
179.0	0.93904271	0.76140975	1.59600763	1.18467754	0.12048419	0.2132461
179.2	0.93953248	0.76166841	1.59660331	1.18478771	0.12062198	0.21261836
179.4	0.94111992	0.76343408	1.59744009	1.18560324	0.12256453	0.21340001
179.6	0.94044378	0.76252074	1.59678112	1.18631485	0.12196354	0.21411257
179.8	0.94187584	0.76391433	1.59678302	1.18661891	0.12245877	0.21537501
180.0	0.94080171	0.76300756	1.59586209	1.18599875	0.12150589	0.21491229
180.2	0.94120986	0.76335685	1.59660681	1.18725586	0.12314408	0.21546781
180.4	0.94129203	0.76261498	1.59681056	1.18631859	0.12233824	0.21496011
180.6	0.93989482	0.7627314	1.59680463	1.18598886	0.12100214	0.21436644
180.8	0.94077616	0.76314622	1.59649956	1.18671186	0.1223381	0.21586451
181.0	0.94070727	0.76291117	1.59665328	1.18654281	0.12264684	0.21564554
181.2	0.94066002	0.76356019	1.59776779	1.18772969	0.12305042	0.2162546
181.4	0.9411384	0.76334295	1.59776779	1.18772753	0.12320479	0.21593422
181.6	0.94013679	0.76213291	1.59611548	1.18719532	0.12225602	0.21516839
181.8	0.9409752	0.76273799	1.59722924	1.18785893	0.12318451	0.21600245
182.0	0.94118961	0.76306957	1.59754937	1.18792049	0.12322521	0.21614051
182.2	0.94049923	0.76265516	1.59754005	1.18759417	0.12268793	0.21509323
182.4	0.94142048	0.76340268	1.5980923	1.188603	0.12359666	0.21597895
182.6	0.94119318	0.76269943	1.59820596	1.18852599	0.12286713	0.21614526
182.8	0.94190373	0.76320308	1.59817871	1.18779876	0.12292524	0.21518207
183.0	0.94198583	0.76327174	1.59852321	1.18908459	0.1232326	0.21535562
183.2	0.94249352	0.76329893	1.59809731	1.18906711	0.12339892	0.21526175
183.4	0.94348508	0.76390409	1.5987326	1.18952226	0.12428715	0.21711818
183.6	0.94170591	0.76210515	1.59713228	1.18806678	0.12200809	0.21610366
183.8	0.9422043	0.76250617	1.59666694	1.18832316	0.12257929	0.2156566
184.0	0.94177041	0.7621439	1.59677849	1.18735113	0.12306923	0.21586541
184.2	0.94302707	0.76286073	1.598562	1.18822236	0.12345975	0.21722218
184.4	0.94233728	0.76219111	1.59865004	1.18727924	0.12241093	0.2166671
184.6	0.94182262	0.7620321	1.59891173	1.18660016	0.12196918	0.2160612
184.8	0.94179753	0.76229929	1.59802906	1.18697471	0.12276072	0.21664355
185.0	0.94253501	0.76377842	1.59891388	1.18793019	0.12248559	0.21704808
185.2	0.94178008	0.76312888	1.59868974	1.18807934	0.12262907	0.21743619
185.4	0.94196141	0.76367143	1.598764	1.1877612	0.12229073	0.21709836
185.6	0.94163272	0.76361745	1.59914265	1.18768838	0.12171034	0.21699137
185.8	0.94223076	0.76457262	1.59944243	1.18815121	0.1232448	0.21802447
186.0	0.94289215	0.76529958	1.60032429	1.18908566	0.12374261	0.2185346
186.2	0.94362215	0.76646391	1.60154817	1.18980267	0.12493328	0.21897486
186.4	0.94373827	0.76639256	1.60142247	1.19053936	0.12518535	0.21914897
186.6	0.94480282	0.76709009	1.60303923	1.19133461	0.12545965	0.21952855
186.8	0.94407	0.76585806	1.60183949	1.18977638	0.12497042	0.21862301
187.0	0.94418382	0.76693456	1.60269553	1.19166436	0.12567962	0.2195621
187.2	0.94391559	0.76612777	1.60243114	1.19053433	0.1252576	0.21883928
187.4	0.94437625	0.76565663	1.6024716	1.19031444	0.12526515	0.21876387
187.6	0.94302523	0.76443503	1.60172885	1.18982512	0.12441341	0.21843085
187.8	0.94371594	0.76402936	1.60167955	1.18984195	0.12531102	0.21814397
188.0	0.94414432	0.76342551	1.60241988	1.19028704	0.1257101	0.21866752
188.2	0.94431679	0.76380478	1.60347898	1.19111798	0.12521164	0.21925267
188.4	0.94405401	0.76316197	1.60377297	1.19097624	0.12565487	0.2184029
188.6	0.94331181	0.76276804	1.60305913	1.19009148	0.12464369	0.21830817
188.8	0.94281245	0.7624712	1.60168844	1.19011892	0.12375095	0.21836168
189.0	0.94309846	0.76317458	1.60171595	1.19008681	0.12338255	0.21858276
189.2	0.94215677	0.76221178	1.60103375	1.18914271	0.12361098	0.21812474
189.4	0.94300152	0.7629268	1.60143356	1.18907861	0.12360457	0.21862272
189.6	0.9437799	0.76286359	1.60174712	1.18951474	0.12415291	0.21903747
189.8	0.94439791	0.76367759	1.60192761	1.19048873	0.12625708	0.22083386
190.0	0.94474651	0.76449674	1.60324125	1.19009321	0.12644629	0.22093462
190.2	0.94604249	0.76559501	1.60389644	1.1912779	0.12755746	0.22252884
190.4	0.94504528	0.7652662	1.60296709	1.19167063	0.12684647	0.22220791
190.6	0.94574774	0.76543098	1.60398036	1.19103886	0.12706015	0.22296882
190.8	0.94453329	0.76499761	1.60307133	1.19088562	0.1266136	0.22307383
191.0	0.94568141	0.76551701	1.60443913	1.19166514	0.12750358	0.223647
191.2	0.94534967	0.76526884	1.60408973	1.19136361	0.12660961	0.22287222
191.4	0.9451465	0.7649496	1.60386718	1.19121947	0.12648168	0.2236074
191.6	0.94464415	0.76361757	1.60398055	1.19179974	0.12647	0.22364375
191.8	0.94565233	0.76474759	1.60456379	1.19248397	0.12686833	0.22329126
192.0	0.94460704	0.76514048	1.60467701	1.19299271	0.12637519	0.22308975
192.2	0.9440197	0.7647513	1.60499611	1.19257757	0.12575913	0.22229029
192.4	0.94342599	0.76452209	1.60429322	1.1926211	0.1254379	0.22130125
192.6	0.94330536	0.76481548	1.6037012	1.19235813	0.1248197	0.22182569
192.8	0.94317202	0.76463699	1.60365874	1.19270817	0.12527225	0.22174789
193.0	0.94260655	0.76444404	1.60350971	1.19244646	0.12495898	0.22135302
193.2	0.94269385	0.7639887	1.60338062	1.19164622	0.12449472	0.22050753
193.4	0.94396849	0.76425428	1.6048088	1.19194958	0.1251305	0.22136383
193.6	0.94402394	0.76373425	1.60555238	1.19244606	0.12602423	0.22118058
193.8	0.94417776	0.76411034	1.60580817	1.19257414	0.12704209	0.2215396
194.0	0.94444339	0.76449711	1.60684336	1.1922039	0.12693008	0.22149299
194.2	0.94539814	0.76493792	1.60621708	1.19337247	0.12809673	0.22205673
194.4	0.94431752	0.76381597	1.60536311	1.19286846	0.12687992	0.22141611
194.6	0.94508094	0.76387618	1.60608198	1.19215667	0.12734614	0.22146131
194.8	0.94581127	0.76458653	1.60711405	1.19341555	0.12793884	0.22179806
195.0	0.94632416	0.764334	1.60727874	1.19286379	0.12806011	0.22245141
195.2	0.94636137	0.76474979	1.60706229	1.19264531	0.1271931	0.22236326
195.4	0.94668685	0.76496571	1.60752396	1.19275776	0.12759334	0.22286819
195.6	0.94716275	0.76430445	1.60738617	1.19368936	0.12750702	0.22287416
195.8	0.94738394	0.76622644	1.60773453	1.19463843	0.12782953	0.22277288
196.0	0.94590712	0.76550854	1.60634681	1.19353176	0.1265917	0.22192088
196.2	0.94585548	0.76451208	1.60612004	1.19408131	0.12688512	0.22190759
196.4	0.94640643	0.76688168	1.6061671	1.19440731	0.12766217	0.22335255
196.6	0.94742442	0.76687539	1.60660759	1.19447964	0.1276692	0.22378833
196.8	0.94654383	0.76587298	1.60639215	1.19458903	0.12779589	0.22364435
197.0	0.94577353	0.76569592	1.60558185	1.19342409	0.12689381	0.2229605
197.2	0.94630925	0.76569389	1.60561618	1.19366878	0.12712913	0.22292423
197.4	0.94704623	0.76594259	1.60603401	1.19460645	0.12866471	0.22365292
197.6	0.94706943	0.76639878	1.60683007	1.1956977	0.12932482	0.2236253
197.8	0.94688666	0.76647246	1.60624729	1.19556091	0.12962949	0.22376593
198.0	0.94694269	0.76662346	1.60741378	1.19505344	0.13027173	0.2243136
198.2	0.94764315	0.76725258	1.60691764	1.19593391	0.13040719	0.2248473
198.4	0.94676828	0.76747646	1.60786527	1.19583226	0.13061316	0.22571744
198.6	0.94834827	0.76885348	1.60949842	1.19686713	0.1316396	0.22661589
198.8	0.94908496	0.76918308	1.60949814	1.19740676	0.1326608	0.22753507
199.0	0.94923647	0.76897457	1.60973158	1.19612104	0.13224296	0.22833912
199.2	0.94873097	0.7693839	1.61029455	1.19598643	0.13188447	0.22819888
199.4	0.94984389	0.77017605	1.61098671	1.1976866	0.13344073	0.22947166
199.6	0.94931122	0.76919961	1.61054249	1.19797049	0.13296274	0.22928765
199.8	0.95007258	0.77094977	1.61234228	1.19870431	0.13383114	0.22997501
200.0	0.94983421	0.77018631	1.61076503	1.19758856	0.13259842	0.23026118
200.2	0.95033414	0.76994265	1.61119032	1.19850903	0.13324397	0.23014584
200.4	0.95162118	0.77179182	1.61199221	1.198853	0.13347965	0.2302968
200.6	0.95158905	0.7709841	1.61187791	1.19854944	0.13282344	0.2298812
200.8	0.9498401	0.76984782	1.61120581	1.1981861	0.13238476	0.22850211
201.0	0.95036046	0.77005515	1.61179197	1.19875018	0.13316348	0.22892848
201.2	0.95071163	0.76995542	1.61186877	1.19971529	0.13359035	0.22870807
201.4	0.95083268	0.76954938	1.61255673	1.19904563	0.13444185	0.22854054
201.6	0.94984745	0.76974093	1.61214633	1.19914626	0.13405665	0.227914
201.8	0.94855155	0.76840061	1.61144437	1.19823654	0.13266696	0.22688703
202.0	0.94948951	0.7697518	1.61261514	1.19820185	0.13300912	0.2282096
202.2	0.95006916	0.77060064	1.61205367	1.19864262	0.13348912	0.22855697
202.4	0.94928361	0.76957491	1.61254119	1.19844414	0.13307124	0.22835384
202.6	0.95048474	0.76994427	1.61259927	1.19895629	0.13288344	0.22829139
202.8	0.94958284	0.76978525	1.61141362	1.1979768	0.13286915	0.22778592
203.0	0.9498791	0.77047773	1.61246143	1.1973144	0.13308935	0.22858944
203.2	0.94887746	0.77030832	1.61159294	1.19796116	0.13225549	0.22799066
203.4	0.95010975	0.77054867	1.6122149	1.19887371	0.1334684	0.22869929
203.6	0.9495002	0.76971875	1.61246858	1.19878299	0.13259737	0.2290087
203.8	0.95039398	0.77114475	1.61284785	1.19895691	0.13354959	0.22989434
204.0	0.94964052	0.76990108	1.61151691	1.19866713	0.13182157	0.22889767
204.2	0.95011497	0.77089327	1.61293243	1.19908811	0.13261117	0.22910775
204.4	0.95063112	0.77112878	1.61345883	1.19899955	0.1323173	0.22895477
204.6	0.9500338	0.77092149	1.61332644	1.19889677	0.13270027	0.22877656
204.8	0.94900389	0.7697848	1.61307289	1.19822081	0.13263469	0.22781353
205.0	0.94985489	0.77035537	1.61332711	1.19900461	0.13393707	0.22918791
205.2	0.94995157	0.77005107	1.6137358	1.19939395	0.13467933	0.22867688
205.4	0.94907387	0.7694831	1.61358579	1.19866179	0.13459033	0.22829641
205.6	0.94815897	0.76922036	1.61277564	1.19930319	0.13406465	0.22733403
205.8	0.94888397	0.76887282	1.61350306	1.19965326	0.13411679	0.22856257
206.0	0.94971027	0.76959561	1.61324957	1.19959125	0.13543386	0.22886732
206.2	0.94978253	0.76898872	1.61322963	1.19975937	0.1355139	0.22789002
206.4	0.94917614	0.76810824	1.61399946	1.19987884	0.13345687	0.22750226
206.6	0.94948653	0.76841152	1.61320543	1.1998611	0.13416727	0.22768358
206.8	0.94960573	0.76868708	1.6140531	1.20026211	0.1344402	0.22839674
207.0	0.94884195	0.76736587	1.61232164	1.19881504	0.13355106	0.22790466
207.2	0.9484882	0.76657514	1.61246769	1.19895476	0.13275618	0.22767691
207.4	0.94916441	0.76744373	1.61372748	1.19905035	0.13357355	0.22905491
207.6	0.94770322	0.76677496	1.61305019	1.19795492	0.13227085	0.2285644
207.8	0.94822509	0.76899097	1.61340396	1.19821062	0.13334847	0.22929275
208.0	0.94830815	0.76802542	1.61395894	1.19778284	0.13222076	0.22934048
208.2	0.94949737	0.76971726	1.61454932	1.19879764	0.13365201	0.23112184
208.4	0.95010507	0.76958847	1.61472573	1.19826913	0.13365225	0.23115189
208.6	0.9503381	0.77033886	1.61498907	1.1990899	0.13429004	0.2316703
208.8	0.94961092	0.76986746	1.61424054	1.19812998	0.13292513	0.23132153
209.0	0.95102281	0.77073228	1.61512995	1.19985893	0.13418651	0.23273955
209.2	0.95093545	0.77043467	1.61588571	1.20018023	0.13514816	0.23217794
209.4	0.95135198	0.77137096	1.61656522	1.20022869	0.13542188	0.23334138
209.6	0.95164017	0.77098968	1.6165471	1.20065451	0.13586298	0.23228131
209.8	0.95255824	0.77157189	1.61648372	1.20116876	0.13645944	0.23351295
210.0	0.95226268	0.77216323	1.61680474	1.20171629	0.13676491	0.2329343
210.2	0.95161549	0.77099967	1.61659781	1.20158576	0.13553064	0.23222852
210.4	0.95187313	0.77067449	1.61707494	1.2019903	0.13481568	0.23326651
210.6	0.95118251	0.76921449	1.61570434	1.20132582	0.13438156	0.23279566
210.8	0.951727	0.76939576	1.61655542	1.20172376	0.13519036	0.23332198
211.0	0.95052421	0.76861021	1.61483253	1.20077646	0.13426495	0.23232814
211.2	0.95218703	0.76915486	1.61726956	1.20232393	0.13467105	0.233801
211.4	0.95010902	0.76866753	1.61632557	1.20104568	0.13380221	0.23257308
211.6	0.95065048	0.76821658	1.61613849	1.20067281	0.13408976	0.23188496
211.8	0.95103506	0.76860178	1.61646253	1.20183869	0.13348199	0.23227766
212.0	0.95195659	0.7681252	1.61554905	1.20157845	0.13366366	0.23213724
212.2	0.9522339	0.76902348	1.61641955	1.20228481	0.13436266	0.23218705
212.4	0.95286255	0.76911517	1.61617291	1.20215658	0.13373573	0.23207834
212.6	0.95326824	0.76962453	1.61689018	1.2034562	0.13397778	0.23343249
212.8	0.95282212	0.7705132	1.61641419	1.20321183	0.13400093	0.23290332
213.0	0.95334218	0.77032481	1.61653651	1.20316937	0.13520093	0.23317528
213.2	0.95323951	0.7709569	1.61676425	1.20298143	0.13598196	0.23294899
213.4	0.95433407	0.7715006	1.61821642	1.20333268	0.13641363	0.23431585
213.6	0.95352922	0.77073197	1.61764922	1.2026479	0.13614157	0.23283852
213.8	0.95326857	0.77088221	1.61771979	1.20288387	0.13663811	0.23453649
214.0	0.95271605	0.77123106	1.61832897	1.2028411	0.13674367	0.23451026
214.2	0.95293439	0.77064604	1.61811956	1.20206858	0.13687265	0.23444656
214.4	0.95342798	0.77094393	1.61800254	1.20249588	0.1369075	0.23501539
214.6	0.952787	0.76963865	1.61696411	1.20132383	0.13689679	0.23448538
214.8	0.9541421	0.7721667	1.61949896	1.20286736	0.13900816	0.23696501
215.0	0.95379996	0.77114191	1.61949867	1.20246955	0.13829554	0.23627688
215.2	0.95399753	0.76958555	1.61934445	1.20176026	0.13784309	0.2353816
215.4	0.95186255	0.7686591	1.61847288	1.20039032	0.13697586	0.23368578
215.6	0.95426042	0.7694779	1.6198952	1.20226447	0.13770426	0.23523957
215.8	0.95364208	0.76942262	1.61919989	1.20259599	0.1371845	0.2347933
216.0	0.95373582	0.76963773	1.61826692	1.2025034	0.1381047	0.23405859
216.2	0.9523622	0.76973282	1.61882433	1.20214938	0.13768142	0.23358986
216.4	0.95241046	0.76975577	1.61837979	1.20280376	0.13697595	0.2338654
216.6	0.95265424	0.77009159	1.61884499	1.20343922	0.13769215	0.23497967
216.8	0.9526449	0.77036246	1.61817835	1.20323801	0.13768954	0.23328054
217.0	0.95208425	0.7703645	1.61814957	1.20252691	0.13770266	0.23355248
217.2	0.95200533	0.76966452	1.61860333	1.20304321	0.13714328	0.23464342
217.4	0.95196142	0.76908672	1.61881539	1.20294087	0.13637482	0.2344614
217.6	0.95168874	0.76844265	1.61867739	1.20231551	0.13629895	0.23450083
217.8	0.95170937	0.7694596	1.61907939	1.20299561	0.13667358	0.23535801
218.0	0.95311788	0.77000298	1.61936766	1.20398914	0.13757606	0.23568254
218.2	0.95411956	0.77083509	1.61986759	1.20408386	0.1382865	0.23605788
218.4	0.9542388	0.77073396	1.6199659	1.20492953	0.13843625	0.23654006
218.6	0.95411705	0.77079055	1.62089092	1.20417852	0.13889279	0.23681754
218.8	0.9552986	0.77205699	1.62201817	1.20541345	0.13978663	0.23872769
219.0	0.95447965	0.76940736	1.62047249	1.20416213	0.13887698	0.23705076
219.2	0.95431122	0.77037761	1.62088552	1.20458123	0.13860253	0.23666486
219.4	0.9539062	0.77019105	1.62062465	1.20395397	0.13787256	0.23659495
219.6	0.9538001	0.77000696	1.62069892	1.20408312	0.13745091	0.23702252
219.8	0.95398404	0.77094491	1.62072306	1.20398538	0.13809838	0.23671456
220.0	0.95326965	0.77147437	1.62078029	1.20459775	0.13806186	0.23619251
220.2	0.95364499	0.77170774	1.62172212	1.2041434	0.13803771	0.2369451
220.4	0.95363614	0.77134315	1.62081564	1.20479273	0.13751233	0.23620018
220.6	0.95441138	0.77194049	1.62149581	1.20486663	0.13817375	0.23674205
220.8	0.95422018	0.77203995	1.62191708	1.20509722	0.13849049	0.23671951
221.0	0.9544629	0.77299433	1.62205268	1.2059199	0.13899671	0.23801872
221.2	0.95410239	0.7713088	1.62213546	1.20626924	0.13780917	0.23795374
221.4	0.95490502	0.77182678	1.62215236	1.20669962	0.13814494	0.23737007
221.6	0.95456547	0.771622	1.6222656	1.20648227	0.13832669	0.23731273
221.8	0.95538221	0.77244611	1.62334125	1.20764653	0.13955759	0.23824516
222.0	0.95598212	0.77205708	1.62331874	1.2085739	0.14014907	0.23851679
222.2	0.9556408	0.77213933	1.62416559	1.20797347	0.14014427	0.23826228
222.4	0.95684097	0.77223223	1.62517386	1.20871023	0.14183444	0.23977074
222.6	0.95648612	0.77111934	1.62338129	1.20723902	0.14079149	0.23868975
222.8	0.95811389	0.77246521	1.62419344	1.20864761	0.14195618	0.24026832
223.0	0.95732059	0.77218213	1.62399792	1.20755922	0.14148995	0.23899828
223.2	0.95621761	0.77242757	1.6235865	1.20664838	0.14016558	0.23837394
223.4	0.95602154	0.77117057	1.62286961	1.20525141	0.13950479	0.2375786
223.6	0.95588902	0.77119719	1.62380092	1.20559078	0.139798	0.23767365
223.8	0.95760973	0.77296061	1.62457834	1.20665333	0.14096606	0.23891265
224.0	0.95780933	0.77260004	1.62460417	1.2068225	0.14133263	0.2392668
224.2	0.95734923	0.77217249	1.62398484	1.20545935	0.14086186	0.2386415
224.4	0.95681301	0.77166613	1.6228285	1.20571978	0.14098035	0.23856339
224.6	0.95685429	0.77316392	1.62355839	1.20520441	0.14124586	0.23854582
224.8	0.95629163	0.77263372	1.62271099	1.2053432	0.1409986	0.23870734
225.0	0.95670089	0.77308649	1.62290321	1.20588565	0.14035141	0.23867735
225.2	0.95578734	0.77271681	1.62208959	1.20562243	0.13949371	0.23855337
225.4	0.95491495	0.77216335	1.62105513	1.20512669	0.13918859	0.23768444
225.6	0.95390326	0.77250179	1.62219517	1.20517882	0.13934745	0.23851881
225.8	0.95536015	0.77331604	1.62243143	1.20596001	0.14044227	0.23916419
226.0	0.95470004	0.77358552	1.62226107	1.20668157	0.13993586	0.23879092
226.2	0.95581055	0.77359898	1.62430929	1.20611131	0.14071726	0.23980045
226.4	0.95656131	0.77449142	1.62378295	1.20694649	0.14167619	0.24131318
226.6	0.95614263	0.77375179	1.62291368	1.20723826	0.14046411	0.24001058
226.8	0.95718596	0.77557763	1.62565323	1.20848975	0.1413548	0.24106079
227.0	0.95567195	0.77369754	1.62472491	1.20746118	0.14045072	0.24034723
227.2	0.95526805	0.77319208	1.62386672	1.20782792	0.13968692	0.24037128
227.4	0.95663857	0.77338227	1.62528739	1.20872239	0.14046379	0.24077064
227.6	0.95670296	0.77297888	1.62495947	1.20877803	0.14087058	0.24079474
227.8	0.95665811	0.77261122	1.62428771	1.2080366	0.14053145	0.24074202
228.0	0.95720072	0.77367352	1.62528296	1.20913347	0.14106356	0.24163241
228.2	0.95559939	0.77326746	1.62471189	1.20715637	0.14018224	0.24080216
228.4	0.9562758	0.7737157	1.62467747	1.20733713	0.14012828	0.24104827
228.6	0.95628664	0.77516297	1.62400376	1.20700781	0.13993602	0.24021276
228.8	0.95604695	0.77402913	1.62398897	1.20678315	0.13927444	0.24067757
229.0	0.95594111	0.77441727	1.62460555	1.20725948	0.13965846	0.24093412
229.2	0.95547518	0.77451232	1.62458825	1.20770821	0.14070997	0.24119414
229.4	0.95465597	0.77368601	1.62438198	1.20576167	0.13997512	0.23995591
229.6	0.95570293	0.77478742	1.62559422	1.20634825	0.14062146	0.24053615
229.8	0.95644207	0.77553034	1.62534035	1.20685755	0.14142206	0.23997398
230.0	0.95546097	0.77413046	1.6260185	1.2062317	0.14104548	0.23997315
230.2	0.9550742	0.77349056	1.6270507	1.20535607	0.14084529	0.23937783
230.4	0.95588613	0.77459055	1.62595222	1.20724749	0.14216919	0.24007929
230.6	0.95621542	0.77448667	1.62741046	1.20814902	0.14200257	0.24025327
230.8	0.95653816	0.77429157	1.62769006	1.20811209	0.14211431	0.24059234
231.0	0.95641599	0.77308409	1.62739242	1.20824221	0.14163805	0.24164998
231.2	0.95761481	0.77381345	1.62753411	1.20922726	0.14239363	0.24199205
231.4	0.95715431	0.77211409	1.62758291	1.20897984	0.14212109	0.24227515
231.6	0.9569788	0.77242661	1.62673201	1.20927944	0.14172627	0.24164471
231.8	0.95684912	0.77151312	1.62603764	1.20832106	0.14067244	0.24088339
232.0	0.95818762	0.77341429	1.62804879	1.21065048	0.14200266	0.24337754
232.2	0.9567991	0.77230403	1.62700753	1.20935978	0.14182432	0.24292562
232.4	0.95795315	0.77312277	1.62680045	1.21093724	0.14193369	0.24278932
232.6	0.95814625	0.77278781	1.62646503	1.21098564	0.14225718	0.24321986
232.8	0.95789137	0.77223549	1.62685383	1.21078786	0.14229266	0.24398285
233.0	0.95816251	0.77258063	1.6270532	1.21137744	0.14336802	0.24389341
233.2	0.95839248	0.77238074	1.62722331	1.21164935	0.14364465	0.24404455
233.4	0.95973668	0.77292685	1.62745743	1.21069955	0.14297477	0.24420848
233.6	0.9593894	0.7725296	1.62761247	1.21176548	0.1430812	0.24417879
233.8	0.95902543	0.77299863	1.62812385	1.21196011	0.14353633	0.24395335
234.0	0.95858906	0.77227293	1.62759195	1.21041316	0.14335309	0.24365225
234.2	0.95949219	0.7739051	1.62903126	1.2116242	0.14387765	0.24463477
234.4	0.96142213	0.77547432	1.6300402	1.21282514	0.14518599	0.24660672
234.6	0.96065415	0.77573207	1.63045259	1.21213648	0.14433718	0.24634072
234.8	0.96001383	0.77457291	1.63054709	1.21071831	0.14410852	0.24599882
235.0	0.96093105	0.77587622	1.63134188	1.21160658	0.14457352	0.24757602
235.2	0.96035522	0.77484788	1.6310166	1.2113717	0.14511782	0.24624578
235.4	0.95997351	0.77535069	1.63031289	1.21098573	0.14451657	0.24662032
235.6	0.9600842	0.77589857	1.63065974	1.21130498	0.14472056	0.24631429
235.8	0.96032546	0.77544813	1.63024173	1.21075288	0.14443104	0.24621984
236.0	0.96121371	0.7761825	1.63166082	1.21301914	0.14633672	0.24793388
236.2	0.95941517	0.77543024	1.62976059	1.21145688	0.14555292	0.24595704
236.4	0.96023	0.77565352	1.62995924	1.21209198	0.14588506	0.24587606
236.6	0.96115328	0.77620696	1.63037794	1.21230401	0.146181	0.24699127
236.8	0.96033379	0.77616399	1.6300558	1.21212933	0.14697175	0.24726199
237.0	0.95921802	0.774651	1.6292085	1.21195163	0.14656976	0.24584304
237.2	0.95963343	0.77571128	1.62997681	1.21296006	0.14723018	0.24677206
237.4	0.96028048	0.77476491	1.62959118	1.21310619	0.1467995	0.24623708
237.6	0.95951782	0.77376436	1.62953652	1.21314422	0.14703363	0.24617585
237.8	0.95973307	0.77370594	1.62982106	1.21325852	0.1466932	0.24549628
238.0	0.96023176	0.77347938	1.62986088	1.21261342	0.14666968	0.24628011
238.2	0.96111042	0.77368319	1.63149897	1.21401316	0.14652256	0.24705413
238.4	0.95982791	0.77309816	1.63086479	1.21304357	0.14680973	0.24631019
238.6	0.95952789	0.77244253	1.63015558	1.21274426	0.14582571	0.24560737
238.8	0.95905911	0.7719135	1.6309737	1.21231625	0.14566759	0.24590511
239.0	0.95985915	0.77309789	1.63103528	1.2135851	0.14618446	0.24660533
239.2	0.95917457	0.77169339	1.63029921	1.21272771	0.14546748	0.24552373
239.4	0.95979156	0.77322449	1.63150075	1.21265606	0.14603101	0.24689733
239.6	0.95886076	0.77234457	1.63106031	1.21164942	0.14475395	0.24596754
239.8	0.95874004	0.77182844	1.63016857	1.21156132	0.1439576	0.24459127
240.0	0.95877317	0.77187408	1.63106526	1.21160006	0.14431491	0.24492851
240.2	0.95918415	0.77343661	1.63161263	1.21164546	0.1441008	0.245427
240.4	0.95975295	0.77382758	1.63242467	1.21271576	0.14512013	0.24608752
240.6	0.95900445	0.77323112	1.6310749	1.21225832	0.14396827	0.24587047
240.8	0.95921738	0.77405079	1.63173655	1.21237737	0.14584874	0.24630186
241.0	0.95974099	0.77523255	1.63208104	1.21323685	0.14599008	0.24642176
241.2	0.96065624	0.77568161	1.63218507	1.21364095	0.14677646	0.24711746
241.4	0.96082188	0.77498487	1.63253751	1.21413225	0.14705604	0.24666648
241.6	0.96137943	0.77543543	1.63342753	1.21523833	0.14804762	0.24799819
241.8	0.96105725	0.77523493	1.63283404	1.21499786	0.1468044	0.24694532
242.0	0.96132109	0.77526136	1.63268165	1.21531265	0.14715298	0.24772054
242.2	0.96100732	0.77563556	1.63351294	1.21580533	0.14805525	0.24798839
242.4	0.96069102	0.77543841	1.63201351	1.21530311	0.14806954	0.2474072
242.6	0.96190419	0.77627581	1.6323383	1.21638774	0.14828485	0.24875006
242.8	0.96215953	0.77657318	1.63343521	1.21637032	0.14930821	0.24952997
243.0	0.96236024	0.77721403	1.63359716	1.21702179	0.14963902	0.25045712
243.2	0.9621419	0.77663062	1.63308706	1.21573607	0.14891101	0.2498544
243.4	0.96207123	0.77741243	1.63346225	1.21556676	0.14923614	0.24999079
243.6	0.96157472	0.77689906	1.63298943	1.21466628	0.14752375	0.24900998
243.8	0.96039168	0.77506817	1.63185829	1.21452114	0.1468312	0.24767576
244.0	0.96141897	0.7758747	1.63334771	1.21478535	0.14688471	0.24961559
244.2	0.96140666	0.77621979	1.63281843	1.21492931	0.14719064	0.24961637
244.4	0.96071859	0.77495038	1.63189164	1.2148531	0.14706212	0.24876523
244.6	0.96180552	0.77530637	1.63118688	1.21429652	0.14706596	0.24924526
244.8	0.96313266	0.7774656	1.63399262	1.21472283	0.14846201	0.25070963
245.0	0.96195046	0.77627054	1.63266671	1.2149359	0.14749239	0.25017494
245.2	0.96207251	0.77406443	1.63293857	1.21504556	0.14739245	0.24998099
245.4	0.9622271	0.77568206	1.63538343	1.21620909	0.14783934	0.25078183
245.6	0.96256048	0.77571577	1.63470278	1.21696573	0.14801105	0.25090826
245.8	0.96234012	0.77583342	1.63522423	1.21723354	0.14719136	0.25090172
246.0	0.96126065	0.77417608	1.63462721	1.21635685	0.14671121	0.25017492
246.2	0.96192821	0.77613961	1.63617607	1.21772065	0.14829514	0.25136456
246.4	0.96271197	0.77526676	1.63560551	1.21738199	0.14803402	0.2515105
246.6	0.96252097	0.77553419	1.63667144	1.21838353	0.14876788	0.2513792
246.8	0.96374636	0.77472611	1.63676748	1.21825463	0.14839124	0.25164929
247.0	0.96297979	0.77580855	1.63700978	1.21821146	0.1484138	0.25156968
247.2	0.96325233	0.77573418	1.63606617	1.21785196	0.14831036	0.25137068
247.4	0.96190488	0.77562567	1.63505482	1.21749528	0.14694033	0.24989058
247.6	0.96161415	0.77518702	1.63573048	1.21715916	0.14700843	0.25025693
247.8	0.96083802	0.77470236	1.63425798	1.21703611	0.1470248	0.249345
248.0	0.96041064	0.77541144	1.63459676	1.21615517	0.14728592	0.25001432
248.2	0.96088909	0.77557248	1.63475778	1.21684583	0.14877854	0.25012584
248.4	0.96201823	0.77556445	1.63491853	1.21689429	0.14834586	0.25074167
248.6	0.96285384	0.77677814	1.63474758	1.21649913	0.14946739	0.25081737
248.8	0.96211577	0.77601824	1.63518797	1.21584842	0.14900346	0.25116401
249.0	0.96217127	0.77554034	1.63495941	1.21651512	0.14930459	0.25124405
249.2	0.9625398	0.77597395	1.63558231	1.21654742	0.14976835	0.25142401
249.4	0.96267966	0.77677335	1.63636139	1.21684427	0.15058518	0.25258573
249.6	0.96293553	0.77722192	1.63613501	1.21804845	0.15139298	0.25301691
249.8	0.96310924	0.77787443	1.63737493	1.21747778	0.15113707	0.25349684
250.0	0.96224579	0.77667713	1.63633803	1.21580154	0.15043612	0.25258247
250.2	0.9640271	0.77844275	1.63818616	1.21757294	0.15276029	0.25509092
250.4	0.96317761	0.77666636	1.63708926	1.21609707	0.15130703	0.25330018
250.6	0.96387352	0.77712262	1.63770261	1.21690547	0.15172723	0.25275528
250.8	0.96453559	0.776594	1.63763908	1.21695867	0.15073142	0.25376402
251.0	0.96470164	0.77804054	1.63842123	1.21693497	0.15208319	0.25392326
251.2	0.96465223	0.77719145	1.63773545	1.21769162	0.15147898	0.25366262
251.4	0.96439323	0.77770555	1.63873634	1.21811593	0.15149577	0.25377748
251.6	0.96572835	0.77826541	1.63978613	1.21908279	0.15293663	0.25512136
251.8	0.96520995	0.77765952	1.63873887	1.21835034	0.15177118	0.25465699
252.0	0.96474739	0.77789963	1.63964704	1.21877865	0.1518947	0.25520675
252.2	0.96557566	0.77810728	1.64023658	1.21983928	0.15254239	0.25549464
252.4	0.96514932	0.77743423	1.63961847	1.21901057	0.15102284	0.25531267
252.6	0.96509203	0.77739768	1.63902639	1.21798083	0.15111219	0.25472486
252.8	0.96483573	0.77751753	1.64004384	1.21848439	0.15123233	0.25504231
253.0	0.96482578	0.77797817	1.6402646	1.21897832	0.15163354	0.25576405
253.2	0.96423493	0.77784544	1.63856943	1.21851442	0.15171618	0.25488106
253.4	0.96423542	0.77677512	1.63948529	1.21772205	0.15136303	0.25531643
253.6	0.96433951	0.77807811	1.64014403	1.21922838	0.15164724	0.25601717
253.8	0.96363468	0.77799794	1.63928369	1.2181399	0.15143694	0.25509325
254.0	0.96357594	0.77717956	1.63957034	1.21773143	0.15162662	0.25563225
254.2	0.96287731	0.77716058	1.63930464	1.21742517	0.1516246	0.25516058
254.4	0.96290551	0.77678825	1.63890069	1.21781753	0.15080341	0.25399005
254.6	0.96446569	0.77836728	1.64067882	1.21940889	0.15255011	0.25562334
254.8	0.96406938	0.7777571	1.6403949	1.21946136	0.15180654	0.25570898
255.0	0.96557706	0.77891663	1.6410715	1.22038211	0.15405555	0.25610748
255.2	0.96483531	0.77822481	1.64134372	1.22134133	0.15364316	0.25695256
255.4	0.96567554	0.7787758	1.64191994	1.22209996	0.15434569	0.25727188
255.6	0.96559992	0.7783329	1.64096774	1.221213	0.15379542	0.25675371
255.8	0.96542199	0.77813423	1.64087684	1.22117995	0.15362106	0.25671183
256.0	0.96489283	0.77872002	1.64203662	1.22192811	0.15424008	0.25648559
256.2	0.96487312	0.77766777	1.64157077	1.22099261	0.15332118	0.25648304
256.4	0.96511699	0.77804206	1.64080791	1.22090297	0.15325019	0.2557655
256.6	0.96499614	0.77799751	1.64098962	1.22034063	0.15307879	0.25526548
256.8	0.96547488	0.77888452	1.64174708	1.22128644	0.15362406	0.25568994
257.0	0.96390428	0.77756804	1.64048126	1.21969665	0.15326311	0.25522674
257.2	0.96438341	0.77694466	1.63996663	1.21931252	0.15242303	0.25491062
257.4	0.96446262	0.77734769	1.64057243	1.21962921	0.15208849	0.25573823
257.6	0.9638716	0.77867538	1.63976288	1.22031183	0.1524236	0.25612441
257.8	0.96413168	0.77811444	1.64012221	1.2192756	0.15182982	0.25522449
258.0	0.96351125	0.77821113	1.64129969	1.21922443	0.15161524	0.25582348
258.2	0.96328102	0.77818034	1.64054257	1.21901536	0.15133811	0.25561853
258.4	0.96424763	0.77821424	1.64080322	1.21925246	0.1515564	0.25563503
258.6	0.96397074	0.7792195	1.64160419	1.21976405	0.15173162	0.25679257
258.8	0.96400924	0.7766072	1.64036354	1.21905386	0.15099486	0.25602491
259.0	0.96497767	0.7779424	1.64141746	1.21977069	0.15215999	0.25668499
259.2	0.96451555	0.77688316	1.64028734	1.21960892	0.1520251	0.25704037
259.4	0.96443712	0.77644524	1.64037709	1.21994471	0.15254583	0.25605966
259.6	0.96423527	0.77710683	1.64071028	1.21951561	0.15279303	0.2565464
259.8	0.96477261	0.77697653	1.64142826	1.22016727	0.15364768	0.25639554
260.0	0.96416096	0.776349	1.64120442	1.21990405	0.15302476	0.25587386
260.2	0.96452555	0.7763431	1.64116684	1.21962492	0.15302533	0.2564537
260.4	0.96442937	0.77763841	1.64107532	1.22000533	0.1543094	0.25593384
260.6	0.96374007	0.77671969	1.64097794	1.21905906	0.15378373	0.2559383
260.8	0.9648105	0.77742411	1.64023904	1.21966426	0.15447509	0.25723058
261.0	0.96403584	0.77771955	1.64015545	1.220495	0.1549836	0.25781029
261.2	0.96494682	0.77777494	1.63975715	1.22063754	0.15503378	0.25872568
261.4	0.96452398	0.77886167	1.63928708	1.22081042	0.15530132	0.25806325
261.6	0.96527287	0.77937685	1.6397011	1.22086521	0.15523537	0.2589206
261.8	0.96669714	0.77960793	1.64199974	1.22194644	0.15586316	0.25958179
262.0	0.96565589	0.77999826	1.64181627	1.22212347	0.15549629	0.25960148
262.2	0.96670622	0.78040912	1.64130051	1.22163634	0.15535332	0.25952928
262.4	0.96632647	0.77954226	1.64118085	1.22188295	0.15483134	0.25896497
262.6	0.96694831	0.78020506	1.64167924	1.22240395	0.15464377	0.25999515
262.8	0.96678259	0.77878508	1.64119202	1.22187599	0.15455989	0.25948748
263.0	0.96699982	0.78114588	1.64282484	1.22289368	0.15541925	0.26062917
263.2	0.96675825	0.78036879	1.64175132	1.22339219	0.15517185	0.25979101
263.4	0.96695897	0.7811301	1.64362322	1.22332853	0.15578523	0.26005373
263.6	0.96720927	0.78073943	1.64434743	1.22281107	0.15584957	0.25960633
263.8	0.96806768	0.7809255	1.64433112	1.22320839	0.1566967	0.25938819
264.0	0.96769194	0.7803812	1.64567091	1.22314331	0.15661197	0.26041781
264.2	0.96730184	0.78042518	1.64486277	1.22248087	0.15616795	0.25982087
264.4	0.96684135	0.78000557	1.64491946	1.22195741	0.15613375	0.26003159
264.6	0.96729904	0.77963132	1.64440307	1.22152522	0.15648634	0.26025983
264.8	0.96742804	0.7799963	1.64364126	1.22255221	0.1567944	0.26139758
265.0	0.9664636	0.77959074	1.6439199	1.2222303	0.15686882	0.26100949
265.2	0.96634773	0.77857082	1.64308632	1.22135699	0.15658765	0.26025157
265.4	0.96630162	0.7787635	1.64289314	1.22178023	0.15596471	0.25995222
265.6	0.96811676	0.77974907	1.64390728	1.22274444	0.1565736	0.26163434
265.8	0.96670338	0.77856225	1.64354813	1.22216559	0.15598015	0.26035991
266.0	0.9669281	0.77912448	1.64409109	1.2229112	0.15590107	0.26119574
266.2	0.96700619	0.77864707	1.64238437	1.2227081	0.15531623	0.2599852
266.4	0.96608454	0.77824096	1.64232519	1.22244819	0.15510088	0.25985873
266.6	0.96540904	0.77824266	1.6415713	1.22171168	0.15418141	0.25985078
266.8	0.96536795	0.77884477	1.64236343	1.22223544	0.15527471	0.26033971
267.0	0.9658866	0.78043976	1.64284725	1.22383016	0.15594189	0.26050082
267.2	0.96666722	0.77928343	1.6420467	1.22309016	0.15535025	0.25920529
267.4	0.96668683	0.77926705	1.64290819	1.2229093	0.15649314	0.25953231
267.6	0.96736261	0.77928309	1.64385353	1.22304694	0.1564919	0.25975473
267.8	0.96812833	0.77995367	1.64393564	1.22327824	0.15730333	0.26029112
268.0	0.96899345	0.77998884	1.64568714	1.22343287	0.15795234	0.26161936
268.2	0.96841913	0.7800516	1.64371237	1.22227835	0.15676886	0.26067827
268.4	0.9685642	0.7796817	1.64516937	1.22278419	0.15709794	0.26135689
268.6	0.96935263	0.78105522	1.64552558	1.22332428	0.15802754	0.26217847
268.8	0.96914381	0.78003401	1.64578051	1.2230416	0.1574585	0.26260151
269.0	0.96896282	0.7796228	1.64664268	1.22335679	0.15806728	0.2625889
269.2	0.96887365	0.77931059	1.6457927	1.2227836	0.1577279	0.26221102
269.4	0.96841695	0.77857583	1.64585431	1.22241751	0.15741166	0.26262629
269.6	0.9693745	0.7788519	1.64647777	1.22291474	0.15787434	0.26343099
269.8	0.96889007	0.77850612	1.6477103	1.22389506	0.15834396	0.26358914
270.0	0.96877356	0.77962508	1.64775959	1.22365231	0.15808243	0.2644214
270.2	0.96843933	0.77887233	1.64647557	1.22380889	0.15761664	0.26349549
270.4	0.96851814	0.77987814	1.6474192	1.22343765	0.15791043	0.26433662
270.6	0.96816739	0.77995849	1.64798431	1.22473945	0.15818387	0.26560915
270.8	0.96852948	0.78085126	1.64847209	1.22494582	0.15855623	0.2660055
271.0	0.96904913	0.78128948	1.64820641	1.22637798	0.15890188	0.26521372
271.2	0.96959642	0.78068975	1.64859968	1.22556205	0.1590049	0.26604121
271.4	0.96858982	0.78061179	1.64824217	1.22554572	0.15904915	0.26511507
271.6	0.96969801	0.78095993	1.64872778	1.22509979	0.15887422	0.26523787
271.8	0.96993151	0.78175625	1.64933103	1.22626108	0.16053352	0.2658921
272.0	0.97082115	0.78214191	1.64869561	1.22615319	0.16071957	0.26543488
272.2	0.96935547	0.7817218	1.64733436	1.2255833	0.15951018	0.26421273
272.4	0.96954166	0.78137288	1.64773984	1.22608804	0.1598158	0.26414454
272.6	0.97031304	0.78133439	1.64806845	1.22614281	0.16027587	0.26435916
272.8	0.96988634	0.77951372	1.64840003	1.22547081	0.15987168	0.26369808
273.0	0.96933948	0.77964768	1.64707913	1.2254625	0.16006902	0.26309824
273.2	0.96842084	0.77857994	1.64479697	1.22395881	0.15896508	0.26223755
273.4	0.96873243	0.77863123	1.64605733	1.22381108	0.15880191	0.26285519
273.6	0.96927126	0.77932277	1.64700738	1.22456902	0.15946156	0.26335335
273.8	0.96934626	0.77989986	1.64719516	1.22435649	0.15973503	0.26338866
274.0	0.96862675	0.78006052	1.64571048	1.22291812	0.15826098	0.26354635
274.2	0.9700871	0.78003778	1.64747089	1.22525933	0.15955633	0.2648121
274.4	0.96946088	0.78014577	1.64631011	1.22391175	0.15829489	0.26412452
274.6	0.96980368	0.77997137	1.64713602	1.22513174	0.15910296	0.26563169
274.8	0.96989533	0.7807462	1.64687368	1.22434972	0.15889747	0.26595014
275.0	0.97095679	0.78133279	1.64727756	1.22595901	0.16040804	0.26571392
275.2	0.96998769	0.78045696	1.64749369	1.22508233	0.15975593	0.26660881
275.4	0.96953749	0.78073856	1.64653117	1.22480857	0.15949161	0.26527963
275.6	0.96942185	0.78103178	1.64726326	1.22511807	0.16025131	0.26694555
275.8	0.97003593	0.7825243	1.64855904	1.22649808	0.16115105	0.26716832
276.0	0.97012675	0.78298717	1.64764213	1.22616071	0.16060481	0.26631012
276.2	0.96906166	0.78224903	1.64792155	1.22695005	0.160442	0.26714804
276.4	0.97019284	0.78321472	1.64893159	1.22734369	0.16186043	0.26788905
276.6	0.97010925	0.78150245	1.64878969	1.22691148	0.16133312	0.26730571
276.8	0.96895038	0.78219458	1.64860235	1.22606653	0.16023453	0.26681777
277.0	0.97004656	0.78241891	1.64884752	1.2264112	0.1615326	0.26777894
277.2	0.96841032	0.78186895	1.6485816	1.22545176	0.16033804	0.26683543
277.4	0.96945004	0.782269	1.6504843	1.22504016	0.16079649	0.26760106
277.6	0.97011275	0.78245831	1.65099219	1.22609225	0.16194833	0.26869551
277.8	0.96937892	0.78152698	1.65017214	1.22623448	0.16136479	0.26780688
278.0	0.96925692	0.78066332	1.64995118	1.22587646	0.16031513	0.26766108
278.2	0.96913207	0.78039041	1.65073274	1.22596	0.16072741	0.26739143
278.4	0.96886782	0.77946594	1.64941865	1.2250841	0.16036263	0.26672071
278.6	0.97028676	0.7799744	1.6506937	1.22636465	0.16147564	0.26805972
278.8	0.96997777	0.77976097	1.64996451	1.22569169	0.16137711	0.26822547
279.0	0.96939167	0.779402	1.64939789	1.22618759	0.16145551	0.26708667
279.2	0.96860624	0.77933712	1.65020547	1.22554945	0.16010332	0.26676638
279.4	0.96951926	0.7801354	1.65009429	1.22650091	0.16113567	0.26702623
279.6	0.96914382	0.77946749	1.65015301	1.22666053	0.16116461	0.26627628
279.8	0.9705916	0.78097474	1.65065925	1.22747146	0.16133554	0.26614502
280.0	0.97020923	0.78155847	1.65072501	1.22805044	0.16186431	0.26718257
280.2	0.97010794	0.7807965	1.65027861	1.22726131	0.16175203	0.26734006
280.4	0.97119666	0.78294874	1.65114941	1.22743564	0.16313483	0.26776915
280.6	0.97143839	0.78246422	1.65108648	1.22757466	0.16309893	0.26786006
280.8	0.97152711	0.78312074	1.6521644	1.22802598	0.16286453	0.26839702
281.0	0.97237878	0.78316103	1.65325634	1.22880906	0.16373445	0.26861587
281.2	0.97198742	0.78331109	1.65261166	1.22784709	0.16340081	0.26829547
281.4	0.97238781	0.78273256	1.65286176	1.2282978	0.16317401	0.26944789
281.6	0.97202532	0.78244553	1.65305433	1.22932146	0.16326171	0.26927437
281.8	0.9708912	0.78229113	1.65274789	1.22834441	0.16231196	0.26799851
282.0	0.97116583	0.78212436	1.65212201	1.22698845	0.16146269	0.26875139
282.2	0.97070757	0.78214685	1.65145225	1.22716479	0.1619495	0.26822112
282.4	0.97039085	0.78109696	1.65163879	1.22749658	0.16212419	0.26843138
282.6	0.97076307	0.78100378	1.65203895	1.22779939	0.1619289	0.26878114
282.8	0.97007478	0.78042789	1.65122013	1.22636028	0.161334	0.2686916
283.0	0.97019669	0.78144316	1.65236502	1.22809963	0.16164535	0.26889082
283.2	0.97109214	0.78154384	1.65377724	1.22819942	0.1618527	0.27010027
283.4	0.97148364	0.78136144	1.65315826	1.22811977	0.16292052	0.27014524
283.6	0.97098368	0.780758	1.65213871	1.22718917	0.16197376	0.26830187
283.8	0.97027167	0.78124305	1.65168665	1.22648182	0.16151645	0.26825421
284.0	0.97045704	0.78095463	1.65176279	1.22680944	0.16176818	0.26892107
284.2	0.97044095	0.78138308	1.65180051	1.22687124	0.16222154	0.2691045
284.4	0.97112819	0.78154795	1.65242009	1.2274798	0.16316361	0.26955786
284.6	0.97198384	0.78199225	1.65261928	1.22809165	0.16355386	0.26995489
284.8	0.97183654	0.78106405	1.65236337	1.22764018	0.16298431	0.26929051
285.0	0.97255764	0.78200516	1.65324881	1.22801439	0.16354671	0.26939373
285.2	0.97264844	0.78155391	1.65297604	1.22708465	0.16345896	0.27001078
285.4	0.9722741	0.78160043	1.65336588	1.22790155	0.16250384	0.27023705
285.6	0.97229628	0.78180297	1.65368675	1.22785131	0.163269	0.27017622
285.8	0.97233782	0.78268562	1.65281722	1.22787867	0.16326077	0.2700737
286.0	0.9716489	0.7822385	1.65248398	1.2275445	0.16320369	0.27017426
286.2	0.97160795	0.78246854	1.65228892	1.22786957	0.16341103	0.26956107
286.4	0.9715689	0.7818001	1.65369379	1.22852231	0.16419966	0.27079097
286.6	0.97195657	0.78224713	1.65423896	1.22864458	0.16360248	0.27103745
286.8	0.97292264	0.78271345	1.65396578	1.22844764	0.16406597	0.27113465
287.0	0.97322768	0.7840125	1.65489235	1.23014492	0.16440731	0.27156855
287.2	0.97263802	0.78323167	1.65471154	1.22841429	0.16410832	0.27176025
287.4	0.97214994	0.78320424	1.65427819	1.22846393	0.16410254	0.27064598
287.6	0.97300832	0.78338619	1.65409278	1.22953551	0.16411297	0.27093319
287.8	0.97199209	0.78349021	1.65434051	1.22916144	0.16421413	0.27092766
288.0	0.97288562	0.78371144	1.65506445	1.23059914	0.16523386	0.27245424
288.2	0.97280979	0.78461951	1.65473239	1.23085317	0.16564291	0.27269028
288.4	0.97236509	0.78369225	1.6536773	1.22986179	0.16487719	0.27187948
288.6	0.9728809	0.78320328	1.65434046	1.22999725	0.16474115	0.27249349
288.8	0.97248591	0.78261621	1.65366068	1.22983517	0.16453561	0.27210809
289.0	0.97181217	0.78235134	1.65463466	1.23014196	0.16443562	0.27318496
289.2	0.97210262	0.78341833	1.65489165	1.2307468	0.16573275	0.27410568
289.4	0.9726354	0.78304087	1.65367266	1.23049787	0.16530906	0.27368647
289.6	0.97220576	0.7824757	1.6530489	1.23008407	0.16547194	0.2734969
289.8	0.97197737	0.78304643	1.65312844	1.23091948	0.16560496	0.27337396
290.0	0.97216978	0.78353692	1.65395999	1.23028425	0.16555394	0.27390477
290.2	0.97269071	0.78207396	1.65355381	1.2303007	0.16582505	0.27334999
290.4	0.97222715	0.78226008	1.65398558	1.23064536	0.16610237	0.27438288
290.6	0.9729694	0.78372076	1.6549944	1.23088068	0.16579521	0.27409739
290.8	0.97430771	0.7841071	1.65427124	1.23067692	0.16672726	0.27403623
291.0	0.97328456	0.78392877	1.65485523	1.23058403	0.16602949	0.27417412
291.2	0.97388683	0.78365533	1.65512008	1.22989828	0.16687777	0.27473846
291.4	0.97404902	0.78422634	1.6552821	1.23068286	0.16685675	0.27471704
291.6	0.97467873	0.78417838	1.65580203	1.23120192	0.16714543	0.27554726
291.8	0.97344659	0.78428332	1.65568681	1.23036292	0.16726354	0.27480134
292.0	0.97333765	0.78322841	1.65547511	1.23076103	0.16701097	0.27467826
292.2	0.97256236	0.78253603	1.65472978	1.22949881	0.16600751	0.27511459
292.4	0.97212785	0.78145265	1.65472636	1.22884475	0.16543668	0.27447963
292.6	0.97120132	0.77990634	1.65445009	1.22810756	0.16477934	0.27355388
292.8	0.97134672	0.78075301	1.65498936	1.22865131	0.16502336	0.27339614
293.0	0.97202506	0.78080243	1.65596263	1.2301692	0.16618053	0.27496717
293.2	0.97267799	0.78193413	1.65586132	1.2303507	0.1668078	0.27496876
293.4	0.97267987	0.78066493	1.65549838	1.22937778	0.16561669	0.27382572
293.6	0.97281002	0.7817173	1.6561806	1.23024782	0.16587848	0.27508265
293.8	0.9731007	0.78183822	1.65661424	1.23156753	0.16680453	0.27543763
294.0	0.97369013	0.7825738	1.65654278	1.23107719	0.16650964	0.27507802
294.2	0.97310431	0.78178148	1.65720075	1.23140692	0.16743715	0.2751475
294.4	0.97436685	0.7844291	1.65926675	1.2327656	0.16852064	0.27714394
294.6	0.97537426	0.7854789	1.65890949	1.23295396	0.16949117	0.27654348
294.8	0.97632435	0.78582121	1.65877652	1.23269219	0.16914041	0.27702269
295.0	0.97602558	0.785614	1.65855729	1.23334486	0.16903908	0.27687295
295.2	0.97567306	0.78583923	1.6574669	1.23270857	0.16878606	0.27649176
295.4	0.97626189	0.78637689	1.65760442	1.23326879	0.16875466	0.27722107
295.6	0.97578227	0.78596244	1.6573026	1.23398807	0.16901579	0.27745718
295.8	0.9746826	0.78533369	1.65668116	1.233464	0.16864487	0.27598041
296.0	0.97477614	0.78459768	1.65689569	1.23351681	0.16792759	0.27599832
296.2	0.9748165	0.78495103	1.65671108	1.23292603	0.1676649	0.27644224
296.4	0.97501214	0.78436388	1.65592697	1.2332858	0.16756377	0.27498032
296.6	0.97355403	0.78320075	1.65496578	1.23232691	0.16647077	0.2736753
296.8	0.974453	0.78357605	1.65559778	1.23253483	0.16701036	0.27501439
297.0	0.97385397	0.78315638	1.65592313	1.23337698	0.16746837	0.27570677
297.2	0.97373726	0.78250632	1.65573431	1.23215017	0.16662752	0.27504225
297.4	0.97270053	0.7818118	1.65550214	1.23153523	0.16582083	0.27388434
297.6	0.97314101	0.78252687	1.65552535	1.23188805	0.16603681	0.27499887
297.8	0.93965459	0.74800895	1.58684591	1.1746945	0.14581309	0.25311231
298.0	0.9822956	0.7963971	1.68204549	1.25228059	0.17710003	0.283211
298.2	1.00931151	0.82604359	1.74196241	1.30130555	0.19684629	0.30243102
298.4	1.02356787	0.84055273	1.76982529	1.32406392	0.20535949	0.31134368
298.6	1.02369849	0.83924512	1.76718234	1.32194914	0.20281859	0.30990878
298.8	1.01354462	0.82522687	1.74143221	1.29978718	0.19166078	0.30146274
299.0	0.99243138	0.7991841	1.69201755	1.25896757	0.17334834	0.28466952
299.2	0.96331534	0.76418051	1.62448624	1.20212733	0.14831423	0.2624609
		0.7				0.23540124
