# Supplementary material for: Protein-based tools for the detection and characterisation of Oropouche virus infection
Source: EMBO Mol Med. 2025 Aug 11;17(9):2462–82. doi: 10.1038/s44321-025-00291-7 (PMC12423313; doi:10.1038/s44321-025-00291-7)
Supplement: Supplementary file 4 — Source data Fig. 2 [file 44321_2025_291_MOESM4_ESM.zip › Figure 2/2D/Nb_Sandwich_ELISA_LODs.xls]

## Sheet: README
Tab	Notes
Gc Spike SpB6+bSpC7 LOD	Raw A450 values from sandwich ELISA using plates coated with OROV Gc Spike nanobody SpB6 and incubated with varying concentrations of purified OROV Gc Spike before detection using biotinylated nanobody bSpC7 and streptavidin-HRP secondary.
N NpF2+bNpD2 LOD	Raw A450 values from sandwich ELISA using plates coated with OROV N nanobody NpF2 and incubated with varying concentrations of purified OROV N before detection using biotinylated nanobody bNpD2 and streptavidin-HRP secondary.

## Sheet: Gc Spike SpB6+bSpC7 LOD
Fig. 2D	OROV Gc spike (ng/mL)	32	16	8	4	2	1	0.5	0	0		StdDev	Slope	LOD (ng/mL)
	A450	1.0704	0.6668	0.4174	0.2494	0.1973	0.1722	0.136	0.1099	0.1104		0.000353553	0.0297763	0.0391831
Independent repeat	OROV Gc spike (ng/mL)	32	16	8	4	2	1	0	0	0	0		StdDev	Slope	LOD (ng/mL)
	A450	1.903	1.074	0.622	0.447	0.221	0.138	0.065	0.066	0.072	0.069		0.00316228	0.0556809	0.187417

## Sheet: N NpF2+bNpD2 LOD
Fig. 2D	OROV N (ng/mL)	4	2	1	0.5	0	0		StdDev	Slope	LOD
	A450	1.1272	0.5955	0.3891	0.2302	0.1263	0.1319		0.0039598	0.252209	0.0518116
Independent repeat	OROV N (ng/mL)	8	4	2	1	0	0	0	0		StdDev	Slope	LOD (ng/mL)
	A450	2.655	1.414	0.735	0.398	0.065	0.066	0.072	0.069		0.00316228	0.321965	0.0324119
