# Supplementary material for: Protein-based tools for the detection and characterisation of Oropouche virus infection
Source: EMBO Mol Med. 2025 Aug 11;17(9):2462–82. doi: 10.1038/s44321-025-00291-7 (PMC12423313; doi:10.1038/s44321-025-00291-7)
Supplement: Supplementary file 4 — Source data Fig. 2 [file 44321_2025_291_MOESM4_ESM.zip › Figure 2/2E/Nb_Sandwich_ELISA_virus_titration.xls]

## Sheet: README
Tab	Notes
Gc Spike virus titrations	Blank-corrected A450 values from sandwich ELISA using plates coated with OROV Gc Spike nanobody SpB6 and incubated with varying concentrations of laboratory stocks of OROV before detection using biotinylated nanobody bSpC7 and streptavidin-HRP secondary.
N virus titrations	Blank-corrected A450 values from sandwich ELISA using plates coated with OROV N nanobody NpF2 and incubated with varying concentrations of laboratory stocks of OROV before detection using biotinylated nanobody bNpE3 and streptavidin-HRP secondary.

## Sheet: Gc Spike virus titrations
TCID50	PFU/mL	OROV (lab strain BeAn19991)			OROV (1955 TRVL sloth isolate)
5.0 x 106	34700000	1.2027	1.1772	1.3184
1.0 x 106	6930000	0.2489	0.2849	0.2858
2.0 x 105	1390000	0.0743	0.0854	0.0742
4.0 x 104	277000	0.0265	0.0281	0.0415
8.0 x 103	55500	0.018	0.0407	0.0243
1.6 x 103	11100	0.0161	0.0207	0.0192
5.0 x 103	34700				0.2062	0.2446	0.278
1.0 x 103	6930				0.0909	0.0661	0.0788
2.0 x 102	1390				0.0202	0.0203	0.034
4.0 x 101	277				0.0278	0.0253	0.0295
8.0 x 100	55.5				0.0501	0.0241	0.0348
1.6 x 100	11.1				0.0456	0.0327	0.0397

## Sheet: N virus titrations
TCID50	PFU/mL	OROV (lab strain BeAn19991)			OROV (1955 TRVL sloth isolate)
2.0 x 105	1390000	3.3766	3.4282	3.402
4.0 x 104	277000	0.6553	0.6452	0.6461
8.0 x 103	55500	0.1594	0.1599	0.1534
1.6 x 103	11100	0.0658	0.0601	0.0686
2.0 x 102	1390				2.853	2.86	2.8156
4.0 x 101	277				0.4962	0.5338	0.4759
8.0 x 100	55.5				0.1378	0.1439	0.1391
1.6 x 100	11.1				0.074	0.0896	0.0721
