# Supplementary material for: Protein-based tools for the detection and characterisation of Oropouche virus infection
Source: EMBO Mol Med. 2025 Aug 11;17(9):2462–82. doi: 10.1038/s44321-025-00291-7 (PMC12423313; doi:10.1038/s44321-025-00291-7)
Supplement: Supplementary file 5 — Source data Fig. 3 [file 44321_2025_291_MOESM5_ESM.zip]

Archive with 11 entries (5 files):
- Figure 3/
- Figure 3/3A/
- Figure 3/3A/NbFcFusion_ELISA_LODs.xls
- Figure 3/3B/
- Figure 3/3B/FcNb_Sandwich_ELISA_virus_titration.xls
- Figure 3/3C/
- Figure 3/3C/FcNb_Sandwich_ELISA_2013-15_clinical_samples.xls
- Figure 3/3D/
- Figure 3/3D/Clinical_sample_Ct-vs-Z.xls
- Figure 3/3E/
- Figure 3/3E/FcNb_Sandwich_ELISA_2024_clinical_samples.xls
