# Supplementary material for: Protein-based tools for the detection and characterisation of Oropouche virus infection
Source: EMBO Mol Med. 2025 Aug 11;17(9):2462–82. doi: 10.1038/s44321-025-00291-7 (PMC12423313; doi:10.1038/s44321-025-00291-7)
Supplement: Supplementary file 5 — Source data Fig. 3 [file 44321_2025_291_MOESM5_ESM.zip › Figure 3/3A/NbFcFusion_ELISA_LODs.xls]

## Sheet: README
Tab	Notes
Gc Spike FcNb LOD	Raw A450 values from sandwich ELISA using plates coated with neutravidin then bFcSpC7 and incubated with varying concentrations of OROV Gc Spike before detection using FcSpB6-HRP. Values from three independent experiments
N FcNb LOD	Raw A450 values from sandwich ELISA using plates coated with neutravidin then bFcNpD2 and incubated with varying concentrations of OROV N before detection using FcNpD2-HRP. Values from five independent experiments

## Sheet: Gc Spike FcNb LOD
Figure 3A
Background	0.051	0.0502	0.0466	0.049				StDev (BG)	Slope	LOD		<LOD>
[Gc spike] (pg/mL)	20000	10000	5000	2500	1250	625		0.00191833	1.66179e-05	380.944		572.077	+/-	166.498	pgm/L
A450	0.3832	0.2263	0.1409	0.0971	0.0711	0.062
Independent Repeats
Background	0.0531	0.0515	0.0498	0.0571	0.0488	0.0533		StDev (BG)	Slope	LOD
[Gc spike] (pg/mL)	20000	10000	5000	2500	1250	625		0.00296018	1.42481e-05	685.608
A450	0.3308	0.2093	0.1269	0.0902	0.0677	0.0547
Background	0.0432	0.0453	0.0444	0.0504				StDev (BG)	Slope	LOD
[Gc spike] (pg/mL)	20000	10000	5000	2500	1250	625		0.00316899	1.60967e-05	649.679
A450	0.3765	0.2349	0.1543	0.103	0.0808	0.0597

## Sheet: N FcNb LOD
Figure 3A
Background	0.0534	0.0486	0.0506	0.0483	0.0477	0.0517	0.047	0.0534		StDev (BG)	Slope	LOD		<LOD>
[N] (pg/mL)	2000	1000	500	250	125	62.5	31.25	15.625		0.00254807	0.000802925	10.4725		11.2629	+/-	7.41656	pgm/L
A450	1.6379	0.9314	0.4955	0.2709	0.1614	0.107	0.0774	0.0612
Independent repeats
Background	0.0425	0.0511	0.0531	0.0542						StDev (BG)	Slope	LOD
[N] (pg/mL)	2000	1000	500	250	125	62.5	31.25	15.625		0.00530746	0.000734414	23.8484
A450	1.5042	0.8353	0.4451	0.2402	0.1407	0.0965	0.0742	0.0647
Background	0.0493	0.0519	0.0487	0.0513						StDev (BG)	Slope	LOD
[N] (pg/mL)	2000	1000	500	250	125	62.5	31.25	15.625		0.00154056	0.000709012	7.17034
A450	1.4765	0.7549	0.4526	0.2517	0.1421	0.0934	0.0749	0.0663
Background	0.0485	0.0508	0.0509	0.0493						StDev (BG)	Slope	LOD
[N] (pg/mL)	2000	1000	500	250	125	62.5	31.25	15.625		0.00117296	0.000821662	4.7109
A450	1.6816	0.9856	0.5499	0.3113	0.1774	0.1222	0.0825	0.072
Background	0.0547	0.049	0.048	0.0484	0.0491	0.0477	0.0477	0.0457		StDev (BG)	Slope	LOD
[N] (pg/mL)	2000	1000	500	250	125	62.5	31.25	15.625		0.0026123	0.000852479	10.1124
A450	1.7348	1.0058	0.5409	0.2996	0.1738	0.1137	0.0807	0.0629
