# Supplementary material for: Protein-based tools for the detection and characterisation of Oropouche virus infection
Source: EMBO Mol Med. 2025 Aug 11;17(9):2462–82. doi: 10.1038/s44321-025-00291-7 (PMC12423313; doi:10.1038/s44321-025-00291-7)
Supplement: Supplementary file 5 — Source data Fig. 3 [file 44321_2025_291_MOESM5_ESM.zip › Figure 3/3B/FcNb_Sandwich_ELISA_virus_titration.xls]

## Sheet: README
Tab	Notes
N FcNb virus titrations	Blank-corrected A450 values from sandwich ELISA using plates coated with neutravidin then bFcNpD2 and incubated with varying concentrations of laboratory stocks of OROV before detection using FcNpD2-HRP.

## Sheet: N FcNb virus titrations
Figure 3B
OROV BeAn19991		OROV TRVL		OROV AM0088
Titre (pfu/mL)	A450	Titre (pfu/mL)	A450	Titre (pfu/mL)	A450
15000	1.0818	128.361	1.3973	3086.42	0.9663
5000	0.4059	42.7869	0.5083	1028.81	0.3736
1666.67	0.1472	14.2623	0.1815	342.936	0.1347
555.556	0.0487	4.7541	0.0662	114.312	0.0493
185.185	0.02	1.5847	0.0358	38.1039	0.0272
61.7284	0.0113
20.5761	0.0095
Independent repeats
OROV TRVL		OROV AM0088
Titre (pfu/mL)	A450	Titre (pfu/mL)	A450
115.062	1.52592	8300	2.35892
11.5062	0.212525	830	0.443325
		83	0.054725
OROV BeAn19991		OROV TRVL
Titre (pfu/mL)	A450	Titre (pfu/mL)	A450
45000	2.06448	427.869	2.32928
15000	0.798883	142.623	1.04928
5000	0.341983	47.541	0.346383
1666.67	0.113283
555.556	0.0286833
185.185	0.00888333
61.7284	0.00308333
