# Supplementary material for: Protein-based tools for the detection and characterisation of Oropouche virus infection
Source: EMBO Mol Med. 2025 Aug 11;17(9):2462–82. doi: 10.1038/s44321-025-00291-7 (PMC12423313; doi:10.1038/s44321-025-00291-7)
Supplement: Supplementary file 5 — Source data Fig. 3 [file 44321_2025_291_MOESM5_ESM.zip › Figure 3/3C/FcNb_Sandwich_ELISA_2013-15_clinical_samples.xls]

## Sheet: README
Tab	Notes
Summary data	Data shown in Figure 3C, with Z scores and days post-infection for all samples
Experiment 1	Raw A450 values from sandwich ELISA using plates coated with neutravidin then bFcNpD2 and incubated with diluted clinical (serum) samples before detection using FcNpD2-HRP, plus blank values and purified N protein standard curve
Experiment 2	Raw A450 values from sandwich ELISA using plates coated with neutravidin then bFcNpD2 and incubated with diluted clinical (serum) samples before detection using FcNpD2-HRP, plus blank values and purified N protein standard curve
Experiment 3	Raw A450 values from sandwich ELISA using plates coated with neutravidin then bFcNpD2 and incubated with diluted clinical (serum) samples before detection using FcNpD2-HRP, plus blank values and purified N protein standard curve

## Sheet: Summary data
	Z score per experiment
Sample	1	2	3
M16	1.06453		6.6273
M28	0.358114		3.45003
ITA23	0.946794		3.18206
ITA59	117.034		118.98
TF10	-0.269812		1.22976
TF14	-1.60415		1.26804
TF18			0.846955
TF23			2.18677
TF25	2.75208		4.13907
TF29	727.221		823.724
TF31		26.2242	7.12495
TF32			-0.569422
TF72	1.18227		-0.110056
TF73	16.331
TF74	17.9008		18.4942
TF97			4.33048
TF101	230.571		230.032
TF109	21.1974		22.284
TF114		4.28415
TF116	9.14907		6.70386
TF126	2.67359		1.72741
TF132	79.9869		80.3172
TF134	17.5083		17.0013
TF139	27.5551		21.5567

## Sheet: Experiment 1
Background A450	0.0534	0.0486	0.0506	0.0483	0.0477	0.0517	0.047	0.0534
[N] (pg/mL)	2000	1000	500	250	125	62.5	31.25	15.625
Std Curve A450	1.6379	0.9314	0.4955	0.2709	0.1614	0.107	0.0774	0.0612
Average BG	StDev (BG)	Min Z	Min A450	Slope	Intercept	LOD (pg/mL)
0.0500875	0.00254807	3.3	0.0584961	0.000802925	0.0679432	10.4725
Sample	ITA23	ITA59	M16	M28	TF10	TF14	TF25	TF29	TF72	TF73	TF74	TF101	TF109	TF116	TF126	TF132	TF134	TF139
Days post symptoms	3	Unknown	5	6	3	3	1	Unknown	Unknown	0	0	0	0	1	3	2	3	1
A450	0.0525	0.3483	0.0528	0.051	0.0494	0.046	0.0571	1.9031	0.0531	0.0917	0.0957	0.6376	0.1041	0.0734	0.0569	0.2539	0.0947	0.1203
Dilution factor	4	4	4	4	4	4	4	40	4	4	4	4	4	4	4	4	4	4
Z score	0.946794	117.034	1.06453	0.358114	-0.269812	-1.60415	2.75208	727.221	1.18227	16.331	17.9008	230.571	21.1974	9.14907	2.67359	79.9869	17.5083	27.5551
pg/mL		1396.68						>Max(Std Curve)		118.351	138.278	2837.91	180.125	27.1845		926.397	133.297	260.83

## Sheet: Experiment 2
Background A450	0.0493	0.0519	0.0487	0.0513
[N] (pg/mL)	2000	1000	500	250	125	62.5	31.25	15.625
Std Curve A450	1.4765	0.7549	0.4526	0.2517	0.1421	0.0934	0.0749	0.0663
Average BG	StDev (BG)	Min Z	Min A450	Slope	Intercept	LOD (pg/mL)
0.0503	0.00154056	3.3	0.0553839	0.000709012	0.060929	7.17034
Sample	TF31	TF114
Days post symptoms	1	0
A450	0.0907	0.0569
Dilution factor	4	4
Z score	26.2242	4.28415
pg/mL	167.958	<Min(Std Curve)

## Sheet: Experiment 3
Background A450	0.0547	0.049	0.048	0.0484	0.0491	0.0477	0.0477	0.0457
[N] (pg/mL)	1000	500	250	125	62.5	31.25	15.625
Std Curve A450	1.0058	0.5409	0.2996	0.1738	0.1137	0.0807	0.0629
Average BG	StDev (BG)	Min Z	Min A450	Slope	Intercept	LOD (pg/mL)
0.0487875	0.0026123	3.3	0.0574081	0.000957399	0.0539374	9.00417
Sample	ITA23	ITA59	M16	M28	TF10	TF14	TF18	TF23	TF25	TF29	TF31	TF32	TF72	TF74	TF97	TF101	TF109	TF116	TF126	TF132	TF134	TF139
Days post symptoms	3	Unknown	5	6	3	3	6	4	1	Unknown	1	7	Unknown	0	1	0	0	1	3	2	3	1
A450	0.0571	0.3596	0.0661	0.0578	0.052	0.0521	0.051	0.0545	0.0596	2.2006	0.0674	0.0473	0.0485	0.0971	0.0601	0.6497	0.107	0.0663	0.0533	0.2586	0.0932	0.1051
Dilution factor	4	4	4	4	4	4	14	4	4	40	14	4	4	4	4	4	4	4	4	4	4	4
Z score	3.18206	118.98	6.6273	3.45003	1.22976	1.26804	0.846955	2.18677	4.13907	823.724	7.12495	-0.569422	-0.110056	18.4942	4.33048	230.032	22.284	6.70386	1.72741	80.3172	17.0013	21.5567
pg/mL		1277.05	50.8154	<Min(Std Curve)					<Min(Std Curve)	>Max(Std Curve)	196.864			180.333	<Min(Std Curve)	2489.09	221.695	51.651		855.078	164.039	213.757
