# Supplementary material for: Protein-based tools for the detection and characterisation of Oropouche virus infection
Source: EMBO Mol Med. 2025 Aug 11;17(9):2462–82. doi: 10.1038/s44321-025-00291-7 (PMC12423313; doi:10.1038/s44321-025-00291-7)
Supplement: Supplementary file 5 — Source data Fig. 3 [file 44321_2025_291_MOESM5_ESM.zip › Figure 3/3D/Clinical_sample_Ct-vs-Z.xls]

## Sheet: Ct vs Z
Sample	Ct	Z
M16	35.54	3.84592
M28	33.51	1.90407
ITA23	37.38	2.06443
ITA59	19.31	118.007
TF10	36.98	0.479974
TF14	35.27	-0.168057
TF18	35.28	0.846955
TF23	35.27	2.18677
TF25	28.66	3.44558
TF29	20.82	644.1
TF31	23.96	16.6746
TF32	36.89	-0.569422
TF72	27.28	0.536105
TF73	28.48	16.331
TF74	25.28	18.1975
TF97	28	4.33048
TF101	21.37	230.302
TF109	27.21	21.7407
TF114	36.92	4.28415
TF116	32.98	7.92647
TF126	35.43	2.2005
TF132	26.3	80.152
TF134	38.91	17.2548
TF139	26.28	24.5559
