# Supplementary material for: Protein-based tools for the detection and characterisation of Oropouche virus infection
Source: EMBO Mol Med. 2025 Aug 11;17(9):2462–82. doi: 10.1038/s44321-025-00291-7 (PMC12423313; doi:10.1038/s44321-025-00291-7)
Supplement: Supplementary file 5 — Source data Fig. 3 [file 44321_2025_291_MOESM5_ESM.zip › Figure 3/3E/FcNb_Sandwich_ELISA_2024_clinical_samples.xls]

## Sheet: README
Tab	Notes
Santarem	Raw A450 values from sandwich ELISA using plates coated with neutravidin then bFcNpD2 and incubated with diluted clinical (serum) samples before detection using FcNpD2-HRP, plus blank values and Z scores (StdDev above mean for blank corrected values)

## Sheet: Santarem
Background	0.136	0.11	0.127	0.121	0.149	0.151	0.19	0.186
Sample	STM1	STM2	STM3	STM4	STM5	STM6	STM7	STM8	STM9	STM10
A450	0.152	0.137	0.121	0.626	0.121	0.273	0.146	0.122	0.13	0.144
Z	0.197199	-0.317232	-0.865959	16.4532	-0.865959	4.34694	-0.00857385	-0.831663	-0.5573	-0.0771646
