# Supplementary material for: Protein-based tools for the detection and characterisation of Oropouche virus infection
Source: EMBO Mol Med. 2025 Aug 11;17(9):2462–82. doi: 10.1038/s44321-025-00291-7 (PMC12423313; doi:10.1038/s44321-025-00291-7)
Supplement: Supplementary file 6 — Source data Fig. 4 [file 44321_2025_291_MOESM6_ESM.zip]

Archive with 14 entries (10 files):
- Figure 4/
- Figure 4/4A/
- Figure 4/4A/Western blot Fig4A.pptx
- Figure 4/4B/
- Figure 4/4B/Mock_NpE3.czi
- Figure 4/4B/Mock_NpE3.tif
- Figure 4/4B/Mock_SpE8.czi
- Figure 4/4B/Mock_SpE8.tif
- Figure 4/4B/OROV_NpE3.czi
- Figure 4/4B/OROV_NpE3.tif
- Figure 4/4B/OROV_SpE8.czi
- Figure 4/4B/OROV_SpE8.tif
- Figure 4/4C/
- Figure 4/4C/NbFc Fusion PRNT.xls
