# Supplementary material for: Protein-based tools for the detection and characterisation of Oropouche virus infection
Source: EMBO Mol Med. 2025 Aug 11;17(9):2462–82. doi: 10.1038/s44321-025-00291-7 (PMC12423313; doi:10.1038/s44321-025-00291-7)
Supplement: Supplementary file 6 — Source data Fig. 4 [file 44321_2025_291_MOESM6_ESM.zip › Figure 4/4C/NbFc Fusion PRNT.xls]

## Sheet: README
Tab	Notes
BeAn19991	Results of OROV BeAn19991 Plaque Reduction Neutralisation Test (PRNT) showing percent inhibition at different dilutions of OROV Gc Spike nanobody Fc fusions FcSpB6 and FcSpC7, scaled relative to no nanobody control. Data are shown for three independent experiments
AM0088	Results of OROV AM0088 Plaque Reduction Neutralisation Test (PRNT) showing percent inhibition at different dilutions of OROV Gc Spike nanobody Fc fusions FcSpB6 and FcSpC7, scaled relative to no nanobody control. Data are shown for three independent experiments

## Sheet: BeAn19991
[Nb-Fc fusion] (nM)	FcSpB6			FcSpC7
1000	0	0	0.677	0	0	0
500	4.018	0	1.354	0	0	0
250	20.089	20.089	0.677	0	0	0
125	26.786	25.446	4.74	0	0	0
62.5	22.768	33.482	1.354	0	0	0
31.25	28.125	36.161	4.74	0	0	0
15.625	44.196	29.464	8.804	5.357	16.071	1.354
7.8125	37.5	48.214	20.316	26.786	34.821	9.481
3.9063	53.571	75	44.695	41.518	29.464	14.898
1.9531	46.875	61.607	69.752	42.857	62.946	46.727
0.9766	75	68.304	89.391	80.357	77.679	71.106
0.4883	81.696	88.393	107.675	84.375	73.661	90.745

## Sheet: AM0088
[Nb-Fc fusion] (nM)	FcSpB6			FcSpC7
1000	18.229	12.397	18.477	0	0	0
500	50.521	18.182	52.866	0	0	0
250	57.292	28.099	61.591	0	0	0
125	72.917	28.926	64.671	0	0	1.027
62.5	55.208	45.455	68.263	0	0	1.54
31.25	93.75	71.901	72.37	15.104	12.397	6.159
15.625	93.75	90.083	75.962	24.479	37.19	24.123
7.8125	93.75	94.215	85.201	59.896	42.149	44.14
3.9063	93.75	104.132	92.387	70.313	57.025	71.856
1.9531	93.75	96.694	97.006	64.063	71.074	89.82
0.9766	93.75	109.091	105.218	93.75	74.38	98.546
0.4883	93.75	106.612	111.377	93.75	87.603	101.112
