# Supplementary material for: Protein-based tools for the detection and characterisation of Oropouche virus infection
Source: EMBO Mol Med. 2025 Aug 11;17(9):2462–82. doi: 10.1038/s44321-025-00291-7 (PMC12423313; doi:10.1038/s44321-025-00291-7)
Supplement: Supplementary file 7 — Figure EV2 Source Data [file 44321_2025_291_MOESM7_ESM.zip]

Archive with 10 entries (6 files):
- Figure EV2/
- Figure EV2/EV2B/
- Figure EV2/EV2B/EV2B.png
- Figure EV2/EV2B/README.txt
- Figure EV2/EV2C/
- Figure EV2/EV2C/EV2C.png
- Figure EV2/EV2C/README.txt
- Figure EV2/EV2D/
- Figure EV2/EV2D/EV2D.png
- Figure EV2/EV2D/README.txt
