# Supplementary material for: Protein-based tools for the detection and characterisation of Oropouche virus infection
Source: EMBO Mol Med. 2025 Aug 11;17(9):2462–82. doi: 10.1038/s44321-025-00291-7 (PMC12423313; doi:10.1038/s44321-025-00291-7)
Supplement: Supplementary file 7 — Figure EV2 Source Data [file 44321_2025_291_MOESM7_ESM.zip › Figure EV2/EV2B/README.txt]

The image is a Coomassie-stained SDS-PAGE gel, scanned using a LI-COR CLx imager.
The cropped portion of the gel that appears in the extended view figure is marked.
